# Supplementary material for: Phenotypic and genetic characterization of differential galacto-oligosaccharide utilization in Lactobacillus plantarum
Source: Sci Rep. 2020 Dec 10;10:21657. doi: 10.1038/s41598-020-78721-4 (PMC7728778; doi:10.1038/s41598-020-78721-4)
Supplement: Supplementary file 1 — Supplementary Information. [file 41598_2020_78721_MOESM1_ESM.xlsx]

## Sheet: matrix_annotated
Supplemental Table S2 OG matrix output as processed by OrthAgogue through all-versus-all bi-directional BLASTP (cu-off: E-value <1e-05) from genomes of 21 L. plantarum strains obtained from the National Center for Biotechnology Information
OG	Predicted Function	NZ3400	Lp900	NZ2830	NZ2485	NZ2891	NZ2757	NZ2753	NZ2256	NZ2535	299v	NZ2806	SD5870	Heal19	NZ1838	NZ1839	NZ3892	NZ2263	NZ2726	299	WCFS1	NZ2766
OG1	Oligopeptide ABC transporter periplasmicoligopeptide-binding protein OppA	Nizo3400_0465 Nizo3400_0152 Nizo3400_2207 Nizo3400_2208	BKIDOAFC_00171 BKIDOAFC_00170 BKIDOAFC_00988 BKIDOAFC_00620	Nizo2830_3072 Nizo2830_2631 Nizo2830_1599 Nizo2830_1600	Nizo2485_2881 Nizo2485_1688 Nizo2485_2377 Nizo2485_2376	Nizo2891_2503 Nizo2891_2243 Nizo2891_3226 Nizo2891_3225	Nizo2757_1834 Nizo2757_2341 Nizo2757_2067 Nizo2757_2068	Nizo2753_1059 Nizo2753_0815 Nizo2753_2834 Nizo2753_2835	Nizo2256_0941 Nizo2256_0537 Nizo2256_2021 Nizo2256_2022	Nizo2535_2329 Nizo2535_2369 Nizo2535_0741 Nizo2535_0740	NEWLOCUS_00798 NEWLOCUS_02695 NEWLOCUS_01678 NEWLOCUS_01679	Nizo2806_0874 Nizo2806_0257 Nizo2806_0940 Nizo2806_0941	ATCC5870_02689 ATCC5870_02331 ATCC5870_00777 ATCC5870_00778	Lp501557 Lp501946 Lp502381 Lp502380	Nizo1838_1998 Nizo1838_2289 Nizo1838_2504 Nizo1838_2505	Nizo1839_1358 Nizo1839_0693 Nizo1839_0692 Nizo1839_0070	Nizo3892_1121 Nizo3892_2981 Nizo3892_2459 Nizo3892_2460	Nizo2263_0073 Nizo2263_1877 Nizo2263_1878 Nizo2263_2888	Nizo2726_2156 Nizo2726_2448 Nizo2726_1501 Nizo2726_1502	Nizo1837_0111 Nizo1837_0112 Nizo1837_0513 Nizo1837_2414	lp_0783 lp_1261 lp_0201 lp_0200	Nizo2766_0188 Nizo2766_1609 Nizo2766_1438 Nizo2766_1439
OG10	Topoisomerase IV subunit A	Nizo3400_1123 Nizo3400_0897	BKIDOAFC_00006 BKIDOAFC_01471	Nizo2830_2474 Nizo2830_0971	Nizo2485_0405 Nizo2485_2134	Nizo2891_1179 Nizo2891_2709	Nizo2757_1220 Nizo2757_2978	Nizo2753_0312 Nizo2753_2671	Nizo2256_2331 Nizo2256_2281	Nizo2535_0128 Nizo2535_0924	NEWLOCUS_02868 NEWLOCUS_01272	Nizo2806_1544 Nizo2806_2755	ATCC5870_02830 ATCC5870_00614	Lp502548 Lp500999	Nizo1838_2645 Nizo1838_2802	Nizo1839_2337 Nizo1839_0217	Nizo3892_1757 Nizo3892_2280	Nizo2263_2273 Nizo2263_1582	Nizo2726_2942 Nizo2726_1341	Nizo1837_1389 Nizo1837_0293	lp_0007 lp_1839	Nizo2766_0140 Nizo2766_2423
OG100	Transcriptional regulator ArsR family	Nizo3400_1038 Nizo3400_0297	BKIDOAFC_02411	Nizo2830_1102	Nizo2485_1262	Nizo2891_1914	Nizo2757_0705	Nizo2753_2323	Nizo2256_2793	Nizo2535_2102	NEWLOCUS_01062	Nizo2806_2255	ATCC5870_00103	Lp503157	Nizo1838_1332	Nizo1839_2895	Nizo3892_0282	Nizo2263_2096	Nizo2726_0202	Nizo1837_2148	lp_2996 lp_2997	Nizo2766_1377
OG1000	Manganese transport protein MntH	Nizo3400_1615	BKIDOAFC_01028	Nizo2830_2584	Nizo2485_0145	Nizo2891_0172	Nizo2757_2587	Nizo2753_0747	Nizo2256_1159	Nizo2535_1930	NEWLOCUS_00994	Nizo2806_2046	ATCC5870_01081	Lp501533	Nizo1838_2038	Nizo1839_1977	Nizo3892_0021	Nizo2263_2657	Nizo2726_0907	Nizo1837_0946	lp_1295	Nizo2766_0234
OG1001	hypothetical protein	Nizo3400_1968	BKIDOAFC_02029	Nizo2830_0229	Nizo2485_2963	Nizo2891_0414	Nizo2757_2913	Nizo2753_1478	Nizo2256_0763	Nizo2535_3015	NEWLOCUS_00656	Nizo2806_2021	ATCC5870_01963	Lp500428	Nizo1838_1131	Nizo1839_2386	Nizo3892_0665	Nizo2263_0757	Nizo2726_0702	Nizo1837_1146	lp_2529	Nizo2766_0572
OG1002	Bifunctional protein: zinc-containing alcoholdehydrogenase	Nizo3400_2533	BKIDOAFC_02137	Nizo2830_0112	Nizo2485_2562	Nizo2891_0296	Nizo2757_0944	Nizo2753_1725	Nizo2256_1430	Nizo2535_2897	NEWLOCUS_00912	Nizo2806_1913	ATCC5870_02071	Lp500309	Nizo1838_0448	Nizo1839_2489	Nizo3892_0549	Nizo2263_0650	Nizo2726_0585	Nizo1837_1263	lp_2677	Nizo2766_1965
OG1003	hypothetical protein	Nizo3400_0811	BKIDOAFC_00281	Nizo2830_1230	Nizo2485_1355	Nizo2891_3121	Nizo2757_0799	Nizo2753_2946	Nizo2256_1835	Nizo2535_0637	NEWLOCUS_01791	Nizo2806_1047	ATCC5870_00881	Lp502264	Nizo1838_2426	Nizo1839_0589	Nizo3892_2564	Nizo2263_1772	Nizo2726_1606	Nizo1837_0003	lp_0327	Nizo2766_0460
OG1004	Hydrolase HAD subfamily IIIA	Nizo3400_1230	BKIDOAFC_01207	Nizo2830_2197	Nizo2485_0673	Nizo2891_1448	Nizo2757_2481	Nizo2753_0583	Nizo2256_0089	Nizo2535_0395	NEWLOCUS_03146	Nizo2806_1266	ATCC5870_01268	Lp501275	Nizo1838_1054	Nizo1839_1819	Nizo3892_1481	Nizo2263_2490	Nizo2726_2668	Nizo1837_1660	lp_1527	Nizo2766_2322
OG1005	Glutamate decarboxylase	Nizo3400_2416	BKIDOAFC_02826	Nizo2830_0734	Nizo2485_1912	Nizo2891_0716	Nizo2757_2061	Nizo2753_2012	Nizo2256_1267	Nizo2535_1352	NEWLOCUS_02337	Nizo2806_0170	ATCC5870_00436	Lp502776	Nizo1838_1484	Nizo1839_1659	Nizo3892_1007	Nizo2263_0836	Nizo2726_1105	Nizo1837_3026	lp_3420	Nizo2766_0847
OG1006	hypothetical protein	Nizo3400_2611	BKIDOAFC_01868	Nizo2830_0360	Nizo2485_3151	Nizo2891_0998	Nizo2757_1737	Nizo2753_1840	Nizo2256_1970	Nizo2535_2659	NEWLOCUS_00039	Nizo2806_2927	ATCC5870_01740	Lp500619	Nizo1838_0621	Nizo1839_0990	Nizo3892_0850	Nizo2263_0003	Nizo2726_0832	Nizo1837_3086	lp_2289	Nizo2766_1135
OG1007	glycerophosphotransferase	Nizo3400_3167	BKIDOAFC_01588	Nizo2830_1787	Nizo2485_0276	Nizo2891_1054	Nizo2757_1342	Nizo2753_0184	Nizo2256_1789	Nizo2535_0001	NEWLOCUS_00540	Nizo2806_1675	ATCC5870_01469	Lp500877	Nizo1838_0247	Nizo1839_2224	Nizo3892_1866	Nizo2263_0431	Nizo2726_2210	Nizo1837_2869	lp_1977	Nizo2766_0017
OG1008	Citrate lyase beta chain	Nizo3400_1592	BKIDOAFC_00892	Nizo2830_2914	Nizo2485_1413	Nizo2891_2828	Nizo2757_2641	Nizo2753_1150	Nizo2256_2120	Nizo2535_2609	NEWLOCUS_00263	Nizo2806_0532	ATCC5870_02604	Lp501672	Nizo1838_1394	Nizo1839_1097	Nizo3892_1230	Nizo2263_2512	Nizo2726_1999	Nizo1837_0963	lp_1108	Nizo2766_2651
OG1009	Histone acetyltransferase HPA2 and relatedacetyltransferase	Nizo3400_1613	BKIDOAFC_01025	Nizo2830_2590	Nizo2485_0148	Nizo2891_0174	Nizo2757_2589	Nizo2753_0749	Nizo2256_1157	Nizo2535_1932	NEWLOCUS_00996	Nizo2806_2044	ATCC5870_01077	Lp501535	Nizo1838_2036	Nizo1839_1979	Nizo3892_0027	Nizo2263_2659	Nizo2726_0913	Nizo1837_0948	lp_1292	Nizo2766_0236
OG101	Cyclopropane-fatty-acyl-phospholipid synthase	Nizo3400_0591	BKIDOAFC_01353	Nizo2830_2344	Nizo2485_0526	Nizo2891_2177 Nizo2891_1304	Nizo2757_1097	Nizo2753_0437	Nizo2256_2403	Nizo2535_0251	NEWLOCUS_02991	Nizo2806_1416	ATCC5870_02714	Lp500020 Lp501126	Nizo1838_1714	Nizo1839_0368	Nizo3892_1627	Nizo2263_1459	Nizo2726_2814	Nizo1837_1510	lp_1696	Nizo2766_0727
OG1010	putative transcriptional regulator	Nizo3400_1604	BKIDOAFC_00880	Nizo2830_2902	Nizo2485_1425	Nizo2891_2816	Nizo2757_2653	Nizo2753_1162	Nizo2256_2132	Nizo2535_2597	NEWLOCUS_00251	Nizo2806_0520	ATCC5870_02592	Lp501685	Nizo1838_1406	Nizo1839_1109	Nizo3892_1242	Nizo2263_2524	Nizo2726_1987	Nizo1837_0975	lp_1092	Nizo2766_2663
OG1011	hypothetical protein	Nizo3400_2460	BKIDOAFC_02795	Nizo2830_0703	Nizo2485_1881	Nizo2891_0685	Nizo2757_0510	Nizo2753_1981	Nizo2256_1299	Nizo2535_1321	NEWLOCUS_02305	Nizo2806_0201	ATCC5870_00405	Lp502808	Nizo1838_1516	Nizo1839_2955	Nizo3892_0976	Nizo2263_0805	Nizo2726_1074	Nizo1837_3057	lp_3366	Nizo2766_2104
OG1012	Leucyl-tRNA synthetase	Nizo3400_1633	BKIDOAFC_01044	Nizo2830_2567	Nizo2485_0130	Nizo2891_0157	Nizo2757_0384	Nizo2753_0732	Nizo2256_1175	Nizo2535_1915	NEWLOCUS_02169	Nizo2806_2062	ATCC5870_01096	Lp501518	Nizo1838_2054	Nizo1839_1962	Nizo3892_0006	Nizo2263_2338	Nizo2726_0890	Nizo1837_1863	lp_1316	Nizo2766_2564
OG1013	Glutamate transport membrane-spanning protein	Nizo3400_0235	BKIDOAFC_00705	Nizo2830_2731	Nizo2485_1602	Nizo2891_2911	Nizo2757_0340	Nizo2753_1325	Nizo2256_0623	Nizo2535_2653	NEWLOCUS_02223	Nizo2806_0341	ATCC5870_02415	Lp501861	Nizo1838_2375	Nizo1839_1274	Nizo3892_2762	Nizo2263_2804	Nizo2726_1818	Nizo1837_0424	lp_0882	Nizo2766_1884
OG1014	Peptide methionine sulfoxide reductase MsrA	Nizo3400_1654	BKIDOAFC_01068	Nizo2830_2040	Nizo2485_0110	Nizo2891_0137	Nizo2757_0364	Nizo2753_0712	Nizo2256_1194	Nizo2535_1895	NEWLOCUS_02149	Nizo2806_2080	ATCC5870_01116	Lp501493	Nizo1838_2073	Nizo1839_1941	Nizo3892_1283	Nizo2263_2365	Nizo2726_2513	Nizo1837_1843	lp_1339	Nizo2766_2544
OG1015	Phenylalanyl-tRNA synthetase beta chain	Nizo3400_1256	BKIDOAFC_01232	Nizo2830_2223	Nizo2485_0648	Nizo2891_1422	Nizo2757_2456	Nizo2753_0557	Nizo2256_0063	Nizo2535_0369	NEWLOCUS_03120	Nizo2806_1291	ATCC5870_01293	Lp501247	Nizo1838_1028	Nizo1839_1788	Nizo3892_1507	Nizo2263_1337	Nizo2726_2694	Nizo1837_1634	lp_1559	Nizo2766_2297
OG1016	hypothetical protein	Nizo3400_1795	BKIDOAFC_00099	Nizo2830_1533	Nizo2485_2443	Nizo2891_3292	Nizo2757_2830	Nizo2753_2765	Nizo2256_0191	Nizo2535_0807	NEWLOCUS_01609	Nizo2806_2662	ATCC5870_00710	Lp502452	Nizo1838_0795	Nizo1839_0758	Nizo3892_2393	Nizo2263_2601	Nizo2726_1435	Nizo1837_0178	lp_0121	Nizo2766_2918
OG1017	Valyl-tRNA synthetase	Nizo3400_2640	BKIDOAFC_01892	Nizo2830_0334	Nizo2485_3124	Nizo2891_0585	Nizo2757_1552	Nizo2753_1868	Nizo2256_0799	Nizo2535_3183	NEWLOCUS_00013	Nizo2806_2902	ATCC5870_01764	Lp500592	Nizo1838_0067	Nizo1839_1017	Nizo3892_0825	Nizo2263_3115	Nizo2726_0807	Nizo1837_0492	lp_2322	Nizo2766_1161
OG1018	integral membrane protein	Nizo3400_0826	BKIDOAFC_00297	Nizo2830_1250	Nizo2485_1377	Nizo2891_3101	Nizo2757_0778	Nizo2753_2931	Nizo2256_0035	Nizo2535_0617	NEWLOCUS_02550	Nizo2806_1068	ATCC5870_00901	Lp502243	Nizo1838_0743	Nizo1839_0567	Nizo3892_2585	Nizo2263_1756	Nizo2726_1626	Nizo1837_0924	lp_0346	Nizo2766_0440
OG1019	Cystathionine gamma-lyase	Nizo3400_2249	BKIDOAFC_00209	Nizo2830_1640	Nizo2485_2330	Nizo2891_3187	Nizo2757_0579	Nizo2753_1001	Nizo2256_1060	Nizo2535_0703	NEWLOCUS_01726	Nizo2806_0982	ATCC5870_00815	Lp502335	Nizo1838_1843	Nizo1839_0655	Nizo3892_2501	Nizo2263_1838	Nizo2726_1542	Nizo1837_0067	lp_0255	Nizo2766_1487
OG102	Ferric iron ABC transporter iron-bindingprotein	Nizo3400_2337 Nizo3400_2338	BKIDOAFC_01395	Nizo2830_2392	Nizo2485_0481	Nizo2891_1257	Nizo2757_1143	Nizo2753_0391	Nizo2256_2449	Nizo2535_0205	NEWLOCUS_02944	Nizo2806_1465	ATCC5870_02757	Lp501079	Nizo1838_1762	Nizo1839_0412	Nizo3892_1674 Nizo3892_1673	Nizo2263_1504	Nizo2726_2860	Nizo1837_1464	lp_1749	Nizo2766_0772
OG1020	Ribosomal-protein-alanine acetyltransferase	Nizo3400_0691	BKIDOAFC_00806	Nizo2830_2832	Nizo2485_1495	Nizo2891_0950	Nizo2757_2434	Nizo2753_1235	Nizo2256_0984	Nizo2535_3219	NEWLOCUS_00179	Nizo2806_0448	ATCC5870_02519	Lp501755	Nizo1838_2723	Nizo1839_1179	Nizo3892_2863	Nizo2263_2710	Nizo2726_1917	Nizo1837_1044	lp_1003	Nizo2766_2735
OG1021	Phosphoribosylaminoimidazole carboxylase ATPasesubunit	Nizo3400_1565	BKIDOAFC_00923	Nizo2830_2940	Nizo2485_2778	Nizo2891_2400	Nizo2757_0287	Nizo2753_1124	Nizo2256_2094	Nizo2535_2227	NEWLOCUS_01226	Nizo2806_2549	ATCC5870_02628	Lp501642	Nizo1838_1368	Nizo1839_1071	Nizo3892_1198	Nizo2263_0177	Nizo2726_2025	Nizo1837_0625	lp_1141	Nizo2766_2624
OG1022	hypothetical protein	Nizo3400_0359	BKIDOAFC_01312	Nizo2830_2299	Nizo2485_0571	Nizo2891_1346	Nizo2757_1055	Nizo2753_0480	Nizo2256_2819	Nizo2535_0293	NEWLOCUS_03039	Nizo2806_1371	ATCC5870_01371	Lp501170	Nizo1838_1240	Nizo1839_1710	Nizo3892_1583	Nizo2263_1414	Nizo2726_2770	Nizo1837_1556	lp_1645	Nizo2766_0684
OG1023	hypothetical protein	Nizo3400_2526	BKIDOAFC_02131	Nizo2830_0118	Nizo2485_2568	Nizo2891_0302	Nizo2757_0936	Nizo2753_1731	Nizo2256_1424	Nizo2535_2903	NEWLOCUS_00918	Nizo2806_1919	ATCC5870_02065	Lp500316	Nizo1838_0442	Nizo1839_2483	Nizo3892_0555	Nizo2263_0656	Nizo2726_0591	Nizo1837_1257	lp_2669	Nizo2766_1957
OG1024	Enoyl-(acyl-carrier-protein) reductase (FMN)	Nizo3400_1992	BKIDOAFC_00732	Nizo2830_2757	Nizo2485_1580	Nizo2891_0874	Nizo2757_0151	Nizo2753_1302	Nizo2256_2675	Nizo2535_1199	NEWLOCUS_02249	Nizo2806_0365	ATCC5870_02438	Lp501834	Nizo1838_0299	Nizo1839_1252	Nizo3892_2788	Nizo2263_2781	Nizo2726_1843	Nizo1837_0399	lp_0912	Nizo2766_0998
OG1025	Shikimate/quinate 5-dehydrogenase I beta	Nizo3400_0521	BKIDOAFC_02885	Nizo2830_0801	Nizo2485_1977	Nizo2891_0779	Nizo2757_2752	Nizo2753_2517	Nizo2256_1624	Nizo2535_1415	NEWLOCUS_02405	Nizo2806_0106	ATCC5870_00497	Lp502713	Nizo1838_1205	Nizo1839_0316	Nizo3892_1073	Nizo2263_0911	Nizo2726_1170	Nizo1837_2960	lp_3494	Nizo2766_0280
OG1026	hypothetical protein	Nizo3400_0200	BKIDOAFC_00669	Nizo2830_2694	Nizo2485_1638	Nizo2891_2876	Nizo2757_1747	Nizo2753_0766	Nizo2256_0587	Nizo2535_2617	NEWLOCUS_02187	Nizo2806_0307	ATCC5870_02380	Lp501896	Nizo1838_2339	Nizo1839_1312	Nizo3892_2933	Nizo2263_2839	Nizo2726_1781	Nizo1837_0460	lp_0837	Nizo2766_1846
OG1027	L-serine dehydratase beta subunit	Nizo3400_1887	BKIDOAFC_00424	Nizo2830_1351	Nizo2485_0918	Nizo2891_2991	Nizo2757_2673	Nizo2753_2566	Nizo2256_2582	Nizo2535_0508	NEWLOCUS_01857	Nizo2806_0764	ATCC5870_01020	Lp502135	Nizo1838_0124	Nizo1839_2037	Nizo3892_2688	Nizo2263_1644	Nizo2726_1728	Nizo1837_0814	lp_0505	Nizo2766_2212
OG1028	hypothetical protein	Nizo3400_1057	BKIDOAFC_01535	Nizo2830_2541	Nizo2485_0336	Nizo2891_1113	Nizo2757_1287	Nizo2753_0246	Nizo2256_2398	Nizo2535_0061	NEWLOCUS_03214	Nizo2806_1612	ATCC5870_01412	Lp500930	Nizo1838_2711	Nizo1839_2271	Nizo3892_1824	Nizo2263_0488	Nizo2726_3009	Nizo1837_0698	lp_1918	Nizo2766_0073
OG1029	hypothetical protein	Nizo3400_2145	BKIDOAFC_00427	Nizo2830_1354	Nizo2485_0921	Nizo2891_2988	Nizo2757_2676	Nizo2753_2563	Nizo2256_2585	Nizo2535_0505	NEWLOCUS_01854	Nizo2806_0761	ATCC5870_01023	Lp502132	Nizo1838_0127	Nizo1839_2040	Nizo3892_2691	Nizo2263_1641	Nizo2726_1731	Nizo1837_0811	lp_0509	Nizo2766_2209
OG103	integral membrane protein	Nizo3400_2254	BKIDOAFC_00214	Nizo2830_1645	Nizo2485_2325	Nizo2891_3182	Nizo2757_0584	Nizo2753_0996 Nizo2753_2606	Nizo2256_1065	Nizo2535_0698	NEWLOCUS_01731	Nizo2806_0987 Nizo2806_1196	ATCC5870_00820	Lp502330	Nizo1838_1848	Nizo1839_0977	Nizo3892_2506	Nizo2263_1833	Nizo2726_1547	Nizo1837_0062	lp_0261	Nizo2766_1492
OG1030	hypothetical protein	Nizo3400_1349	BKIDOAFC_02211	Nizo2830_0037	Nizo2485_2916	Nizo2891_0221	Nizo2757_1018	Nizo2753_1652	Nizo2256_1503	Nizo2535_2822	NEWLOCUS_00837	Nizo2806_1840	ATCC5870_02144	Lp500234	Nizo1838_0521	Nizo1839_2566	Nizo3892_0474	Nizo2263_0576	Nizo2726_0510	Nizo1837_1337	lp_2765	Nizo2766_2039
OG1031	hypothetical protein	Nizo3400_1766	BKIDOAFC_00131	Nizo2830_1561	Nizo2485_2415	Nizo2891_3264	Nizo2757_2802	Nizo2753_2794	Nizo2256_0219	Nizo2535_0779	NEWLOCUS_01639	Nizo2806_0903	ATCC5870_00738	Lp502418	Nizo1838_0823	Nizo1839_0732	Nizo3892_2420	Nizo2263_2573	Nizo2726_1463	Nizo1837_0150	lp_0158	Nizo2766_2890
OG1032	C-di-GMP-specific phosphodiesterase	Nizo3400_0138	BKIDOAFC_00606	Nizo2830_2646	Nizo2485_1703	Nizo2891_2229	Nizo2757_2327	Nizo2753_0829	Nizo2256_0522	Nizo2535_2355	NEWLOCUS_02710	Nizo2806_0242	ATCC5870_02317	Lp501961	Nizo1838_2274	Nizo1839_1373	Nizo3892_2996	Nizo2263_2903	Nizo2726_2463	Nizo1837_2399	lp_0765	Nizo2766_1594
OG1033	DedA protein	Nizo3400_1994	BKIDOAFC_00729	Nizo2830_2755	Nizo2485_1582	Nizo2891_0872	Nizo2757_0149	Nizo2753_1304	Nizo2256_0648	Nizo2535_1197	NEWLOCUS_02247	Nizo2806_0363	ATCC5870_02436	Lp501837	Nizo1838_2401	Nizo1839_1254	Nizo3892_2786	Nizo2263_2783	Nizo2726_1841	Nizo1837_0401	lp_0907	Nizo2766_0996
OG1034	Aspartate aminotransferase	Nizo3400_0733	BKIDOAFC_02607	Nizo2830_0453	Nizo2485_0030	Nizo2891_1710	Nizo2757_2105	Nizo2753_2160	Nizo2256_0661	Nizo2535_1994	NEWLOCUS_01450	Nizo2806_2439	ATCC5870_00276	Lp502980	Nizo1838_1913	Nizo1839_1518	Nizo3892_0122	Nizo2263_1262	Nizo2726_0040	Nizo1837_2535	lp_3207	Nizo2766_1256
OG1035	hypothetical protein	Nizo3400_0593	BKIDOAFC_01351	Nizo2830_2342	Nizo2485_0528	Nizo2891_1306	Nizo2757_1095	Nizo2753_0439	Nizo2256_2401	Nizo2535_0253	NEWLOCUS_02993	Nizo2806_1414	ATCC5870_02712	Lp501128	Nizo1838_1712	Nizo1839_1671	Nizo3892_1625	Nizo2263_1457	Nizo2726_2812	Nizo1837_1512	lp_1694	Nizo2766_0725
OG1036	hypothetical protein	Nizo3400_2523	BKIDOAFC_02128	Nizo2830_0121	Nizo2485_2571	Nizo2891_0305	Nizo2757_0933	Nizo2753_1734	Nizo2256_1421	Nizo2535_2906	NEWLOCUS_00921	Nizo2806_1922	ATCC5870_02062	Lp500319	Nizo1838_0439	Nizo1839_2480	Nizo3892_0558	Nizo2263_0659	Nizo2726_0594	Nizo1837_1254	lp_2666	Nizo2766_1954
OG1037	hypothetical protein	Nizo3400_1443	BKIDOAFC_01958	Nizo2830_0273	Nizo2485_3063	Nizo2891_0518	Nizo2757_1617	Nizo2753_1929	Nizo2256_0342	Nizo2535_3116	NEWLOCUS_02590	Nizo2806_2834	ATCC5870_01828	Lp500525	Nizo1838_1662	Nizo1839_0149	Nizo3892_0764	Nizo2263_2945	Nizo2726_0746	Nizo1837_1936	lp_2396	Nizo2766_1226
OG1038	Rrf2-linked NADH-flavin reductase	Nizo3400_2978	BKIDOAFC_01773	Nizo2830_1971	Nizo2485_0959	Nizo2891_2138	Nizo2757_2575	Nizo2753_2595	Nizo2256_0846	Nizo2535_1703	NEWLOCUS_00294	Nizo2806_3018	ATCC5870_01650	Lp500691	Nizo1838_1222	Nizo1839_1416	Nizo3892_2049	Nizo2263_2326	Nizo2726_2393	Nizo1837_2633	lp_2212	Nizo2766_3071
OG1039	hypothetical protein	Nizo3400_2524	BKIDOAFC_02129	Nizo2830_0120	Nizo2485_2570	Nizo2891_0304	Nizo2757_0934	Nizo2753_1733	Nizo2256_1422	Nizo2535_2905	NEWLOCUS_00920	Nizo2806_1921	ATCC5870_02063	Lp500318	Nizo1838_0440	Nizo1839_2481	Nizo3892_0557	Nizo2263_0658	Nizo2726_0593	Nizo1837_1255	lp_2667	Nizo2766_1955
OG104	hypothetical protein	Nizo3400_0253 Nizo3400_0254	BKIDOAFC_02462	Nizo2830_1143	Nizo2485_1314	Nizo2891_1862	Nizo2757_1929	Nizo2753_2280	Nizo2256_0996	Nizo2535_1070	NEWLOCUS_01113	Nizo2806_2309	ATCC5870_00154	Lp503106	Nizo1838_1080	Nizo1839_2853	Nizo3892_0240 Nizo3892_0241	Nizo2263_2161	Nizo2726_0161	Nizo1837_2200	lp_3059	Nizo2766_1825
OG1040	LSU ribosomal protein L22p	Nizo3400_2908	BKIDOAFC_00836	Nizo2830_2856	Nizo2485_1470	Nizo2891_0975	Nizo2757_1664	Nizo2753_1209	Nizo2256_2178	Nizo2535_3244	NEWLOCUS_00206	Nizo2806_0474	ATCC5870_02548	Lp501730	Nizo1838_1452	Nizo1839_1154	Nizo3892_2887	Nizo2263_2685	Nizo2726_1941	Nizo1837_1020	lp_1039	Nizo2766_2708
OG1041	protein containing diguanylatecyclase/phosphodiesterase domain 2	Nizo3400_0187	BKIDOAFC_00656	Nizo2830_2595	Nizo2485_1652	Nizo2891_2279	Nizo2757_2376	Nizo2753_0779	Nizo2256_0573	Nizo2535_2405	NEWLOCUS_02659	Nizo2806_0293	ATCC5870_02367	Lp501910	Nizo1838_2325	Nizo1839_1323	Nizo3892_2946	Nizo2263_2852	Nizo2726_0947	Nizo1837_2449	lp_0823	Nizo2766_1645
OG1042	Acyl-phosphate:glycerol-3-phosphateO-acyltransferase PlsY	Nizo3400_1121	BKIDOAFC_01473	Nizo2830_2476	Nizo2485_0403	Nizo2891_1177	Nizo2757_1222	Nizo2753_0310	Nizo2256_2333	Nizo2535_0126	NEWLOCUS_02866	Nizo2806_1546	ATCC5870_02832	Lp500996	Nizo1838_2647	Nizo1839_2335	Nizo3892_1759	Nizo2263_1584	Nizo2726_2944	Nizo1837_1387	lp_1842	Nizo2766_0138
OG1043	hypothetical protein	Nizo3400_2644	BKIDOAFC_02296	Nizo2830_1001	Nizo2485_2177	Nizo2891_2318	Nizo2757_0440	Nizo2753_2426	Nizo2256_1653	Nizo2535_1124	NEWLOCUS_02056	Nizo2806_2146	ATCC5870_00005	Lp500142	Nizo1838_2525	Nizo1839_0848	Nizo3892_0384	Nizo2263_1998	Nizo2726_0302	Nizo1837_2036	lp_2867	Nizo2766_2845
OG1044	FUPA23 P-type ATPase	Nizo3400_1554	BKIDOAFC_00933	Nizo2830_2950	Nizo2485_2789	Nizo2891_2410	Nizo2757_0277	Nizo2753_1113	Nizo2256_2084	Nizo2535_2237	NEWLOCUS_01216	Nizo2806_2559	ATCC5870_02638	Lp501632	Nizo1838_1358	Nizo1839_1056	Nizo3892_1188	Nizo2263_0167	Nizo2726_2035	Nizo1837_0615	lp_1154	Nizo2766_2614
OG1045	Thioredoxin	Nizo3400_2594	BKIDOAFC_01853	Nizo2830_0377	Nizo2485_3168	Nizo2891_1015	Nizo2757_1720	Nizo2753_1823	Nizo2256_1953	Nizo2535_2676	NEWLOCUS_00055	Nizo2806_2943	ATCC5870_01725	Lp500635	Nizo1838_0605	Nizo1839_2128	Nizo3892_0866	Nizo2263_0019	Nizo2726_0848	Nizo1837_3103	lp_2270	Nizo2766_1118
OG1046	Trehalose-6-phosphate hydrolase	Nizo3400_2256	BKIDOAFC_00216	Nizo2830_1647	Nizo2485_2323	Nizo2891_3180	Nizo2757_0586	Nizo2753_0994	Nizo2256_1067	Nizo2535_0696	NEWLOCUS_01733	Nizo2806_0989	ATCC5870_00822	Lp502328	Nizo1838_1850	Nizo1839_0649	Nizo3892_2508	Nizo2263_1831	Nizo2726_1549	Nizo1837_0060	lp_0263	Nizo2766_1494
OG1047	DegV family protein	Nizo3400_2872	BKIDOAFC_00869	Nizo2830_2890	Nizo2485_1436	Nizo2891_2805	Nizo2757_1630	Nizo2753_1174	Nizo2256_2144	Nizo2535_2586	NEWLOCUS_00240	Nizo2806_0509	ATCC5870_02581	Lp501696	Nizo1838_1418	Nizo1839_1119	Nizo3892_1254	Nizo2263_2537	Nizo2726_1975	Nizo1837_0986	lp_1079	Nizo2766_2674
OG1048	Helicase loader DnaB	Nizo3400_1217	BKIDOAFC_01194	Nizo2830_2182	Nizo2485_0686	Nizo2891_1461	Nizo2757_2494	Nizo2753_0596	Nizo2256_0102	Nizo2535_0408	NEWLOCUS_03159	Nizo2806_1252	ATCC5870_01255	Lp501288	Nizo1838_1067	Nizo1839_1834	Nizo3892_1467	Nizo2263_2477	Nizo2726_2653	Nizo1837_1673	lp_1512	Nizo2766_2335
OG1049	OsmC/Ohr family protein	Nizo3400_0217	BKIDOAFC_00686	Nizo2830_2713	Nizo2485_1620	Nizo2891_2893	Nizo2757_0322	Nizo2753_1424	Nizo2256_0605	Nizo2535_2635	NEWLOCUS_02205	Nizo2806_0324	ATCC5870_02397	Lp501879	Nizo1838_2357	Nizo1839_1292	Nizo3892_2743	Nizo2263_2822	Nizo2726_1800	Nizo1837_0442	lp_0858	Nizo2766_1866
OG105	hypothetical protein	Nizo3400_1171	BKIDOAFC_01151	Nizo2830_2109	Nizo2485_0762	Nizo2891_0069	Nizo2757_1363 Nizo2757_1364	Nizo2753_0642	Nizo2256_1259	Nizo2535_1827	NEWLOCUS_00628	Nizo2806_1209	ATCC5870_01181	Lp501363	Nizo1838_2138	Nizo1839_1877	Nizo3892_1393	Nizo2263_2434	Nizo2726_2580	Nizo1837_1717	lp_1431	Nizo2766_0861 Nizo2766_0862
OG1050	Riboflavin kinase	Nizo3400_0211	BKIDOAFC_00680	Nizo2830_2706	Nizo2485_1627	Nizo2891_2887	Nizo2757_0315	Nizo2753_1418	Nizo2256_0598	Nizo2535_2628	NEWLOCUS_02199	Nizo2806_0318	ATCC5870_02391	Lp501885	Nizo1838_2350	Nizo1839_1300	Nizo3892_2736	Nizo2263_2828	Nizo2726_1793	Nizo1837_0448	lp_0850	Nizo2766_1859
OG1051	hypothetical protein	Nizo3400_0445	BKIDOAFC_00964	Nizo2830_3051	Nizo2485_2860	Nizo2891_2481	Nizo2757_1856	Nizo2753_1080	Nizo2256_0919	Nizo2535_2308	NEWLOCUS_00777	Nizo2806_0852	ATCC5870_02669	Lp501578	Nizo1838_1976	Nizo1839_0049	Nizo3892_1141	Nizo2263_0093	Nizo2726_2135	Nizo1837_0535	lp_1239	Nizo2766_0210
OG1052	hypothetical protein	Nizo3400_2317	BKIDOAFC_01377	Nizo2830_2372	Nizo2485_0499	Nizo2891_1276	Nizo2757_1124	Nizo2753_0410	Nizo2256_2430	Nizo2535_0224	NEWLOCUS_02964	Nizo2806_1444	ATCC5870_02738	Lp501100	Nizo1838_1742	Nizo1839_0393	Nizo3892_1654	Nizo2263_1485	Nizo2726_2840	Nizo1837_1483	lp_1726	Nizo2766_0753
OG1053	acetyltransferase	Nizo3400_2467	BKIDOAFC_02788	Nizo2830_0696	Nizo2485_1874	Nizo2891_0678	Nizo2757_0397	Nizo2753_1974	Nizo2256_1306	Nizo2535_1313	NEWLOCUS_02298	Nizo2806_0208	ATCC5870_00398	Lp502815	Nizo1838_1523	Nizo1839_2962	Nizo3892_0968	Nizo2263_0798	Nizo2726_1067	Nizo1837_3065	lp_3356	Nizo2766_0890
OG1054	hypothetical protein	Nizo3400_3105	BKIDOAFC_01648	Nizo2830_1845	Nizo2485_0218	Nizo2891_2012	Nizo2757_1412	Nizo2753_0123	Nizo2256_1728	Nizo2535_1577	NEWLOCUS_00482	Nizo2806_1733	ATCC5870_01525	Lp500815	Nizo1838_0186	Nizo1839_2166	Nizo3892_1924	Nizo2263_0375	Nizo2726_2268	Nizo1837_2810	lp_2061	Nizo2766_1693
OG1055	hypothetical protein	Nizo3400_0663	BKIDOAFC_00780	Nizo2830_2803	Nizo2485_1523	Nizo2891_0922	Nizo2757_2407	Nizo2753_1263	Nizo2256_0862	Nizo2535_1247	NEWLOCUS_00151	Nizo2806_0421	ATCC5870_02493	Lp501782	Nizo1838_0688	Nizo1839_1206	Nizo3892_2835	Nizo2263_2737	Nizo2726_1889	Nizo1837_1071	lp_0967	Nizo2766_2762
OG1056	putative amidotransferase	Nizo3400_1433	BKIDOAFC_01948	Nizo2830_0282	Nizo2485_3072	Nizo2891_0527	Nizo2757_1608	Nizo2753_1920	Nizo2256_0351	Nizo2535_3125	NEWLOCUS_02599	Nizo2806_2843	ATCC5870_01819	Lp500534	Nizo1838_1671	Nizo1839_0158	Nizo3892_0773	Nizo2263_3057	Nizo2726_0755	Nizo1837_1927	lp_2382	Nizo2766_1217
OG1057	NADHX dehydratase	Nizo3400_1636	BKIDOAFC_01047	Nizo2830_2564	Nizo2485_0127	Nizo2891_0154	Nizo2757_0381	Nizo2753_0729	Nizo2256_1178	Nizo2535_1912	NEWLOCUS_02166	Nizo2806_2065	ATCC5870_01099	Lp501515	Nizo1838_2057	Nizo1839_1959	Nizo3892_0003	Nizo2263_2341	Nizo2726_0887	Nizo1837_1860	lp_1320	Nizo2766_2561
OG1058	Tyrosine-protein kinase EpsD	Nizo3400_3066	BKIDOAFC_01690	Nizo2830_1887	Nizo2485_1043	Nizo2891_2050	Nizo2757_1784	Nizo2753_0085	Nizo2256_2799	Nizo2535_1615	NEWLOCUS_00384	Nizo2806_1146	ATCC5870_01564	Lp500776	Nizo1838_2730	Nizo1839_2721	Nizo3892_1966	Nizo2263_0288	Nizo2726_2309	Nizo1837_2722	lp_2107	Nizo2766_1777
OG1059	N-acetylmuramoyl-L-alanine amidase	Nizo3400_3162	BKIDOAFC_01593	Nizo2830_1792	Nizo2485_0271	Nizo2891_1959	Nizo2757_1347	Nizo2753_0179	Nizo2256_1784	Nizo2535_1524	NEWLOCUS_00535	Nizo2806_1680	ATCC5870_01474	Lp500872	Nizo1838_0242	Nizo1839_2219	Nizo3892_1871	Nizo2263_0426	Nizo2726_2215	Nizo1837_2864	lp_1982	Nizo2766_0012
OG106	hypothetical protein	Nizo3400_3034 Nizo3400_3035	BKIDOAFC_01719	Nizo2830_1917	Nizo2485_1014	Nizo2891_2079	Nizo2757_1814	Nizo2753_0054	Nizo2256_2862 Nizo2256_0137	Nizo2535_1644	NEWLOCUS_00355	Nizo2806_1175	ATCC5870_01593	Lp500746	Nizo1838_0030	Nizo1839_2692	Nizo3892_1995	Nizo2263_0257	Nizo2726_2339	Nizo1837_2693	lp_2142	Nizo2766_1807
OG1060	SSU ribosomal protein S14p SSU ribosomal proteinS14p zinc-independent	Nizo3400_2975	BKIDOAFC_01777	Nizo2830_1975	Nizo2485_0095	Nizo2891_2142	Nizo2757_2578	Nizo2753_2591	Nizo2256_0842	Nizo2535_1707	NEWLOCUS_00291	Nizo2806_3022	ATCC5870_01654	Lp500687	Nizo1838_1219	Nizo1839_1419	Nizo3892_2053	Nizo2263_2322	Nizo2726_2397	Nizo1837_2630	lp_2216	Nizo2766_3074
OG1061	Phosphoribosylformylglycinamidine synthase PurSsubunit	Nizo3400_1315	BKIDOAFC_02174	Nizo2830_0072	Nizo2485_2522	Nizo2891_0256	Nizo2757_0983	Nizo2753_1686	Nizo2256_1469	Nizo2535_2857	NEWLOCUS_00873	Nizo2806_1875	ATCC5870_02108	Lp500269	Nizo1838_0487	Nizo1839_2529	Nizo3892_0509	Nizo2263_0611	Nizo2726_0545	Nizo1837_1303	lp_2726	Nizo2766_2004
OG1062	Exonuclease SbcD	Nizo3400_1248	BKIDOAFC_01224	Nizo2830_2215	Nizo2485_0656	Nizo2891_1430	Nizo2757_2464	Nizo2753_0565	Nizo2256_0071	Nizo2535_0377	NEWLOCUS_03128	Nizo2806_1283	ATCC5870_01285	Lp501255	Nizo1838_1036	Nizo1839_1801	Nizo3892_1499	Nizo2263_1329	Nizo2726_2686	Nizo1837_1642	lp_1549	Nizo2766_2305
OG1063	Malolactic regulator	Nizo3400_1585	BKIDOAFC_00905	Nizo2830_2921	Nizo2485_2759	Nizo2891_2381	Nizo2757_0307	Nizo2753_1143	Nizo2256_2113	Nizo2535_2208	NEWLOCUS_01245	Nizo2806_2530	ATCC5870_02610	Lp501661	Nizo1838_1387	Nizo1839_1091	Nizo3892_1218	Nizo2263_0197	Nizo2726_2006	Nizo1837_0644	lp_1116	Nizo2766_2644
OG1064	putative amino acid ligase found clustered withan amidotransferase	Nizo3400_1432	BKIDOAFC_01947	Nizo2830_0283	Nizo2485_3073	Nizo2891_0528	Nizo2757_1607	Nizo2753_1919	Nizo2256_0352	Nizo2535_3126	NEWLOCUS_02600	Nizo2806_2844	ATCC5870_01818	Lp500535	Nizo1838_1672	Nizo1839_0159	Nizo3892_0774	Nizo2263_3058	Nizo2726_0756	Nizo1837_1926	lp_2380	Nizo2766_1216
OG1065	putative transcriptional regulator	Nizo3400_0252	BKIDOAFC_02463	Nizo2830_1144	Nizo2485_1316	Nizo2891_1861	Nizo2757_1930	Nizo2753_2279	Nizo2256_0995	Nizo2535_1069	NEWLOCUS_01114	Nizo2806_2310	ATCC5870_00155	Lp503105	Nizo1838_1079	Nizo1839_2852	Nizo3892_0239	Nizo2263_2162	Nizo2726_0160	Nizo1837_2201	lp_3060	Nizo2766_1826
OG1066	Beta-lactamase class C and other penicillinbinding protein	Nizo3400_3142	BKIDOAFC_01613	Nizo2830_1809	Nizo2485_0254	Nizo2891_1976	Nizo2757_1376	Nizo2753_0159	Nizo2256_1764	Nizo2535_1541	NEWLOCUS_00518	Nizo2806_1697	ATCC5870_01491	Lp500853	Nizo1838_0222	Nizo1839_2202	Nizo3892_1888	Nizo2263_0409	Nizo2726_2232	Nizo1837_2847	lp_2021	Nizo2766_1657
OG1067	DNA polymerase III delta subunit	Nizo3400_3048	BKIDOAFC_01708	Nizo2830_1905	Nizo2485_1025	Nizo2891_2068	Nizo2757_1802	Nizo2753_0067	Nizo2256_0124	Nizo2535_1633	NEWLOCUS_00366	Nizo2806_1164	ATCC5870_01582	Lp500758	Nizo1838_0017	Nizo1839_2703	Nizo3892_1984	Nizo2263_0269	Nizo2726_2327	Nizo1837_2704	lp_2128	Nizo2766_1795
OG1068	Recombination protein RecR	Nizo3400_0079	BKIDOAFC_00551	Nizo2830_0633	Nizo2485_1782	Nizo2891_1572	Nizo2757_2595	Nizo2753_0886	Nizo2256_0458	Nizo2535_2473	NEWLOCUS_02774	Nizo2806_0660	ATCC5870_02257	Lp502019	Nizo1838_2210	Nizo1839_0498	Nizo3892_3057	Nizo2263_1208	Nizo2726_0351	Nizo1837_2334	lp_0700	Nizo2766_3045
OG1069	LSU ribosomal protein L23p	Nizo3400_2911	BKIDOAFC_00833	Nizo2830_2853	Nizo2485_1473	Nizo2891_0972	Nizo2757_1667	Nizo2753_1212	Nizo2256_2181	Nizo2535_3241	NEWLOCUS_00203	Nizo2806_0471	ATCC5870_02545	Lp501733	Nizo1838_1455	Nizo1839_1157	Nizo3892_2884	Nizo2263_2688	Nizo2726_1938	Nizo1837_1023	lp_1035	Nizo2766_2711
OG107	Phage terminase large subunit	Nizo3400_1699	BKIDOAFC_02666	Nizo2830_2986	Nizo2485_0182	Nizo2891_0013 Nizo2891_2541	Nizo2757_1446 Nizo2757_2555 Nizo2757_0843		Nizo2256_2539	Nizo2535_1770 Nizo2535_2727	NEWLOCUS_00446			Lp502919 Lp500503	Nizo1838_2453		Nizo3892_1320	Nizo2263_0341	Nizo2726_2070	Nizo1837_2774		Nizo2766_1727 Nizo2766_2501 Nizo2766_0378
OG1070	Transcriptional regulator TetR family	Nizo3400_0703	BKIDOAFC_00823	Nizo2830_2843	Nizo2485_1484	Nizo2891_0961	Nizo2757_1678	Nizo2753_1223	Nizo2256_2192	Nizo2535_3230	NEWLOCUS_00191	Nizo2806_0460	ATCC5870_02535	Lp501743	Nizo1838_1466	Nizo1839_1168	Nizo3892_2874	Nizo2263_2698	Nizo2726_1928	Nizo1837_1033	lp_1020	Nizo2766_2723
OG1071	CDP-diacylglycerol--glycerol-3-phosphate3-phosphatidyltransferase	Nizo3400_2624	BKIDOAFC_01877	Nizo2830_0350	Nizo2485_3141	Nizo2891_0601	Nizo2757_1536	Nizo2753_1852	Nizo2256_0815	Nizo2535_3199	NEWLOCUS_00029	Nizo2806_2918	ATCC5870_01749	Lp500608	Nizo1838_0083	Nizo1839_1001	Nizo3892_0841	Nizo2263_3131	Nizo2726_0823	Nizo1837_0476	lp_2303	Nizo2766_1145
OG1072	hypothetical protein	Nizo3400_2713	BKIDOAFC_00240	Nizo2830_1666	Nizo2485_2300	Nizo2891_3161	Nizo2757_0605	Nizo2753_0972	Nizo2256_1086	Nizo2535_0677	NEWLOCUS_01752	Nizo2806_1008	ATCC5870_00841	Lp502304	Nizo1838_1869	Nizo1839_0628	Nizo3892_2527	Nizo2263_1809	Nizo2726_1569	Nizo1837_0041	lp_0287	Nizo2766_1513
OG1073	hypothetical protein	Nizo3400_2414	BKIDOAFC_02828	Nizo2830_0736	Nizo2485_1914	Nizo2891_0718	Nizo2757_0668	Nizo2753_2014	Nizo2256_1151	Nizo2535_1354	NEWLOCUS_02339	Nizo2806_0168	ATCC5870_00438	Lp502774	Nizo1838_2920	Nizo1839_1657	Nizo3892_1009	Nizo2263_0838	Nizo2726_1107	Nizo1837_3024	lp_3422	Nizo2766_0643
OG1074	Di/tripeptide permease DtpT	Nizo3400_0008	BKIDOAFC_00476	Nizo2830_0509	Nizo2485_1072	Nizo2891_2749	Nizo2757_0051	Nizo2753_0957	Nizo2256_0389	Nizo2535_1078	NEWLOCUS_02849	Nizo2806_0537	ATCC5870_02180	Lp502089	Nizo1838_2141	Nizo1839_0193	Nizo3892_0415	Nizo2263_1085	Nizo2726_0475	Nizo1837_2262	lp_0551	Nizo2766_2975
OG1075	Phosphonate ABC transporter ATP-binding protein	Nizo3400_0094	BKIDOAFC_00564	Nizo2830_0651	Nizo2485_1769	Nizo2891_1591	Nizo2757_1871	Nizo2753_0873	Nizo2256_0471	Nizo2535_2492	NEWLOCUS_02761	Nizo2806_0680	ATCC5870_02270	Lp502006	Nizo1838_2224	Nizo1839_0484	Nizo3892_3040	Nizo2263_1221	Nizo2726_0334	Nizo1837_2348	lp_0714	Nizo2766_1544
OG1076	hypothetical protein	Nizo3400_2052	BKIDOAFC_01445	Nizo2830_2444	Nizo2485_0433	Nizo2891_1210	Nizo2757_1191	Nizo2753_0340	Nizo2256_2497	Nizo2535_0159	NEWLOCUS_02897	Nizo2806_1515	ATCC5870_02804	Lp501026	Nizo1838_1810	Nizo1839_0459	Nizo3892_1726	Nizo2263_1554	Nizo2726_2912	Nizo1837_1417	lp_1803	Nizo2766_0820
OG1077	hypothetical protein	Nizo3400_0918	BKIDOAFC_00028	Nizo2830_1440	Nizo2485_2157	Nizo2891_2687	Nizo2757_3000	Nizo2753_2692	Nizo2256_2302	Nizo2535_0903	NEWLOCUS_01248	Nizo2806_2734	ATCC5870_00637	Lp502526	Nizo1838_2823	Nizo1839_0196	Nizo3892_2301	Nizo2263_2293	Nizo2726_1361	Nizo1837_0271	lp_0030	Nizo2766_2445
OG1078	Hydrolase in cluster with DUF1447	Nizo3400_0915	BKIDOAFC_00025	Nizo2830_1437	Nizo2485_2154	Nizo2891_2691	Nizo2757_2997	Nizo2753_2688	Nizo2256_2299	Nizo2535_0906	NEWLOCUS_01251	Nizo2806_2737	ATCC5870_00634	Lp502529	Nizo1838_2820	Nizo1839_0199	Nizo3892_2298	Nizo2263_2290	Nizo2726_1358	Nizo1837_0274	lp_0026	Nizo2766_2442
OG1079	Catalase	Nizo3400_0956	BKIDOAFC_02956	Nizo2830_0874	Nizo2485_2027	Nizo2891_0835	Nizo2757_1961	Nizo2753_2880	Nizo2256_2231	Nizo2535_1471	NEWLOCUS_02465	Nizo2806_2624	ATCC5870_00554	Lp502655	Nizo1838_2752	Nizo1839_0256	Nizo3892_2180	Nizo2263_0979	Nizo2726_1243	Nizo1837_2902	lp_3578	Nizo2766_1056
OG108	Phage portal protein	Nizo3400_1701	BKIDOAFC_02664	Nizo2830_2988	Nizo2485_0184	Nizo2891_0011 Nizo2891_2539	Nizo2757_1444 Nizo2757_2557 Nizo2757_0845		Nizo2256_2537	Nizo2535_1768 Nizo2535_2725	NEWLOCUS_00448			Lp502921 Lp500505	Nizo1838_2455		Nizo3892_1322	Nizo2263_0343	Nizo2726_2072	Nizo1837_2776		Nizo2766_1725 Nizo2766_2499 Nizo2766_0376
OG1080	HAD superfamily hydrolase	Nizo3400_2672	BKIDOAFC_02269	Nizo2830_1686	Nizo2485_2206	Nizo2891_2289	Nizo2757_0014	Nizo2753_2454	Nizo2256_1682	Nizo2535_1095	NEWLOCUS_02086	Nizo2806_2118	ATCC5870_02911	Lp500173	Nizo1838_2555	Nizo1839_0877	Nizo3892_0909	Nizo2263_3009	Nizo2726_0923	Nizo1837_2008	lp_2835	Nizo2766_2815
OG1081	D-serine dehydratase	Nizo3400_1357	BKIDOAFC_02220	Nizo2830_0028	Nizo2485_2926	Nizo2891_0213	Nizo2757_1027	Nizo2753_1644	Nizo2256_1512	Nizo2535_2814	NEWLOCUS_00828	Nizo2806_1832	ATCC5870_02152	Lp500224	Nizo1838_0530	Nizo1839_2576	Nizo3892_0464	Nizo2263_0562	Nizo2726_0501	Nizo1837_1346	lp_2776	Nizo2766_2048
OG1082	histone H1	Nizo3400_1777	BKIDOAFC_00120	Nizo2830_1550	Nizo2485_2427	Nizo2891_3275	Nizo2757_2813	Nizo2753_2783	Nizo2256_0208	Nizo2535_0790	NEWLOCUS_01628	Nizo2806_0892	ATCC5870_00727	Lp502429	Nizo1838_0812	Nizo1839_0743	Nizo3892_2409	Nizo2263_2584	Nizo2726_1452	Nizo1837_0160	lp_0141	Nizo2766_2901
OG1083	Transcriptional regulator GntR family	Nizo3400_0526	BKIDOAFC_02890	Nizo2830_0812	Nizo2485_1982	Nizo2891_0790	Nizo2757_2758	Nizo2753_2512	Nizo2256_1619	Nizo2535_1426	NEWLOCUS_02410	Nizo2806_0095	ATCC5870_00508	Lp502702	Nizo1838_1200	Nizo1839_0305	Nizo3892_1084	Nizo2263_0916	Nizo2726_1181	Nizo1837_2955	lp_3506	Nizo2766_0286
OG1084	Homocysteine S-methyltransferase	Nizo3400_1618	BKIDOAFC_01032	Nizo2830_2581	Nizo2485_0142	Nizo2891_0169	Nizo2757_2584	Nizo2753_0744	Nizo2256_1162	Nizo2535_1927	NEWLOCUS_00991	Nizo2806_2049	ATCC5870_01084	Lp501530	Nizo1838_2041	Nizo1839_1974	Nizo3892_0018	Nizo2263_2654	Nizo2726_0904	Nizo1837_0943	lp_1298	Nizo2766_0231
OG1085	S-adenosylmethionine synthetase	Nizo3400_1621	BKIDOAFC_01035	Nizo2830_2578	Nizo2485_0139	Nizo2891_0166	Nizo2757_2581	Nizo2753_0741	Nizo2256_1165	Nizo2535_1924	NEWLOCUS_00988	Nizo2806_2052	ATCC5870_01087	Lp501527	Nizo1838_2044	Nizo1839_1971	Nizo3892_0015	Nizo2263_2651	Nizo2726_0901	Nizo1837_0940	lp_1301	Nizo2766_0228
OG1086	ABC transporter ATP-binding and permeaseprotein	Nizo3400_2123	BKIDOAFC_02331	Nizo2830_1020	Nizo2485_1176	Nizo2891_2336	Nizo2757_0879	Nizo2753_2408	Nizo2256_2687	Nizo2535_1142	NEWLOCUS_02023	Nizo2806_2178	ATCC5870_00023	Lp500106	Nizo1838_0951	Nizo1839_0830	Nizo3892_0366	Nizo2263_2017	Nizo2726_0283	Nizo1837_2068	lp_2894	Nizo2766_1031
OG1087	hypothetical protein	Nizo3400_0024	BKIDOAFC_00493	Nizo2830_0523	Nizo2485_1099	Nizo2891_2764	Nizo2757_0065	Nizo2753_0943	Nizo2256_0403	Nizo2535_1093	NEWLOCUS_02834	Nizo2806_0551	ATCC5870_02197	Lp502074	Nizo1838_2155	Nizo1839_0178	Nizo3892_3165	Nizo2263_1100	Nizo2726_0461	Nizo1837_2276	lp_0568	Nizo2766_2989
OG1088	hypothetical protein	Nizo3400_0281	BKIDOAFC_02425	Nizo2830_1118	Nizo2485_1278	Nizo2891_1898	Nizo2757_0689	Nizo2753_2306	Nizo2256_2004	Nizo2535_2086	NEWLOCUS_01077	Nizo2806_2271	ATCC5870_00117	Lp503142	Nizo1838_0932	Nizo1839_2881	Nizo3892_0266	Nizo2263_2112	Nizo2726_0186	Nizo1837_2164	lp_3014	Nizo2766_1361
OG1089	Malate permease	Nizo3400_2676	BKIDOAFC_02266	Nizo2830_1690	Nizo2485_2210	Nizo2891_1636	Nizo2757_0018	Nizo2753_2458	Nizo2256_1686	Nizo2535_1723	NEWLOCUS_02090	Nizo2806_2114	ATCC5870_02914	Lp500177	Nizo1838_2559	Nizo1839_0881	Nizo3892_0913	Nizo2263_3013	Nizo2726_0927	Nizo1837_2004	lp_2829	Nizo2766_2811
OG109	hypothetical protein	Nizo3400_2253	BKIDOAFC_00213	Nizo2830_1644	Nizo2485_2326	Nizo2891_3183	Nizo2757_0583	Nizo2753_0997 Nizo2753_2607	Nizo2256_1064	Nizo2535_0699	NEWLOCUS_01730	Nizo2806_0986 Nizo2806_1195	ATCC5870_00819	Lp502331	Nizo1838_1847	Nizo1839_0978	Nizo3892_2505	Nizo2263_1834	Nizo2726_1546	Nizo1837_0063	lp_0260	Nizo2766_1491
OG1090	hypothetical protein	Nizo3400_0760	BKIDOAFC_02581	Nizo2830_0427	Nizo2485_0055	Nizo2891_1736	Nizo2757_0117	Nizo2753_2186	Nizo2256_1888	Nizo2535_2021	NEWLOCUS_01422	Nizo2806_2413	ATCC5870_00252	Lp503004	Nizo1838_0978	Nizo1839_1494	Nizo3892_0149	Nizo2263_1237	Nizo2726_0014	Nizo1837_2562	lp_3178	Nizo2766_2396
OG1091	Heptaprenyl diphosphate synthase component II	Nizo3400_2886	BKIDOAFC_00857	Nizo2830_2877	Nizo2485_1449	Nizo2891_2792	Nizo2757_1643	Nizo2753_1187	Nizo2256_2157	Nizo2535_2573	NEWLOCUS_00227	Nizo2806_0496	ATCC5870_02569	Lp501709	Nizo1838_1431	Nizo1839_1132	Nizo3892_1267	Nizo2263_2550	Nizo2726_1962	Nizo1837_0999	lp_1066	Nizo2766_2687
OG1092	hypothetical protein	Nizo3400_2352	BKIDOAFC_01409	Nizo2830_2405	Nizo2485_0470	Nizo2891_1247	Nizo2757_1153	Nizo2753_0378	Nizo2256_2459	Nizo2535_0195	NEWLOCUS_02934	Nizo2806_1478	ATCC5870_02768	Lp501066	Nizo1838_1772	Nizo1839_0423	Nizo3892_1687	Nizo2263_1517	Nizo2726_2873	Nizo1837_1454	lp_1763	Nizo2766_0782
OG1093	DNA-binding response regulator OmpR family	Nizo3400_0749	BKIDOAFC_02590	Nizo2830_0438	Nizo2485_0044	Nizo2891_1725	Nizo2757_0128	Nizo2753_2175	Nizo2256_1878	Nizo2535_2010	NEWLOCUS_01434	Nizo2806_2424	ATCC5870_00261	Lp502994	Nizo1838_0967	Nizo1839_1503	Nizo3892_0138	Nizo2263_1247	Nizo2726_0025	Nizo1837_2551	lp_3191	Nizo2766_2407
OG1094	NADH dehydrogenase	Nizo3400_2062	BKIDOAFC_02386	Nizo2830_1078	Nizo2485_1239	Nizo2891_1939	Nizo2757_0729	Nizo2753_2348	Nizo2256_2710	Nizo2535_2127	NEWLOCUS_01037	Nizo2806_2231	ATCC5870_00078	Lp503183	Nizo1838_2585	Nizo1839_2918	Nizo3892_0306	Nizo2263_2073	Nizo2726_0226	Nizo1837_2124	lp_2968	Nizo2766_1401
OG1095	Transcriptional regulator AsnC family	Nizo3400_0337	BKIDOAFC_02022	Nizo2830_0236	Nizo2485_2970	Nizo2891_0421	Nizo2757_0456	Nizo2753_1485	Nizo2256_0770	Nizo2535_3022	NEWLOCUS_01959	Nizo2806_2028	ATCC5870_01956	Lp500435	Nizo1838_1124	Nizo1839_2379	Nizo3892_0672	Nizo2263_1980	Nizo2726_0709	Nizo1837_1980	lp_2521	Nizo2766_0565
OG1096	DNA replication initiation control protein YabA	Nizo3400_0085	BKIDOAFC_00556	Nizo2830_0643	Nizo2485_1777	Nizo2891_1583	Nizo2757_1879	Nizo2753_0881	Nizo2256_0463	Nizo2535_2484	NEWLOCUS_02769	Nizo2806_0671	ATCC5870_02262	Lp502014	Nizo1838_2216	Nizo1839_0492	Nizo3892_3048	Nizo2263_1213	Nizo2726_0342	Nizo1837_2340	lp_0706	Nizo2766_1536
OG1097	hypothetical protein	Nizo3400_0481	BKIDOAFC_01004	Nizo2830_3088	Nizo2485_2897	Nizo2891_2519	Nizo2757_1818	Nizo2753_1043	Nizo2256_0958	Nizo2535_2346	NEWLOCUS_02568	Nizo2806_0003	ATCC5870_02705	Lp501541	Nizo1838_2015	Nizo1839_0086	Nizo3892_0427	Nizo2263_0057	Nizo2726_2172	Nizo1837_0497	lp_1281	Nizo2766_0172
OG1098	hypothetical protein	Nizo3400_3080	BKIDOAFC_01676	Nizo2830_1872	Nizo2485_1057	Nizo2891_2036	Nizo2757_1770	Nizo2753_0099	Nizo2256_1997	Nizo2535_1601	NEWLOCUS_00398	Nizo2806_1132	ATCC5870_01549	Lp500790	Nizo1838_1903	Nizo1839_2735	Nizo3892_1952	Nizo2263_0302	Nizo2726_2294	Nizo1837_2736	lp_2093	Nizo2766_1763
OG1099	hypothetical protein	Nizo3400_2498	BKIDOAFC_02760	Nizo2830_0668	Nizo2485_1846	Nizo2891_0649	Nizo2757_0233	Nizo2753_1945	Nizo2256_1334	Nizo2535_1283	NEWLOCUS_02270	Nizo2806_1751	ATCC5870_00371	Lp502844	Nizo1838_1551	Nizo1839_2990	Nizo3892_0940	Nizo2263_0771	Nizo2726_1039	Nizo1837_1135	lp_3321	Nizo2766_0917
OG11	Seryl-tRNA synthetase	Nizo3400_0699 Nizo3400_1889	BKIDOAFC_00422 BKIDOAFC_00812	Nizo2830_1349 Nizo2830_2839	Nizo2485_1488 Nizo2485_0916	Nizo2891_0957 Nizo2891_2993	Nizo2757_2442 Nizo2757_2671	Nizo2753_1227 Nizo2753_2568	Nizo2256_0977 Nizo2256_2580	Nizo2535_3226 Nizo2535_0510	NEWLOCUS_00187 NEWLOCUS_01859	Nizo2806_0456 Nizo2806_0766	ATCC5870_02525 ATCC5870_01018	Lp501747 Lp502137	Nizo1838_2715 Nizo1838_0122	Nizo1839_1172 Nizo1839_2035	Nizo3892_2686 Nizo3892_2870	Nizo2263_1646 Nizo2263_2702	Nizo2726_1726 Nizo2726_1924	Nizo1837_1037 Nizo1837_0816	lp_0501 lp_1012	Nizo2766_2727 Nizo2766_2214
OG110	Glycogen biosynthesis protein GlgDglucose-1-phosphate adenylyltransferase family	Nizo3400_0910	BKIDOAFC_00020	Nizo2830_1433	Nizo2485_2149	Nizo2891_2695	Nizo2757_2993 Nizo2757_2992	Nizo2753_2684	Nizo2256_2294	Nizo2535_0910	NEWLOCUS_01256	Nizo2806_2742	ATCC5870_00629	Lp502533	Nizo1838_2815	Nizo1839_0204	Nizo3892_2293	Nizo2263_2286	Nizo2726_1354	Nizo1837_0278	lp_0022	Nizo2766_2438 Nizo2766_2437
OG1100	Non-specific DNA-binding protein Dps	Nizo3400_2400	BKIDOAFC_02841	Nizo2830_0754	Nizo2485_1931	Nizo2891_0733	Nizo2757_0652	Nizo2753_2028	Nizo2256_1135	Nizo2535_1369	NEWLOCUS_02358	Nizo2806_0152	ATCC5870_00454	Lp502759	Nizo1838_2904	Nizo1839_1645	Nizo3892_1027	Nizo2263_0863	Nizo2726_1124	Nizo1837_3007	lp_3441	Nizo2766_0659
OG1101	Proline iminopeptidase	Nizo3400_0213	BKIDOAFC_00682	Nizo2830_2709	Nizo2485_1625	Nizo2891_2889	Nizo2757_0317	Nizo2753_1420	Nizo2256_0600	Nizo2535_2630	NEWLOCUS_02201	Nizo2806_0320	ATCC5870_02393	Lp501883	Nizo1838_2352	Nizo1839_1297	Nizo3892_2738	Nizo2263_2826	Nizo2726_1796	Nizo1837_0446	lp_0853	Nizo2766_1861
OG1102	Diacylglycerol kinase	Nizo3400_3175	BKIDOAFC_01579	Nizo2830_1779	Nizo2485_0284	Nizo2891_1063	Nizo2757_1334	Nizo2753_0192	Nizo2256_1797	Nizo2535_0010	NEWLOCUS_00548	Nizo2806_1667	ATCC5870_01461	Lp500885	Nizo1838_0255	Nizo1839_2232	Nizo3892_1858	Nizo2263_0439	Nizo2726_2202	Nizo1837_2877	lp_1968	Nizo2766_0025
OG1103	putative ABC transporter ATP binding component	Nizo3400_2358	BKIDOAFC_01415	Nizo2830_2412	Nizo2485_0464	Nizo2891_1241	Nizo2757_1159	Nizo2753_0371	Nizo2256_2465	Nizo2535_0189	NEWLOCUS_02927	Nizo2806_1485	ATCC5870_02774	Lp501058	Nizo1838_1778	Nizo1839_0429	Nizo3892_1694	Nizo2263_1524	Nizo2726_2880	Nizo1837_1448	lp_1771	Nizo2766_0788
OG1104	Oligoendopeptidase F	Nizo3400_1821	BKIDOAFC_02094	Nizo2830_0155	Nizo2485_2602	Nizo2891_0339	Nizo2757_0899	Nizo2753_1762	Nizo2256_1388	Nizo2535_2940	NEWLOCUS_00956	Nizo2806_1953	ATCC5870_02028	Lp500354	Nizo1838_0407	Nizo1839_2452	Nizo3892_0593	Nizo2263_0692	Nizo2726_0628	Nizo1837_1219	lp_2621	Nizo2766_1922
OG1105	Phospho-N-acetylmuramoyl-pentapeptide-transferase	Nizo3400_2988	BKIDOAFC_01764	Nizo2830_1961	Nizo2485_0969	Nizo2891_2128	Nizo2757_2234	Nizo2753_0008	Nizo2256_2203	Nizo2535_1693	NEWLOCUS_00305	Nizo2806_3008	ATCC5870_01641	Lp500701	Nizo1838_1295	Nizo1839_2646	Nizo3892_2039	Nizo2263_0212	Nizo2726_2383	Nizo1837_2643	lp_2199	Nizo2766_0968
OG1106	NTP pyrophosphohydrolase	Nizo3400_1797	BKIDOAFC_00097	Nizo2830_1531	Nizo2485_2445	Nizo2891_3294	Nizo2757_2832	Nizo2753_2763	Nizo2256_0189	Nizo2535_0809	NEWLOCUS_01607	Nizo2806_2664	ATCC5870_00708	Lp502454	Nizo1838_0793	Nizo1839_0760	Nizo3892_2391	Nizo2263_2603	Nizo2726_1433	Nizo1837_0180	lp_0119	Nizo2766_2920
OG1107	ATPase component of ral energizing module of ECFtransporter	Nizo3400_2877	BKIDOAFC_00864	Nizo2830_2885	Nizo2485_1441	Nizo2891_2800	Nizo2757_1635	Nizo2753_1179	Nizo2256_2149	Nizo2535_2581	NEWLOCUS_00235	Nizo2806_0504	ATCC5870_02576	Lp501701	Nizo1838_1423	Nizo1839_1124	Nizo3892_1259	Nizo2263_2542	Nizo2726_1970	Nizo1837_0991	lp_1074	Nizo2766_2679
OG1108	Cold shock protein CspC	Nizo3400_0685	BKIDOAFC_00800	Nizo2830_2826	Nizo2485_1501	Nizo2891_0944	Nizo2757_2428	Nizo2753_1241	Nizo2256_0883	Nizo2535_3213	NEWLOCUS_00173	Nizo2806_0442	ATCC5870_02513	Lp501761	Nizo1838_0709	Nizo1839_1185	Nizo3892_2857	Nizo2263_2716	Nizo2726_1911	Nizo1837_1050	lp_0997	Nizo2766_2741
OG1109	N-acetylmannosaminyltransferase	Nizo3400_0020	BKIDOAFC_00489	Nizo2830_0519	Nizo2485_1095	Nizo2891_2760	Nizo2757_0061	Nizo2753_0947	Nizo2256_0399	Nizo2535_1089	NEWLOCUS_02838	Nizo2806_0547	ATCC5870_02193	Lp502078	Nizo1838_2151	Nizo1839_0182	Nizo3892_3169	Nizo2263_1096	Nizo2726_0465	Nizo1837_2272	lp_0564	Nizo2766_2985
OG111	Lead cadmium zinc and mercury transportingATPase	Nizo3400_2493	BKIDOAFC_02764	Nizo2830_0673	Nizo2485_1850	Nizo2891_0654	Nizo2757_0420	Nizo2753_2899 Nizo2753_1950	Nizo2256_1330	Nizo2535_1288	NEWLOCUS_02274	Nizo2806_1756	ATCC5870_00375	Lp502840	Nizo1838_1547	Nizo1839_0936 Nizo1839_2986	Nizo3892_0945	Nizo2263_0775	Nizo2726_1044	Nizo1837_1140	lp_3327	Nizo2766_0913
OG1110	Phosphoribosylaminoimidazole-succinocarboxamidesynthase	Nizo3400_1316	BKIDOAFC_02175	Nizo2830_0071	Nizo2485_2521	Nizo2891_0255	Nizo2757_0984	Nizo2753_1685	Nizo2256_1470	Nizo2535_2856	NEWLOCUS_00872	Nizo2806_1874	ATCC5870_02109	Lp500268	Nizo1838_0488	Nizo1839_2530	Nizo3892_0508	Nizo2263_0610	Nizo2726_0544	Nizo1837_1304	lp_2727	Nizo2766_2005
OG1111	3-hydroxyacyl-(acyl-carrier-protein) dehydrataseFabZ form	Nizo3400_0606	BKIDOAFC_01337	Nizo2830_2328	Nizo2485_0545	Nizo2891_1321	Nizo2757_1081	Nizo2753_0452	Nizo2256_2847	Nizo2535_0268	NEWLOCUS_03012	Nizo2806_1398	ATCC5870_01395	Lp501143	Nizo1838_1268	Nizo1839_1684	Nizo3892_1611	Nizo2263_1440	Nizo2726_2798	Nizo1837_1529	lp_1677	Nizo2766_0711
OG1112	NADPH:quinone reductase related Zn-dependentoxidoreductase	Nizo3400_2200	BKIDOAFC_00163	Nizo2830_1592	Nizo2485_2384	Nizo2891_3233	Nizo2757_2775	Nizo2753_2826	Nizo2256_2013	Nizo2535_0748	NEWLOCUS_01670	Nizo2806_0933	ATCC5870_00770	Lp502388	Nizo1838_2496	Nizo1839_0701	Nizo3892_2452	Nizo2263_1885	Nizo2726_1494	Nizo1837_0120	lp_0190	Nizo2766_2863
OG1113	putative nucleoside phosphatase	Nizo3400_1251	BKIDOAFC_01227	Nizo2830_2218	Nizo2485_0653	Nizo2891_1427	Nizo2757_2461	Nizo2753_0562	Nizo2256_0068	Nizo2535_0374	NEWLOCUS_03125	Nizo2806_1286	ATCC5870_01288	Lp501252	Nizo1838_1033	Nizo1839_1794	Nizo3892_1502	Nizo2263_1332	Nizo2726_2689	Nizo1837_1639	lp_1554	Nizo2766_2302
OG1114	PTS system cellobiose-specific IIB component	Nizo3400_0286	BKIDOAFC_02420	Nizo2830_1113	Nizo2485_1273	Nizo2891_1903	Nizo2757_0694	Nizo2753_2312	Nizo2256_2782	Nizo2535_2091	NEWLOCUS_01072	Nizo2806_2266	ATCC5870_00112	Lp503147	Nizo1838_1321	Nizo1839_2886	Nizo3892_0271	Nizo2263_2107	Nizo2726_0191	Nizo1837_2159	lp_3009	Nizo2766_1366
OG1115	GMP reductase	Nizo3400_2789	BKIDOAFC_02718	Nizo2830_1395	Nizo2485_2706	Nizo2891_2576	Nizo2757_2161	Nizo2753_2105	Nizo2256_1344	Nizo2535_2760	NEWLOCUS_01503	Nizo2806_2494	ATCC5870_00332	Lp502882	Nizo1838_0847	Nizo1839_1578	Nizo3892_0062	Nizo2263_1310	Nizo2726_1028	Nizo1837_2483	lp_3271	Nizo2766_1312
OG1116	Transcriptional regulator CtsR	Nizo3400_0701	BKIDOAFC_00821	Nizo2830_2841	Nizo2485_1486	Nizo2891_0959	Nizo2757_1680	Nizo2753_1225	Nizo2256_2194	Nizo2535_3228	NEWLOCUS_00189	Nizo2806_0458	ATCC5870_02533	Lp501745	Nizo1838_1468	Nizo1839_1170	Nizo3892_2872	Nizo2263_2700	Nizo2726_1926	Nizo1837_1035	lp_1018	Nizo2766_2725
OG1117	Molybdenum transport ATP-binding protein ModC	Nizo3400_2339	BKIDOAFC_01396	Nizo2830_2393	Nizo2485_0479	Nizo2891_1256	Nizo2757_1144	Nizo2753_0390	Nizo2256_2450	Nizo2535_0204	NEWLOCUS_02943	Nizo2806_1466	ATCC5870_02758	Lp501078	Nizo1838_1763	Nizo1839_0413	Nizo3892_1675	Nizo2263_1505	Nizo2726_2861	Nizo1837_1463	lp_1750	Nizo2766_0773
OG1118	putative membrane protein	Nizo3400_1865	BKIDOAFC_02054	Nizo2830_0202	Nizo2485_2647	Nizo2891_0387	Nizo2757_2939	Nizo2753_1451	Nizo2256_0737	Nizo2535_2988	NEWLOCUS_00683	Nizo2806_1994	ATCC5870_01988	Lp500401	Nizo1838_1157	Nizo1839_2413	Nizo3892_0638	Nizo2263_0731	Nizo2726_0675	Nizo1837_1173	lp_2564	Nizo2766_0598
OG1119	Hydroxymethylglutaryl-CoA reductase	Nizo3400_1928	BKIDOAFC_00392	Nizo2830_1316	Nizo2485_0887	Nizo2891_3028	Nizo2757_2030	Nizo2753_1360	Nizo2256_0893	Nizo2535_0545	NEWLOCUS_01893	Nizo2806_0800	ATCC5870_00989	Lp502168	Nizo1838_0560	Nizo1839_2006	Nizo3892_2654	Nizo2263_1683	Nizo2726_1693	Nizo1837_0849	lp_0447	Nizo2766_0326
OG112	orf97	Nizo3400_1714	BKIDOAFC_02651	Nizo2830_3000	Nizo2485_0198	Nizo2891_1655	Nizo2757_1432 Nizo2757_2570 Nizo2757_0827		Nizo2256_2526 Nizo2256_0907	Nizo2535_1939	NEWLOCUS_00461			Lp502934 Lp500519	Nizo1838_2466 Nizo1838_0666		Nizo3892_1334	Nizo2263_0356	Nizo2726_2084	Nizo1837_2789		Nizo2766_1713 Nizo2766_2486 Nizo2766_0364
OG1120	RNA binding protein	Nizo3400_1232	BKIDOAFC_01209	Nizo2830_2199	Nizo2485_0671	Nizo2891_1446	Nizo2757_2479	Nizo2753_0581	Nizo2256_0087	Nizo2535_0393	NEWLOCUS_03144	Nizo2806_1268	ATCC5870_01270	Lp501272	Nizo1838_1052	Nizo1839_1817	Nizo3892_1483	Nizo2263_2492	Nizo2726_2670	Nizo1837_1658	lp_1529	Nizo2766_2320
OG1121	Phosphoribosylanthranilate isomerase	Nizo3400_0354	BKIDOAFC_01320	Nizo2830_2308	Nizo2485_0563	Nizo2891_1338	Nizo2757_1062	Nizo2753_0473	Nizo2256_2827	Nizo2535_0285	NEWLOCUS_03031	Nizo2806_1379	ATCC5870_01379	Lp501162	Nizo1838_1248	Nizo1839_1701	Nizo3892_1592	Nizo2263_1421	Nizo2726_2779	Nizo1837_1548	lp_1656	Nizo2766_0692
OG1122	SSU ribosomal protein S17p	Nizo3400_2904	BKIDOAFC_00840	Nizo2830_2860	Nizo2485_1466	Nizo2891_0979	Nizo2757_1660	Nizo2753_1205	Nizo2256_2174	Nizo2535_3248	NEWLOCUS_00210	Nizo2806_0478	ATCC5870_02552	Lp501726	Nizo1838_1448	Nizo1839_1150	Nizo3892_2891	Nizo2263_2681	Nizo2726_1945	Nizo1837_1016	lp_1044	Nizo2766_2704
OG1123	ABC transporter ATP-binding protein	Nizo3400_2660	BKIDOAFC_02280	Nizo2830_0984	Nizo2485_2194	Nizo2891_2301	Nizo2757_0422	Nizo2753_2442	Nizo2256_1670	Nizo2535_1107	NEWLOCUS_02073	Nizo2806_2130	ATCC5870_02900	Lp500158	Nizo1838_2542	Nizo1839_0865	Nizo3892_0401	Nizo2263_1981	Nizo2726_0319	Nizo1837_2019	lp_2849	Nizo2766_2827
OG1124	Deoxyguanosinetriphosphate triphosphohydrolase	Nizo3400_1896	BKIDOAFC_00417	Nizo2830_1344	Nizo2485_0910	Nizo2891_3000	Nizo2757_2665	Nizo2753_2574	Nizo2256_2574	Nizo2535_0517	NEWLOCUS_01866	Nizo2806_0772	ATCC5870_01013	Lp502143	Nizo1838_0116	Nizo1839_2030	Nizo3892_2681	Nizo2263_1651	Nizo2726_1721	Nizo1837_0823	lp_0476	Nizo2766_2220
OG1125	LSU ribosomal protein L27p	Nizo3400_0407	BKIDOAFC_01265	Nizo2830_2253	Nizo2485_0617	Nizo2891_1392	Nizo2757_0181	Nizo2753_0527	Nizo2256_1600	Nizo2535_0339	NEWLOCUS_03087	Nizo2806_1323	ATCC5870_01325	Lp501217	Nizo1838_0346	Nizo1839_1756	Nizo3892_1537	Nizo2263_1367	Nizo2726_2724	Nizo1837_1604	lp_1594	Nizo2766_2266
OG1126	tRNA SU 4-thiouridine synthase	Nizo3400_1384	BKIDOAFC_01895	Nizo2830_0331	Nizo2485_3121	Nizo2891_0582	Nizo2757_1555	Nizo2753_1871	Nizo2256_0795	Nizo2535_3180	NEWLOCUS_02654	Nizo2806_2899	ATCC5870_01767	Lp500589	Nizo1838_0063	Nizo1839_1020	Nizo3892_0822	Nizo2263_3112	Nizo2726_0804	Nizo1837_1872	lp_2325	Nizo2766_1164
OG1127	Two-component response regulator SA14-24	Nizo3400_0921	BKIDOAFC_00032	Nizo2830_1464	Nizo2485_2160	Nizo2891_2666	Nizo2757_3003	Nizo2753_2695	Nizo2256_2305	Nizo2535_0883	NEWLOCUS_01538	Nizo2806_2731	ATCC5870_00641	Lp502523	Nizo1838_2826	Nizo1839_2999	Nizo3892_2324	Nizo2263_2296	Nizo2726_1365	Nizo1837_0249	lp_0036	Nizo2766_2448
OG1128	putative permease	Nizo3400_0756	BKIDOAFC_02584	Nizo2830_0432	Nizo2485_0050	Nizo2891_1731	Nizo2757_0122	Nizo2753_2181	Nizo2256_1884	Nizo2535_2016	NEWLOCUS_01427	Nizo2806_2418	ATCC5870_00255	Lp503000	Nizo1838_0973	Nizo1839_1497	Nizo3892_0144	Nizo2263_1241	Nizo2726_0019	Nizo1837_2557	lp_3183	Nizo2766_2401
OG1129	putative membrane protein	Nizo3400_3037	BKIDOAFC_01718	Nizo2830_1916	Nizo2485_1015	Nizo2891_2078	Nizo2757_1813	Nizo2753_0056	Nizo2256_0136	Nizo2535_1643	NEWLOCUS_00356	Nizo2806_1174	ATCC5870_01592	Lp500747	Nizo1838_0029	Nizo1839_2693	Nizo3892_1994	Nizo2263_0258	Nizo2726_2338	Nizo1837_2694	lp_2141	Nizo2766_1806
OG113	hypothetical protein		BKIDOAFC_02650	Nizo2830_3001	Nizo2485_0199	Nizo2891_1656 Nizo2891_2191	Nizo2757_2571 Nizo2757_0828 Nizo2757_1431		Nizo2256_0906 Nizo2256_2525	Nizo2535_1940 Nizo2535_0465	NEWLOCUS_00462			Lp500520	Nizo1838_0665 Nizo1838_2467		Nizo3892_1335	Nizo2263_0357	Nizo2726_2085	Nizo1837_2790		Nizo2766_2485 Nizo2766_0363 Nizo2766_1712
OG1130	Fumarate reductase flavoprotein subunit	Nizo3400_0517	BKIDOAFC_02881	Nizo2830_0798	Nizo2485_1973	Nizo2891_0776	Nizo2757_2748	Nizo2753_2070	Nizo2256_1628	Nizo2535_1412	NEWLOCUS_02401	Nizo2806_0109	ATCC5870_00494	Lp502716	Nizo1838_1209	Nizo1839_0319	Nizo3892_1070	Nizo2263_0907	Nizo2726_1167	Nizo1837_2964	lp_3491	Nizo2766_0276
OG1131	hypothetical protein	Nizo3400_1336	BKIDOAFC_02196	Nizo2830_0051	Nizo2485_2903	Nizo2891_0235	Nizo2757_1004	Nizo2753_1665	Nizo2256_1490	Nizo2535_2836	NEWLOCUS_00852	Nizo2806_1854	ATCC5870_02129	Lp500247	Nizo1838_0508	Nizo1839_2552	Nizo3892_0488	Nizo2263_0590	Nizo2726_0524	Nizo1837_1324	lp_2749	Nizo2766_2025
OG1132	Alcohol dehydrogenase	Nizo3400_0812	BKIDOAFC_00282	Nizo2830_1231	Nizo2485_1356	Nizo2891_3120	Nizo2757_0798	Nizo2753_2945	Nizo2256_1836	Nizo2535_0636	NEWLOCUS_01792	Nizo2806_1048	ATCC5870_00882	Lp502263	Nizo1838_2427	Nizo1839_0588	Nizo3892_2565	Nizo2263_1771	Nizo2726_1607	Nizo1837_0002	lp_0329	Nizo2766_0459
OG1133	hypothetical protein	Nizo3400_1852	BKIDOAFC_02063	Nizo2830_0191	Nizo2485_2637	Nizo2891_0374	Nizo2757_2949	Nizo2753_1439	Nizo2256_0727	Nizo2535_2975	NEWLOCUS_00694	Nizo2806_1982	ATCC5870_01997	Lp500389	Nizo1838_1167	Nizo1839_2424	Nizo3892_0628	Nizo2263_0719	Nizo2726_0664	Nizo1837_1184	lp_2578	Nizo2766_0608
OG1134	protein of unknown function DUF1440	Nizo3400_2684	BKIDOAFC_02258	Nizo2830_1698	Nizo2485_2218	Nizo2891_1644	Nizo2757_0026	Nizo2753_2466	Nizo2256_1694	Nizo2535_1731	NEWLOCUS_02098	Nizo2806_2106	ATCC5870_02922	Lp500185	Nizo1838_2567	Nizo1839_0889	Nizo3892_0921	Nizo2263_3021	Nizo2726_0935	Nizo1837_1996	lp_2820	Nizo2766_2803
OG1135	4-oxalocrotonate tautomerase	Nizo3400_2307	BKIDOAFC_01367	Nizo2830_2361	Nizo2485_0511	Nizo2891_1288	Nizo2757_1113	Nizo2753_0420	Nizo2256_2418	Nizo2535_0235	NEWLOCUS_02976	Nizo2806_1432	ATCC5870_02728	Lp501111	Nizo1838_1730	Nizo1839_0383	Nizo3892_1643	Nizo2263_1474	Nizo2726_2829	Nizo1837_1495	lp_1712	Nizo2766_0742
OG1136	Na/H antiporter	Nizo3400_2678	BKIDOAFC_02264	Nizo2830_1692	Nizo2485_2212	Nizo2891_1638	Nizo2757_0020	Nizo2753_2460	Nizo2256_1688	Nizo2535_1725	NEWLOCUS_02092	Nizo2806_2112	ATCC5870_02916	Lp500179	Nizo1838_2561	Nizo1839_0883	Nizo3892_0915	Nizo2263_3015	Nizo2726_0929	Nizo1837_2002	lp_2827	Nizo2766_2809
OG1137	Glycerol-3-phosphate ABC transporter permeaseprotein UgpE	Nizo3400_1642	BKIDOAFC_01052	Nizo2830_2029	Nizo2485_0121	Nizo2891_0148	Nizo2757_0376	Nizo2753_0723	Nizo2256_1183	Nizo2535_1906	NEWLOCUS_02160	Nizo2806_2070	ATCC5870_01104	Lp501510	Nizo1838_2062	Nizo1839_1953	Nizo3892_1271	Nizo2263_2348	Nizo2726_2502	Nizo1837_1854	lp_1326	Nizo2766_2556
OG1138	Segregation and condensation protein B	Nizo3400_1082	BKIDOAFC_01512	Nizo2830_2517	Nizo2485_0362	Nizo2891_1138	Nizo2757_1261	Nizo2753_0271	Nizo2256_2372	Nizo2535_0087	NEWLOCUS_03238	Nizo2806_1587	ATCC5870_02870	Lp500955	Nizo1838_2686	Nizo1839_2296	Nizo3892_1800	Nizo2263_0513	Nizo2726_2985	Nizo1837_0674	lp_1889	Nizo2766_0099
OG1139	hypothetical protein	Nizo3400_2970	BKIDOAFC_01782	Nizo2830_1980	Nizo2485_0090	Nizo2891_2147	Nizo2757_1997	Nizo2753_2586	Nizo2256_0971	Nizo2535_1712	NEWLOCUS_00286	Nizo2806_3027	ATCC5870_01659	Lp500682	Nizo1838_0042	Nizo1839_1424	Nizo3892_2058	Nizo2263_2317	Nizo2726_2402	Nizo1837_2625	lp_2221	Nizo2766_2159
OG114	D-alanine--poly ligase subunit 1	Nizo3400_3144	BKIDOAFC_01611	Nizo2830_1807	Nizo2485_0256	Nizo2891_1974	Nizo2757_1374	Nizo2753_0161	Nizo2256_1766	Nizo2535_1539	NEWLOCUS_00520	Nizo2806_1695	ATCC5870_01489	Lp500855	Nizo1838_0224	Nizo1839_2204	Nizo3892_1886	Nizo2263_0411	Nizo2726_2230	Nizo1837_2849	lp_0578 lp_0581	Nizo2766_1655
OG1140	prophage Lp1 protein 66 lipoprotein precursor	Nizo3400_0069	BKIDOAFC_00541	Nizo2830_0622	Nizo2485_1793	Nizo2891_1561	Nizo2757_2605	Nizo2753_0896	Nizo2256_0448	Nizo2535_2462	NEWLOCUS_02784	Nizo2806_0650	ATCC5870_02246	Lp502029	Nizo1838_2200	Nizo1839_0509	Nizo3892_3068	Nizo2263_1198	Nizo2726_0362	Nizo1837_2324	lp_0689	Nizo2766_3035
OG1141	Rrf2 family transcriptional regulator	Nizo3400_0692	BKIDOAFC_00807	Nizo2830_2833	Nizo2485_1494	Nizo2891_0951	Nizo2757_2435	Nizo2753_1234	Nizo2256_0983	Nizo2535_3220	NEWLOCUS_00180	Nizo2806_0449	ATCC5870_02520	Lp501754	Nizo1838_2722	Nizo1839_1178	Nizo3892_2864	Nizo2263_2709	Nizo2726_1918	Nizo1837_1043	lp_1004	Nizo2766_2734
OG1142	hypothetical protein	Nizo3400_2048	BKIDOAFC_01443	Nizo2830_2442	Nizo2485_0435	Nizo2891_1212	Nizo2757_1189	Nizo2753_0343	Nizo2256_2495	Nizo2535_0161	NEWLOCUS_02899	Nizo2806_1513	ATCC5870_02802	Lp501028	Nizo1838_1808	Nizo1839_0457	Nizo3892_1724	Nizo2263_1552	Nizo2726_2910	Nizo1837_1419	lp_1800	Nizo2766_0818
OG1143	putative secreted protein associated withspyDAC	Nizo3400_0184	BKIDOAFC_00653	Nizo2830_2598	Nizo2485_1656	Nizo2891_2275	Nizo2757_2373	Nizo2753_0782	Nizo2256_0570	Nizo2535_2401	NEWLOCUS_02662	Nizo2806_0289	ATCC5870_02364	Lp501914	Nizo1838_2322	Nizo1839_1326	Nizo3892_2949	Nizo2263_2855	Nizo2726_0950	Nizo1837_2446	lp_0819	Nizo2766_1641
OG1144	DNA double-strand break repair Rad50 ATPase	Nizo3400_1158	BKIDOAFC_01132	Nizo2830_2096	Nizo2485_0773	Nizo2891_0080	Nizo2757_2281	Nizo2753_0655	Nizo2256_1247	Nizo2535_1838	NEWLOCUS_00611	Nizo2806_0026	ATCC5870_01166	Lp501385	Nizo1838_2126	Nizo1839_1890	Nizo3892_1380	Nizo2263_2420	Nizo2726_2568	Nizo1837_1735	lp_1417	Nizo2766_2147
OG1145	integral membrane protein	Nizo3400_0583	BKIDOAFC_01462	Nizo2830_2462	Nizo2485_0415	Nizo2891_1191	Nizo2757_1210	Nizo2753_0322	Nizo2256_2515	Nizo2535_0140	NEWLOCUS_02878	Nizo2806_1533	ATCC5870_02821	Lp501008	Nizo1838_2477	Nizo1839_0478	Nizo3892_1744	Nizo2263_1572	Nizo2726_2930	Nizo1837_1399	lp_1823	Nizo2766_0840
OG1146	Septation ring formation regulator EzrA	Nizo3400_1387	BKIDOAFC_01898	Nizo2830_0328	Nizo2485_3118	Nizo2891_0579	Nizo2757_1557	Nizo2753_1874	Nizo2256_0793	Nizo2535_3177	NEWLOCUS_02651	Nizo2806_2896	ATCC5870_01769	Lp500586	Nizo1838_0061	Nizo1839_1022	Nizo3892_0819	Nizo2263_3109	Nizo2726_0801	Nizo1837_1875	lp_2328	Nizo2766_1166
OG1147	LSU ribosomal protein L15p	Nizo3400_2894	BKIDOAFC_00849	Nizo2830_2869	Nizo2485_1457	Nizo2891_0988	Nizo2757_1651	Nizo2753_1195	Nizo2256_2165	Nizo2535_3257	NEWLOCUS_00219	Nizo2806_0488	ATCC5870_02561	Lp501717	Nizo1838_1439	Nizo1839_1140	Nizo3892_2900	Nizo2263_2671	Nizo2726_1954	Nizo1837_1007	lp_1055	Nizo2766_2695
OG1148	Transcription termination protein NusA	Nizo3400_3124	BKIDOAFC_01631	Nizo2830_1827	Nizo2485_0236	Nizo2891_1994	Nizo2757_1394	Nizo2753_0141	Nizo2256_1746	Nizo2535_1559	NEWLOCUS_00500	Nizo2806_1715	ATCC5870_01509	Lp500833	Nizo1838_0204	Nizo1839_2182	Nizo3892_1906	Nizo2263_0392	Nizo2726_2250	Nizo1837_2828	lp_2043	Nizo2766_1675
OG1149	LSU ribosomal protein L9p	Nizo3400_0902	BKIDOAFC_00011	Nizo2830_0976	Nizo2485_2139	Nizo2891_2704	Nizo2757_2983	Nizo2753_2676	Nizo2256_2286	Nizo2535_0919	NEWLOCUS_01267	Nizo2806_2750	ATCC5870_00619	Lp502542	Nizo1838_2807	Nizo1839_0212	Nizo3892_2285	Nizo2263_2278	Nizo2726_1346	Nizo1837_0288	lp_0013	Nizo2766_2428
OG115	Exopolysaccharide biosynthesisglycosyltransferase EpsF	Nizo3400_3070	BKIDOAFC_01686	Nizo2830_1882	Nizo2485_1047	Nizo2891_2046	Nizo2757_1780	Nizo2753_0089	Nizo2256_2803	Nizo2535_1611	NEWLOCUS_00388	Nizo2806_1142	ATCC5870_01560	Lp500780	Nizo1838_2734	Nizo1839_2725	Nizo3892_1962	Nizo2263_0292 Nizo2263_0122	Nizo2726_2304	Nizo1837_2726	lp_2103	Nizo2766_1773
OG1150	acetyltransferase	Nizo3400_0805	BKIDOAFC_00276	Nizo2830_1225	Nizo2485_1350	Nizo2891_3126	Nizo2757_0804	Nizo2753_2951	Nizo2256_1829	Nizo2535_0642	NEWLOCUS_01786	Nizo2806_1042	ATCC5870_00876	Lp502269	Nizo1838_2420	Nizo1839_0594	Nizo3892_2559	Nizo2263_1777	Nizo2726_1601	Nizo1837_0008	lp_0321	Nizo2766_0465
OG1151	Tyrosine recombinase XerD	Nizo3400_1079	BKIDOAFC_01515	Nizo2830_2520	Nizo2485_0359	Nizo2891_1135	Nizo2757_1264	Nizo2753_0268	Nizo2256_2375	Nizo2535_0084	NEWLOCUS_03235	Nizo2806_1590	ATCC5870_02873	Lp500952	Nizo1838_2689	Nizo1839_2293	Nizo3892_1803	Nizo2263_0510	Nizo2726_2988	Nizo1837_0677	lp_1892	Nizo2766_0096
OG1152	Pyridoxamine 5'-phosphate oxidase	Nizo3400_2585	BKIDOAFC_01844	Nizo2830_0386	Nizo2485_3177	Nizo2891_1024	Nizo2757_1711	Nizo2753_1814	Nizo2256_1944	Nizo2535_2685	NEWLOCUS_00064	Nizo2806_2952	ATCC5870_01716	Lp500644	Nizo1838_0596	Nizo1839_2118	Nizo3892_0875	Nizo2263_0028	Nizo2726_0857	Nizo1837_3112	lp_2261	Nizo2766_1109
OG1153	Quaternary ammonium compound-resistance proteinSugE	Nizo3400_2000	BKIDOAFC_00720	Nizo2830_2746	Nizo2485_1587	Nizo2891_0863	Nizo2757_0140	Nizo2753_1310	Nizo2256_0639	Nizo2535_1189	NEWLOCUS_02238	Nizo2806_0357	ATCC5870_02430	Lp501846	Nizo1838_2392	Nizo1839_1262	Nizo3892_2777	Nizo2263_2789	Nizo2726_1833	Nizo1837_0409	lp_0898	Nizo2766_0988
OG1154	Phosphate transport system regulatory proteinPhoU	Nizo3400_0125	BKIDOAFC_00593	Nizo2830_2661	Nizo2485_1724	Nizo2891_1620	Nizo2757_2307	Nizo2753_0843	Nizo2256_0501	Nizo2535_2521	NEWLOCUS_02730	Nizo2806_0711	ATCC5870_02298	Lp501975	Nizo1838_2254	Nizo1839_1387	Nizo3892_3010	Nizo2263_2917	Nizo2726_2478	Nizo1837_2379	lp_0751	Nizo2766_1574
OG1155	putative integral membrane protein	Nizo3400_0600	BKIDOAFC_01343	Nizo2830_2334	Nizo2485_0539	Nizo2891_1315	Nizo2757_1087	Nizo2753_0446	Nizo2256_2853	Nizo2535_0262	NEWLOCUS_03006	Nizo2806_1404	ATCC5870_01401	Lp501137	Nizo1838_1274	Nizo1839_1677	Nizo3892_1617	Nizo2263_1446	Nizo2726_2804	Nizo1837_1523	lp_1684	Nizo2766_0717
OG1156	CrcB protein	Nizo3400_2220	BKIDOAFC_00183	Nizo2830_1612	Nizo2485_2364	Nizo2891_3213	Nizo2757_2080	Nizo2753_2847	Nizo2256_0007	Nizo2535_0728	NEWLOCUS_01692	Nizo2806_0953	ATCC5870_00790	Lp502368	Nizo1838_0939	Nizo1839_0680	Nizo3892_2472	Nizo2263_1865	Nizo2726_1514	Nizo1837_0099	lp_0214	Nizo2766_1451
OG1157	Nicotinamidase	Nizo3400_1828	BKIDOAFC_02088	Nizo2830_0162	Nizo2485_2609	Nizo2891_0345	Nizo2757_0893	Nizo2753_1769	Nizo2256_1381	Nizo2535_2946	NEWLOCUS_00962	Nizo2806_1960	ATCC5870_02022	Lp500361	Nizo1838_0400	Nizo1839_2445	Nizo3892_0600	Nizo2263_0698	Nizo2726_0635	Nizo1837_1213	lp_2612	Nizo2766_1916
OG1158	Phosphoglycerate mutase	Nizo3400_0769	BKIDOAFC_02573	Nizo2830_0418	Nizo2485_0063	Nizo2891_1744	Nizo2757_0109	Nizo2753_2194	Nizo2256_1897	Nizo2535_2029	NEWLOCUS_01414	Nizo2806_2405	ATCC5870_00244	Lp503012	Nizo1838_0987	Nizo1839_1486	Nizo3892_0158	Nizo2263_1229	Nizo2726_0005	Nizo1837_2570	lp_3170	Nizo2766_2388
OG1159	Arginyl-tRNA synthetase	Nizo3400_1133	BKIDOAFC_01109	Nizo2830_2074	Nizo2485_0795	Nizo2891_0103	Nizo2757_2264	Nizo2753_0678	Nizo2256_1229	Nizo2535_1861	NEWLOCUS_00590	Nizo2806_0050	ATCC5870_01151	Lp501402	Nizo1838_2108	Nizo1839_1911	Nizo3892_1358	Nizo2263_2398	Nizo2726_2546	Nizo1837_1758	lp_1391	Nizo2766_2130
OG116	LtrC-like protein	Nizo3400_2832 Nizo3400_1280	BKIDOAFC_03149 BKIDOAFC_03085	Nizo2830_1742	Nizo2485_2268	Nizo2891_2919 Nizo2891_0632		Nizo2753_1393 Nizo2753_1614 Nizo2753_1296	Nizo2256_0837	Nizo2535_2542 Nizo2535_2193	NEWLOCUS_02491	Nizo2806_1803		Lp500092	Nizo1838_2027	Nizo1839_0348 Nizo1839_1034	Nizo3892_2070	Nizo2263_3042		Nizo1837_0742	CAG17851.1
OG1160	ATP/GTP-binding protein	Nizo3400_3170	BKIDOAFC_01585	Nizo2830_1784	Nizo2485_0279	Nizo2891_1057	Nizo2757_1339	Nizo2753_0187	Nizo2256_1792	Nizo2535_0004	NEWLOCUS_00543	Nizo2806_1672	ATCC5870_01466	Lp500880	Nizo1838_0250	Nizo1839_2227	Nizo3892_1863	Nizo2263_0434	Nizo2726_2207	Nizo1837_2872	lp_1974	Nizo2766_0020
OG1161	D-alanyl-D-alanine carboxypeptidase	Nizo3400_0697	BKIDOAFC_00810	Nizo2830_2837	Nizo2485_1490	Nizo2891_0955	Nizo2757_2440	Nizo2753_1229	Nizo2256_0979	Nizo2535_3224	NEWLOCUS_00185	Nizo2806_0454	ATCC5870_02523	Lp501749	Nizo1838_2717	Nizo1839_1174	Nizo3892_2868	Nizo2263_2704	Nizo2726_1922	Nizo1837_1039	lp_1010	Nizo2766_2729
OG1162	hypothetical protein	Nizo3400_1365	BKIDOAFC_02228	Nizo2830_0020	Nizo2485_2934	Nizo2891_0205	Nizo2757_1035	Nizo2753_1636	Nizo2256_1520	Nizo2535_2806	NEWLOCUS_00820	Nizo2806_1824	ATCC5870_02160	Lp500216	Nizo1838_0538	Nizo1839_2584	Nizo3892_0456	Nizo2263_0554	Nizo2726_0493	Nizo1837_1354	lp_2786	Nizo2766_2056
OG1163	hypothetical protein	Nizo3400_0273	BKIDOAFC_02433	Nizo2830_1126	Nizo2485_1286	Nizo2891_1890	Nizo2757_0681	Nizo2753_2298	Nizo2256_1024	Nizo2535_2078	NEWLOCUS_01085	Nizo2806_2279	ATCC5870_00126	Lp503134	Nizo1838_1108	Nizo1839_2873	Nizo3892_0258	Nizo2263_2120	Nizo2726_0178	Nizo1837_2172	lp_3022	Nizo2766_1353
OG1164	hypothetical protein	Nizo3400_0208	BKIDOAFC_00677	Nizo2830_2702	Nizo2485_1630	Nizo2891_2884	Nizo2757_2662	Nizo2753_1415	Nizo2256_0595	Nizo2535_2625	NEWLOCUS_02196	Nizo2806_0315	ATCC5870_02388	Lp501888	Nizo1838_2347	Nizo1839_1304	Nizo3892_2733	Nizo2263_2831	Nizo2726_1789	Nizo1837_0451	lp_0846	Nizo2766_0243
OG1165	Glycerol-3-phosphate ABC transporter periplasmicglycerol-3-phosphate-binding protein	Nizo3400_1643	BKIDOAFC_01053	Nizo2830_2030	Nizo2485_0120	Nizo2891_0147	Nizo2757_0375	Nizo2753_0722	Nizo2256_1184	Nizo2535_1905	NEWLOCUS_02159	Nizo2806_2071	ATCC5870_01105	Lp501509	Nizo1838_2063	Nizo1839_1952	Nizo3892_1273	Nizo2263_2349	Nizo2726_2503	Nizo1837_1853	lp_1327	Nizo2766_2555
OG1166	D-alanyl-D-alanine carboxypeptidase	Nizo3400_0752	BKIDOAFC_02588	Nizo2830_0436	Nizo2485_0046	Nizo2891_1727	Nizo2757_0126	Nizo2753_2177	Nizo2256_1880	Nizo2535_2012	NEWLOCUS_01432	Nizo2806_2422	ATCC5870_00259	Lp502996	Nizo1838_0969	Nizo1839_1501	Nizo3892_0140	Nizo2263_1245	Nizo2726_0023	Nizo1837_2553	lp_3189	Nizo2766_2405
OG1167	Uracil phosphoribosyltransferase	Nizo3400_2030	BKIDOAFC_01424	Nizo2830_2422	Nizo2485_0454	Nizo2891_1231	Nizo2757_1169	Nizo2753_0361	Nizo2256_2475	Nizo2535_0179	NEWLOCUS_02918	Nizo2806_1495	ATCC5870_02783	Lp501048	Nizo1838_1788	Nizo1839_0439	Nizo3892_1704	Nizo2263_1534	Nizo2726_2890	Nizo1837_1438	lp_1782	Nizo2766_0798
OG1168	putative NagD-like phosphatase	Nizo3400_2562	BKIDOAFC_01822	Nizo2830_0408	Nizo2485_3199	Nizo2891_1047	Nizo2757_1687	Nizo2753_1792	Nizo2256_1919	Nizo2535_2709	NEWLOCUS_00087	Nizo2806_2975	ATCC5870_01694	Lp500667	Nizo1838_0571	Nizo1839_2096	Nizo3892_0898	Nizo2263_0050	Nizo2726_0879	Nizo1837_3135	lp_2235	Nizo2766_1085
OG1169	protein co-occurring with transport system	Nizo3400_0110	BKIDOAFC_00579	Nizo2830_2675	Nizo2485_1739	Nizo2891_1606	Nizo2757_2293	Nizo2753_0857	Nizo2256_0487	Nizo2535_2507	NEWLOCUS_02744	Nizo2806_0697	ATCC5870_02284	Lp501990	Nizo1838_2240	Nizo1839_1401	Nizo3892_3024	Nizo2263_2931	Nizo2726_2492	Nizo1837_2365	lp_0734	Nizo2766_1560
OG117	D-serine/D-alanine/glycine transporter	Nizo3400_0621	BKIDOAFC_03118 BKIDOAFC_01450	Nizo2830_2450	Nizo2485_0427	Nizo2891_1203	Nizo2757_1197	Nizo2753_0334	Nizo2256_2503	Nizo2535_0152	NEWLOCUS_02891	Nizo2806_1521	ATCC5870_02809	Lp501020	Nizo1838_1316	Nizo1839_0465	Nizo3892_1732	Nizo2263_1560	Nizo2726_2918	Nizo1837_1412	lp_1811	Nizo2766_0827
OG1170	Ribonucleotide reductase transcriptionalregulator NrdR	Nizo3400_1216	BKIDOAFC_01193	Nizo2830_2181	Nizo2485_0687	Nizo2891_1462	Nizo2757_2495	Nizo2753_0597	Nizo2256_0103	Nizo2535_0409	NEWLOCUS_03160	Nizo2806_1251	ATCC5870_01254	Lp501289	Nizo1838_1068	Nizo1839_1835	Nizo3892_1466	Nizo2263_2476	Nizo2726_2652	Nizo1837_1674	lp_1511	Nizo2766_2336
OG1171	chromosome segregation helicase	Nizo3400_1224	BKIDOAFC_01201	Nizo2830_2189	Nizo2485_0679	Nizo2891_1454	Nizo2757_2487	Nizo2753_0589	Nizo2256_0095	Nizo2535_0401	NEWLOCUS_03152	Nizo2806_1259	ATCC5870_01262	Lp501281	Nizo1838_1060	Nizo1839_1827	Nizo3892_1474	Nizo2263_2484	Nizo2726_2660	Nizo1837_1666	lp_1519	Nizo2766_2328
OG1172	putative transport protein	Nizo3400_1377	BKIDOAFC_02240	Nizo2830_0008	Nizo2485_2946	Nizo2891_0193	Nizo2757_1048	Nizo2753_1624	Nizo2256_1532	Nizo2535_2794	NEWLOCUS_00807	Nizo2806_1812	ATCC5870_02172	Lp500203	Nizo1838_0550	Nizo1839_2597	Nizo3892_0443	Nizo2263_0542	Nizo2726_0481	Nizo1837_1367	lp_2799	Nizo2766_2069
OG1173	putative membrane protein	Nizo3400_1811	BKIDOAFC_02106	Nizo2830_0146	Nizo2485_2593	Nizo2891_0330	Nizo2757_0910	Nizo2753_1754	Nizo2256_1399	Nizo2535_2931	NEWLOCUS_00946	Nizo2806_1944	ATCC5870_02038	Lp500344	Nizo1838_0417	Nizo1839_2461	Nizo3892_0583	Nizo2263_0682	Nizo2726_0619	Nizo1837_1229	lp_2635	Nizo2766_1932
OG1174	Biotin carboxylase of acetyl-CoA carboxylase	Nizo3400_0605	BKIDOAFC_01338	Nizo2830_2329	Nizo2485_0544	Nizo2891_1320	Nizo2757_1082	Nizo2753_0451	Nizo2256_2848	Nizo2535_0267	NEWLOCUS_03011	Nizo2806_1399	ATCC5870_01396	Lp501142	Nizo1838_1269	Nizo1839_1683	Nizo3892_1612	Nizo2263_1441	Nizo2726_2799	Nizo1837_1528	lp_1678	Nizo2766_0712
OG1175	Branched-chain amino acid transport systemcarrier protein	Nizo3400_2380	BKIDOAFC_02858	Nizo2830_0774	Nizo2485_1950	Nizo2891_0753	Nizo2757_0643	Nizo2753_2048	Nizo2256_1116	Nizo2535_1389	NEWLOCUS_02378	Nizo2806_0132	ATCC5870_00471	Lp502739	Nizo1838_2885	Nizo1839_1625	Nizo3892_1047	Nizo2263_0883	Nizo2726_1144	Nizo1837_2987	lp_3466	Nizo2766_0679
OG1176	FtsZ-interacting protein	Nizo3400_2994	BKIDOAFC_01758	Nizo2830_1955	Nizo2485_0975	Nizo2891_2122	Nizo2757_2228	Nizo2753_0014	Nizo2256_2209	Nizo2535_1687	NEWLOCUS_00311	Nizo2806_3002	ATCC5870_01635	Lp500707	Nizo1838_1301	Nizo1839_2653	Nizo3892_2033	Nizo2263_0218	Nizo2726_2377	Nizo1837_2649	lp_2192	Nizo2766_0962
OG1177	Mannitol operon activator BglG family	Nizo3400_2237	BKIDOAFC_00197	Nizo2830_1628	Nizo2485_2349	Nizo2891_3199	Nizo2757_0559	Nizo2753_1013	Nizo2256_1040	Nizo2535_0715	NEWLOCUS_01706	Nizo2806_0970	ATCC5870_00803	Lp502354	Nizo1838_1823	Nizo1839_0667	Nizo3892_2489	Nizo2263_1849	Nizo2726_1530	Nizo1837_0086	lp_0231	Nizo2766_1467
OG1178	putative transcriptional regulator	Nizo3400_0289	BKIDOAFC_02418	Nizo2830_1110	Nizo2485_1270	Nizo2891_1906	Nizo2757_0697	Nizo2753_2315	Nizo2256_2785	Nizo2535_2094	NEWLOCUS_01070	Nizo2806_2263	ATCC5870_00110	Lp503150	Nizo1838_1324	Nizo1839_2888	Nizo3892_0274	Nizo2263_2104	Nizo2726_0194	Nizo1837_2156	lp_3006	Nizo2766_1369
OG1179	bacteriocin immunity protein	Nizo3400_2366	BKIDOAFC_02635	Nizo2830_0493	Nizo2485_2688	Nizo2891_1671	Nizo2757_2141	Nizo2753_2124	Nizo2256_0695	Nizo2535_1955	NEWLOCUS_01485	Nizo2806_2475	ATCC5870_00315	Lp502951	Nizo1838_1947	Nizo1839_1546	Nizo3892_0080	Nizo2263_1291	Nizo2726_0080	Nizo1837_2501	lp_3248	Nizo2766_1292
OG118	Circadian phase modifier	Nizo3400_1011	BKIDOAFC_00085	Nizo2830_1519	Nizo2485_2457	Nizo2891_2526	Nizo2757_2844	Nizo2753_2752	Nizo2256_0176	Nizo2535_0821	NEWLOCUS_01595	Nizo2806_2676	ATCC5870_00695	Lp500024 Lp502466	Nizo1838_0780	Nizo1839_0772	Nizo3892_2379	Nizo2263_2615	Nizo2726_1421	Nizo1837_0192	lp_0105	Nizo2766_2932
OG1180	Phosphonate ABC transporter permease proteinphnE2	Nizo3400_0092	BKIDOAFC_00563	Nizo2830_0650	Nizo2485_1770	Nizo2891_1590	Nizo2757_1872	Nizo2753_0874	Nizo2256_0470	Nizo2535_2491	NEWLOCUS_02762	Nizo2806_0679	ATCC5870_02269	Lp502007	Nizo1838_2223	Nizo1839_0485	Nizo3892_3041	Nizo2263_1220	Nizo2726_0335	Nizo1837_2347	lp_0713	Nizo2766_1543
OG1181	multidrug transport protein major facilitatorsuperfamily	Nizo3400_2531	BKIDOAFC_02135	Nizo2830_0114	Nizo2485_2564	Nizo2891_0298	Nizo2757_0941	Nizo2753_1727	Nizo2256_1428	Nizo2535_2899	NEWLOCUS_00914	Nizo2806_1915	ATCC5870_02069	Lp500311	Nizo1838_0446	Nizo1839_2487	Nizo3892_0551	Nizo2263_0652	Nizo2726_0587	Nizo1837_1261	lp_2675	Nizo2766_1962
OG1182	Phosphoribosylaminoimidazole carboxylasecatalytic subunit	Nizo3400_1318	BKIDOAFC_02177	Nizo2830_0069	Nizo2485_2519	Nizo2891_0253	Nizo2757_0986	Nizo2753_1683	Nizo2256_1472	Nizo2535_2854	NEWLOCUS_00870	Nizo2806_1872	ATCC5870_02111	Lp500266	Nizo1838_0490	Nizo1839_2532	Nizo3892_0506	Nizo2263_0608	Nizo2726_0542	Nizo1837_1306	lp_2729	Nizo2766_2007
OG1183	ADP-ribose binding module	Nizo3400_2428	BKIDOAFC_02814	Nizo2830_0721	Nizo2485_1900	Nizo2891_0704	Nizo2757_0490	Nizo2753_2000	Nizo2256_1279	Nizo2535_1340	NEWLOCUS_02325	Nizo2806_0182	ATCC5870_00424	Lp502788	Nizo1838_1496	Nizo1839_1667	Nizo3892_0995	Nizo2263_0824	Nizo2726_1092	Nizo1837_3038	lp_3408	Nizo2766_2084
OG1184	Alkaline phosphatase synthesis transcriptionalregulatory protein PhoP	Nizo3400_0118	BKIDOAFC_00586	Nizo2830_2668	Nizo2485_1731	Nizo2891_1613	Nizo2757_2300	Nizo2753_0850	Nizo2256_0494	Nizo2535_2514	NEWLOCUS_02737	Nizo2806_0704	ATCC5870_02291	Lp501983	Nizo1838_2247	Nizo1839_1394	Nizo3892_3017	Nizo2263_2924	Nizo2726_2485	Nizo1837_2372	lp_0743	Nizo2766_1567
OG1185	hypothetical protein	Nizo3400_3091	BKIDOAFC_01666	Nizo2830_1860	Nizo2485_1068	Nizo2891_2026	Nizo2757_1759	Nizo2753_0110	Nizo2256_1986	Nizo2535_1591	NEWLOCUS_00409	Nizo2806_1122	ATCC5870_01539	Lp500801	Nizo1838_1892	Nizo1839_2149	Nizo3892_1940	Nizo2263_0313	Nizo2726_2282	Nizo1837_2747	lp_2081	Nizo2766_1752
OG1186	Maltose operon transcriptional repressor MalRLacI family	Nizo3400_1753	BKIDOAFC_00145	Nizo2830_1574	Nizo2485_2402	Nizo2891_3251	Nizo2757_2794	Nizo2753_2807	Nizo2256_0228	Nizo2535_0766	NEWLOCUS_01653	Nizo2806_0916	ATCC5870_00752	Lp502405	Nizo1838_0832	Nizo1839_0719	Nizo3892_2433	Nizo2263_2560	Nizo2726_1476	Nizo1837_0137	lp_0172	Nizo2766_2882
OG1187	Universal stress protein family	Nizo3400_1638	BKIDOAFC_01049	Nizo2830_2562	Nizo2485_0125	Nizo2891_0152	Nizo2757_0379	Nizo2753_0727	Nizo2256_1180	Nizo2535_1910	NEWLOCUS_02164	Nizo2806_2067	ATCC5870_01101	Lp501513	Nizo1838_2059	Nizo1839_1957	Nizo3892_0001	Nizo2263_2343	Nizo2726_0885	Nizo1837_1858	lp_1322	Nizo2766_2559
OG1188	ABC-type amino acid transport system permeaseand periplasmic component	Nizo3400_3062	BKIDOAFC_01694	Nizo2830_1891	Nizo2485_1039	Nizo2891_2054	Nizo2757_1788	Nizo2753_0081	Nizo2256_0110	Nizo2535_1619	NEWLOCUS_00380	Nizo2806_1150	ATCC5870_01568	Lp500772	Nizo1838_0003	Nizo1839_2717	Nizo3892_1970	Nizo2263_0284	Nizo2726_2313	Nizo1837_2718	lp_2111	Nizo2766_1781
OG1189	Tributyrin esterase	Nizo3400_0525	BKIDOAFC_02889	Nizo2830_0811	Nizo2485_1981	Nizo2891_0789	Nizo2757_2757	Nizo2753_2513	Nizo2256_1620	Nizo2535_1425	NEWLOCUS_02409	Nizo2806_0096	ATCC5870_00507	Lp502703	Nizo1838_1201	Nizo1839_0306	Nizo3892_1083	Nizo2263_0915	Nizo2726_1180	Nizo1837_2956	lp_3505	Nizo2766_0285
OG119	hypothetical protein	Nizo3400_1240	BKIDOAFC_01216	Nizo2830_2206	Nizo2485_0664	Nizo2891_1438	Nizo2757_2472	Nizo2753_0573	Nizo2256_0079	Nizo2535_0385	NEWLOCUS_03136	Nizo2806_1275	ATCC5870_01277	Lp501263	Nizo1838_1044	Nizo1839_1809	Nizo3892_1490	Nizo2263_2499 Nizo2263_2500	Nizo2726_2677	Nizo1837_1650	lp_1539	Nizo2766_2313
OG1190	Substrate-specific component BioY of biotin ECFtransporter	Nizo3400_0819	BKIDOAFC_00290	Nizo2830_1238	Nizo2485_1364	Nizo2891_3113	Nizo2757_0791	Nizo2753_2938	Nizo2256_1843	Nizo2535_0629	NEWLOCUS_02559	Nizo2806_1055	ATCC5870_00890	Lp502256	Nizo1838_2435	Nizo1839_0579	Nizo3892_2572	Nizo2263_1764	Nizo2726_1614	Nizo1837_0932	lp_0336	Nizo2766_0452
OG1191	hypothetical protein	Nizo3400_0029	BKIDOAFC_00502	Nizo2830_0581	Nizo2485_1833	Nizo2891_1520	Nizo2757_0070	Nizo2753_0938	Nizo2256_0408	Nizo2535_2421	NEWLOCUS_02824	Nizo2806_0556	ATCC5870_02207	Lp502069	Nizo1838_2160	Nizo1839_0173	Nizo3892_3108	Nizo2263_1105	Nizo2726_0403	Nizo1837_2284	lp_0574	Nizo2766_2994
OG1192	GTP pyrophosphokinase ppGpp synthetase I	Nizo3400_3158	BKIDOAFC_01597	Nizo2830_1796	Nizo2485_0267	Nizo2891_1963	Nizo2757_1351	Nizo2753_0175	Nizo2256_1780	Nizo2535_1528	NEWLOCUS_00531	Nizo2806_1684	ATCC5870_01478	Lp500868	Nizo1838_0238	Nizo1839_2215	Nizo3892_1875	Nizo2263_0422	Nizo2726_2219	Nizo1837_2860	lp_1987	Nizo2766_0008
OG1193	Heat-inducible transcription repressor HrcA	Nizo3400_3138	BKIDOAFC_01617	Nizo2830_1813	Nizo2485_0250	Nizo2891_1980	Nizo2757_1380	Nizo2753_0155	Nizo2256_1760	Nizo2535_1545	NEWLOCUS_00514	Nizo2806_1701	ATCC5870_01495	Lp500847	Nizo1838_0218	Nizo1839_2198	Nizo3892_1892	Nizo2263_0405	Nizo2726_2236	Nizo1837_2843	lp_2029	Nizo2766_1661
OG1194	Response regulator consisting of a CheY-likereceiver domain and a winged-helix DNA-binding domain	Nizo3400_1244	BKIDOAFC_01220	Nizo2830_2211	Nizo2485_0660	Nizo2891_1434	Nizo2757_2468	Nizo2753_0569	Nizo2256_0075	Nizo2535_0381	NEWLOCUS_03132	Nizo2806_1279	ATCC5870_01281	Lp501259	Nizo1838_1040	Nizo1839_1805	Nizo3892_1495	Nizo2263_2505	Nizo2726_2682	Nizo1837_1646	lp_1544	Nizo2766_2309
OG1195	hypothetical protein	Nizo3400_1267	BKIDOAFC_01244	Nizo2830_2234	Nizo2485_0637	Nizo2891_1411	Nizo2757_0162	Nizo2753_0546	Nizo2256_0051	Nizo2535_0358	NEWLOCUS_03107	Nizo2806_1303	ATCC5870_01305	Lp501236	Nizo1838_1016	Nizo1839_1777	Nizo3892_1518	Nizo2263_1348	Nizo2726_2705	Nizo1837_1623	lp_1572	Nizo2766_2285
OG1196	putative transcriptional regulator MarR family	Nizo3400_2420	BKIDOAFC_02822	Nizo2830_0730	Nizo2485_1908	Nizo2891_0712	Nizo2757_0482	Nizo2753_2008	Nizo2256_1271	Nizo2535_1348	NEWLOCUS_02333	Nizo2806_0174	ATCC5870_00432	Lp502780	Nizo1838_1488	Nizo1839_1663	Nizo3892_1003	Nizo2263_0832	Nizo2726_1101	Nizo1837_3030	lp_3416	Nizo2766_2076
OG1197	hypothetical protein	Nizo3400_3107	BKIDOAFC_01646	Nizo2830_1843	Nizo2485_0220	Nizo2891_2010	Nizo2757_1410	Nizo2753_0125	Nizo2256_1730	Nizo2535_1575	NEWLOCUS_00484	Nizo2806_1731	ATCC5870_01523	Lp500817	Nizo1838_0188	Nizo1839_2168	Nizo3892_1922	Nizo2263_0377	Nizo2726_2266	Nizo1837_2812	lp_2059	Nizo2766_1691
OG1198	NADH peroxidase Npx	Nizo3400_1880	BKIDOAFC_02039	Nizo2830_0218	Nizo2485_2275	Nizo2891_0403	Nizo2757_2924	Nizo2753_1467	Nizo2256_0752	Nizo2535_3004	NEWLOCUS_00667	Nizo2806_2009	ATCC5870_01973	Lp500417	Nizo1838_1142	Nizo1839_2398	Nizo3892_0654	Nizo2263_0746	Nizo2726_0691	Nizo1837_1157	lp_2544	Nizo2766_0583
OG1199	putative transcriptional regulator	Nizo3400_0599	BKIDOAFC_01344	Nizo2830_2335	Nizo2485_0538	Nizo2891_1314	Nizo2757_1088	Nizo2753_0445	Nizo2256_2854	Nizo2535_0261	NEWLOCUS_03005	Nizo2806_1405	ATCC5870_01402	Lp501136	Nizo1838_1275	Nizo1839_1676	Nizo3892_1618	Nizo2263_1447	Nizo2726_2805	Nizo1837_1522	lp_1685	Nizo2766_0718
OG12	Glycerol kinase	Nizo3400_0848 Nizo3400_0197	BKIDOAFC_00319 BKIDOAFC_00665	Nizo2830_1272 Nizo2830_2691	Nizo2485_1401 Nizo2485_1641	Nizo2891_3080 Nizo2891_2873	Nizo2757_0755 Nizo2757_1750	Nizo2753_2910 Nizo2753_0769	Nizo2256_0013 Nizo2256_0584	Nizo2535_0596 Nizo2535_2614	NEWLOCUS_02529 NEWLOCUS_02184	Nizo2806_1089 Nizo2806_0304	ATCC5870_00922 ATCC5870_02376	Lp502221 Lp501899	Nizo1838_0721 Nizo1838_2336	Nizo1839_2761 Nizo1839_1315	Nizo3892_2607 Nizo3892_2936	Nizo2263_1734 Nizo2263_2842	Nizo2726_1648 Nizo2726_1778	Nizo1837_0903 Nizo1837_0463	lp_0834 lp_0370	Nizo2766_0417 Nizo2766_1849
OG120	ATP-dependent DNA helicase RecQ	Nizo3400_0659	BKIDOAFC_00776	Nizo2830_2799	Nizo2485_1527	Nizo2891_0918	Nizo2757_2403	Nizo2753_1267	Nizo2256_0858	Nizo2535_1243	NEWLOCUS_00146	Nizo2806_0417	ATCC5870_02489	Lp501786	Nizo1838_0684	Nizo1839_1210	Nizo3892_2831 Nizo3892_2830	Nizo2263_2741	Nizo2726_1885	Nizo1837_1076	lp_0962	Nizo2766_2766
OG1200	Heat shock protein 60 family chaperone GroEL	Nizo3400_0105	BKIDOAFC_00575	Nizo2830_2680	Nizo2485_1758	Nizo2891_1601	Nizo2757_2288	Nizo2753_0862	Nizo2256_0482	Nizo2535_2502	NEWLOCUS_02749	Nizo2806_0692	ATCC5870_02280	Lp501995	Nizo1838_2235	Nizo1839_1406	Nizo3892_3029	Nizo2263_2936	Nizo2726_2497	Nizo1837_2360	lp_0728	Nizo2766_1555
OG1201	integral membrane protein	Nizo3400_1328	BKIDOAFC_02188	Nizo2830_0059	Nizo2485_2509	Nizo2891_0243	Nizo2757_0996	Nizo2753_1673	Nizo2256_1482	Nizo2535_2844	NEWLOCUS_00860	Nizo2806_1862	ATCC5870_02121	Lp500255	Nizo1838_0500	Nizo1839_2545	Nizo3892_0496	Nizo2263_0598	Nizo2726_0532	Nizo1837_1316	lp_2741	Nizo2766_2017
OG1202	hypothetical protein	Nizo3400_3102	BKIDOAFC_01651	Nizo2830_1848	Nizo2485_0215	Nizo2891_2015	Nizo2757_1415	Nizo2753_0120	Nizo2256_1725	Nizo2535_1580	NEWLOCUS_00479	Nizo2806_1736	ATCC5870_01528	Lp500812	Nizo1838_0183	Nizo1839_2161	Nizo3892_1927	Nizo2263_0372	Nizo2726_2271	Nizo1837_2807	lp_2066	Nizo2766_1696
OG1203	Phosphate transport system permease proteinPstA	Nizo3400_0122	BKIDOAFC_00590	Nizo2830_2664	Nizo2485_1727	Nizo2891_1617	Nizo2757_2304	Nizo2753_0846	Nizo2256_0498	Nizo2535_2518	NEWLOCUS_02733	Nizo2806_0708	ATCC5870_02295	Lp501978	Nizo1838_2251	Nizo1839_1390	Nizo3892_3013	Nizo2263_2920	Nizo2726_2481	Nizo1837_2376	lp_0748	Nizo2766_1571
OG1204	SSU ribosomal protein S3p	Nizo3400_2907	BKIDOAFC_00837	Nizo2830_2857	Nizo2485_1469	Nizo2891_0976	Nizo2757_1663	Nizo2753_1208	Nizo2256_2177	Nizo2535_3245	NEWLOCUS_00207	Nizo2806_0475	ATCC5870_02549	Lp501729	Nizo1838_1451	Nizo1839_1153	Nizo3892_2888	Nizo2263_2684	Nizo2726_1942	Nizo1837_1019	lp_1040	Nizo2766_2707
OG1205	GTP-binding protein EngA	Nizo3400_1090	BKIDOAFC_01504	Nizo2830_2508	Nizo2485_0370	Nizo2891_1146	Nizo2757_1253	Nizo2753_0279	Nizo2256_2364	Nizo2535_0095	NEWLOCUS_03246	Nizo2806_1578	ATCC5870_02862	Lp500963	Nizo1838_2678	Nizo1839_2304	Nizo3892_1792	Nizo2263_0521	Nizo2726_2976	Nizo1837_0666	lp_1881	Nizo2766_0107
OG1206	Glycosyltransferase	Nizo3400_1169	BKIDOAFC_01150	Nizo2830_2108	Nizo2485_0763	Nizo2891_0070	Nizo2757_1362	Nizo2753_0644	Nizo2256_1258	Nizo2535_1828	NEWLOCUS_00627	Nizo2806_1208	ATCC5870_01180	Lp501364	Nizo1838_2137	Nizo1839_1878	Nizo3892_1392	Nizo2263_2433	Nizo2726_2579	Nizo1837_1718	lp_1430	Nizo2766_0860
OG1207	IMP cyclohydrolase	Nizo3400_1309	BKIDOAFC_02168	Nizo2830_0078	Nizo2485_2528	Nizo2891_0262	Nizo2757_0977	Nizo2753_1692	Nizo2256_1463	Nizo2535_2863	NEWLOCUS_00879	Nizo2806_1881	ATCC5870_02102	Lp500275	Nizo1838_0481	Nizo1839_2523	Nizo3892_0515	Nizo2263_0617	Nizo2726_0551	Nizo1837_1297	lp_2720	Nizo2766_1998
OG1208	Aspartate aminotransferase	Nizo3400_1152	BKIDOAFC_01126	Nizo2830_2090	Nizo2485_0779	Nizo2891_0086	Nizo2757_2275	Nizo2753_0661	Nizo2256_1241	Nizo2535_1844	NEWLOCUS_00605	Nizo2806_0032	ATCC5870_01160	Lp501391	Nizo1838_2120	Nizo1839_1896	Nizo3892_1374	Nizo2263_2414	Nizo2726_2562	Nizo1837_1741	lp_1410	Nizo2766_2141
OG1209	hypothetical protein	Nizo3400_0766	BKIDOAFC_02576	Nizo2830_0421	Nizo2485_0060	Nizo2891_1741	Nizo2757_0112	Nizo2753_2191	Nizo2256_1894	Nizo2535_2026	NEWLOCUS_01417	Nizo2806_2408	ATCC5870_00247	Lp503009	Nizo1838_0984	Nizo1839_1489	Nizo3892_0155	Nizo2263_1232	Nizo2726_0008	Nizo1837_2567	lp_3173	Nizo2766_2391
OG121	NtrC family Transcriptional regulator ATPasedomain	Nizo3400_0034	BKIDOAFC_00507	Nizo2830_0586	Nizo2485_1828	Nizo2891_1525	Nizo2757_0075	Nizo2753_0932	Nizo2256_0413	Nizo2535_2426	NEWLOCUS_02819	Nizo2806_0561	ATCC5870_02212	Lp502064	Nizo1838_2165	Nizo1839_0168 Nizo1839_0545	Nizo3892_3103	Nizo2263_1110	Nizo2726_0398	Nizo1837_2289	lp_0585	Nizo2766_2999
OG1210	Redox-sensitive transcriptional regulator	Nizo3400_0102	BKIDOAFC_00571	Nizo2830_0659	Nizo2485_1761	Nizo2891_1598	Nizo2757_2285	Nizo2753_0865	Nizo2256_0479	Nizo2535_2499	NEWLOCUS_02752	Nizo2806_0689	ATCC5870_02277	Lp501998	Nizo1838_2232	Nizo1839_1409	Nizo3892_3032	Nizo2263_2939	Nizo2726_0326	Nizo1837_2357	lp_0725	Nizo2766_1552
OG1211	putative FMN hydrolase	Nizo3400_2131	BKIDOAFC_02323	Nizo2830_1011	Nizo2485_1168	Nizo2891_2328	Nizo2757_0450	Nizo2753_2416	Nizo2256_1643	Nizo2535_1134	NEWLOCUS_02031	Nizo2806_2171	ATCC5870_00015	Lp500114	Nizo1838_2515	Nizo1839_0838	Nizo3892_0374	Nizo2263_2008	Nizo2726_0292	Nizo1837_2061	lp_2879	Nizo2766_2855
OG1212	lysin	Nizo3400_2692	BKIDOAFC_02252	Nizo2830_1705	Nizo2485_2225	Nizo2891_1651	Nizo2757_0033	Nizo2753_2473	Nizo2256_1701	Nizo2535_1738	NEWLOCUS_02105	Nizo2806_2099	ATCC5870_02928	Lp500193	Nizo1838_2574	Nizo1839_0896	Nizo3892_0928	Nizo2263_2247	Nizo2726_0942	Nizo1837_1989	lp_2810	Nizo2766_2796
OG1213	hypothetical protein	Nizo3400_0664	BKIDOAFC_00781	Nizo2830_2804	Nizo2485_1522	Nizo2891_0923	Nizo2757_2408	Nizo2753_1262	Nizo2256_0863	Nizo2535_1248	NEWLOCUS_00152	Nizo2806_0422	ATCC5870_02494	Lp501781	Nizo1838_0689	Nizo1839_1205	Nizo3892_2836	Nizo2263_2736	Nizo2726_1890	Nizo1837_1070	lp_0968	Nizo2766_2761
OG1214	integral membrane protein	Nizo3400_0524	BKIDOAFC_02888	Nizo2830_0810	Nizo2485_1980	Nizo2891_0788	Nizo2757_2756	Nizo2753_2514	Nizo2256_1621	Nizo2535_1424	NEWLOCUS_02408	Nizo2806_0097	ATCC5870_00506	Lp502704	Nizo1838_1202	Nizo1839_0307	Nizo3892_1082	Nizo2263_0914	Nizo2726_1179	Nizo1837_2957	lp_3504	Nizo2766_0284
OG1215	LSU ribosomal protein L5p	Nizo3400_2901	BKIDOAFC_00843	Nizo2830_2863	Nizo2485_1463	Nizo2891_0982	Nizo2757_1657	Nizo2753_1202	Nizo2256_2171	Nizo2535_3251	NEWLOCUS_00213	Nizo2806_0481	ATCC5870_02555	Lp501723	Nizo1838_1445	Nizo1839_1147	Nizo3892_2894	Nizo2263_2678	Nizo2726_1948	Nizo1837_1013	lp_1047	Nizo2766_2701
OG1216	PTS system mannitol-specific IIA component	Nizo3400_2238	BKIDOAFC_00198	Nizo2830_1629	Nizo2485_2348	Nizo2891_3198	Nizo2757_0560	Nizo2753_1012	Nizo2256_1041	Nizo2535_0714	NEWLOCUS_01707	Nizo2806_0971	ATCC5870_00804	Lp502353	Nizo1838_1824	Nizo1839_0666	Nizo3892_2490	Nizo2263_1848	Nizo2726_1531	Nizo1837_0085	lp_0232	Nizo2766_1468
OG1217	GTP pyrophosphokinase	Nizo3400_2708	BKIDOAFC_00245	Nizo2830_1671	Nizo2485_2295	Nizo2891_3156	Nizo2757_0610	Nizo2753_0967	Nizo2256_1091	Nizo2535_0672	NEWLOCUS_01757	Nizo2806_1013	ATCC5870_00846	Lp502299	Nizo1838_1874	Nizo1839_0623	Nizo3892_2532	Nizo2263_1804	Nizo2726_1574	Nizo1837_0036	lp_0293	Nizo2766_1518
OG1218	hypothetical protein	Nizo3400_0989	BKIDOAFC_00065	Nizo2830_1496	Nizo2485_2478	Nizo2891_2625	Nizo2757_2865	Nizo2753_2729	Nizo2256_0155	Nizo2535_0843	NEWLOCUS_01572	Nizo2806_2697	ATCC5870_00675	Lp502488	Nizo1838_0759	Nizo1839_3033	Nizo3892_2356	Nizo2263_2636	Nizo2726_1398	Nizo1837_0215	lp_0077	Nizo2766_2953
OG1219	Biotin carboxyl carrier protein of acetyl-CoAcarboxylase	Nizo3400_0607	BKIDOAFC_01336	Nizo2830_2327	Nizo2485_0546	Nizo2891_1322	Nizo2757_1080	Nizo2753_0453	Nizo2256_2846	Nizo2535_0269	NEWLOCUS_03013	Nizo2806_1397	ATCC5870_01394	Lp501144	Nizo1838_1267	Nizo1839_1685	Nizo3892_1610	Nizo2263_1439	Nizo2726_2797	Nizo1837_1530	lp_1676	Nizo2766_0710
OG122	2-hydroxyacid dehydrogenase	Nizo3400_2818 Nizo3400_2870	BKIDOAFC_00871	Nizo2830_2892	Nizo2485_1434	Nizo2891_2807	Nizo2757_1628	Nizo2753_1172	Nizo2256_2142	Nizo2535_2588	NEWLOCUS_00242	Nizo2806_0511	ATCC5870_02583	Lp501694	Nizo1838_1416	Nizo1839_1118	Nizo3892_1252	Nizo2263_2535	Nizo2726_1977	Nizo1837_0984	lp_1082	Nizo2766_2672
OG1220	Signal recognition particle subunit Ffh SRP54	Nizo3400_0367	BKIDOAFC_01303	Nizo2830_2291	Nizo2485_0579	Nizo2891_1354	Nizo2757_0220	Nizo2753_0488	Nizo2256_1561	Nizo2535_0301	NEWLOCUS_03048	Nizo2806_1362	ATCC5870_01363	Lp501178	Nizo1838_0307	Nizo1839_1718	Nizo3892_1575	Nizo2263_1406	Nizo2726_2762	Nizo1837_1565	lp_1635	Nizo2766_2227
OG1221	Phosphoribosylformylglycinamidine cyclo-ligase	Nizo3400_1311	BKIDOAFC_02170	Nizo2830_0076	Nizo2485_2526	Nizo2891_0260	Nizo2757_0979	Nizo2753_1690	Nizo2256_1465	Nizo2535_2861	NEWLOCUS_00877	Nizo2806_1879	ATCC5870_02104	Lp500273	Nizo1838_0483	Nizo1839_2525	Nizo3892_0513	Nizo2263_0615	Nizo2726_0549	Nizo1837_1299	lp_2722	Nizo2766_2000
OG1222	DNA-directed RNA polymerase specialized sigmasubunit sigma24-like protein	Nizo3400_0059	BKIDOAFC_00531	Nizo2830_0612	Nizo2485_1803	Nizo2891_1551	Nizo2757_2615	Nizo2753_0907	Nizo2256_0438	Nizo2535_2452	NEWLOCUS_02794	Nizo2806_0586	ATCC5870_02236	Lp502039	Nizo1838_2190	Nizo1839_0519	Nizo3892_3078	Nizo2263_1136	Nizo2726_0372	Nizo1837_2314	lp_0614	Nizo2766_3025
OG1223	putative Cytosolic Protein	Nizo3400_3041	BKIDOAFC_01715	Nizo2830_1913	Nizo2485_1018	Nizo2891_2075	Nizo2757_1809	Nizo2753_0060	Nizo2256_0131	Nizo2535_1640	NEWLOCUS_00359	Nizo2806_1171	ATCC5870_01589	Lp500751	Nizo1838_0024	Nizo1839_2696	Nizo3892_1991	Nizo2263_0262	Nizo2726_2335	Nizo1837_2697	lp_2135	Nizo2766_1802
OG1224	ABC-type multidrug/protein/lipid transportsystem ATPase component	Nizo3400_1442	BKIDOAFC_01957	Nizo2830_0274	Nizo2485_3064	Nizo2891_0519	Nizo2757_1616	Nizo2753_1928	Nizo2256_0343	Nizo2535_3117	NEWLOCUS_02591	Nizo2806_2835	ATCC5870_01827	Lp500526	Nizo1838_1663	Nizo1839_0150	Nizo3892_0765	Nizo2263_2944	Nizo2726_0747	Nizo1837_1935	lp_2395	Nizo2766_1225
OG1225	Phosphosugar-binding transcriptional regulatorRpiR family	Nizo3400_2715	BKIDOAFC_00238	Nizo2830_1664	Nizo2485_2302	Nizo2891_3163	Nizo2757_0603	Nizo2753_0974	Nizo2256_1084	Nizo2535_0679	NEWLOCUS_01750	Nizo2806_1006	ATCC5870_00839	Lp502307	Nizo1838_1867	Nizo1839_0630	Nizo3892_2525	Nizo2263_1811	Nizo2726_1567	Nizo1837_0043	lp_0285	Nizo2766_1511
OG1226	Septum site-determining protein MinD	Nizo3400_2633	BKIDOAFC_01885	Nizo2830_0341	Nizo2485_3131	Nizo2891_0592	Nizo2757_1545	Nizo2753_1861	Nizo2256_0806	Nizo2535_3190	NEWLOCUS_00020	Nizo2806_2909	ATCC5870_01757	Lp500599	Nizo1838_0074	Nizo1839_1010	Nizo3892_0832	Nizo2263_3122	Nizo2726_0814	Nizo1837_0485	lp_2315	Nizo2766_1154
OG1227	hypothetical protein	Nizo3400_2456	BKIDOAFC_02799	Nizo2830_0707	Nizo2485_1885	Nizo2891_0689	Nizo2757_0506	Nizo2753_1985	Nizo2256_1295	Nizo2535_1325	NEWLOCUS_02309	Nizo2806_0197	ATCC5870_00409	Lp502804	Nizo1838_1512	Nizo1839_2951	Nizo3892_0980	Nizo2263_0809	Nizo2726_1078	Nizo1837_3053	lp_3372	Nizo2766_2100
OG1228	Oligopeptide ABC transporter periplasmicoligopeptide-binding protein OppA	Nizo3400_0907	BKIDOAFC_00016	Nizo2830_1430	Nizo2485_2144	Nizo2891_2699	Nizo2757_2988	Nizo2753_2681	Nizo2256_2291	Nizo2535_0914	NEWLOCUS_01261	Nizo2806_2745	ATCC5870_00625	Lp502536	Nizo1838_2812	Nizo1839_0207	Nizo3892_2290	Nizo2263_2283	Nizo2726_1351	Nizo1837_0283	lp_0018	Nizo2766_2433
OG1229	hypothetical protein	Nizo3400_0315	BKIDOAFC_01999	Nizo2830_0257	Nizo2485_2993	Nizo2891_0444	Nizo2757_0477	Nizo2753_1507	Nizo2256_0253	Nizo2535_3044	NEWLOCUS_01795	Nizo2806_2802	ATCC5870_01934	Lp500455	Nizo1838_1573	Nizo1839_2359	Nizo3892_0693	Nizo2263_1911	Nizo2726_0730	Nizo1837_1950	lp_2488h	Nizo2766_0544
OG123	Neopullulanase	Nizo3400_0913	BKIDOAFC_00023	Nizo2830_1436	Nizo2485_2153	Nizo2891_2692	Nizo2757_2996	Nizo2753_2687	Nizo2256_2298	Nizo2535_0907	NEWLOCUS_01253	Nizo2806_2739	ATCC5870_00632	Lp502530	Nizo1838_2819	Nizo1839_0200 Nizo1839_0201	Nizo3892_2297	Nizo2263_2289	Nizo2726_1357	Nizo1837_0275	lp_0025	Nizo2766_2441
OG1230	hypothetical protein	Nizo3400_1768	BKIDOAFC_00129	Nizo2830_1559	Nizo2485_2418	Nizo2891_3266	Nizo2757_2804	Nizo2753_2792	Nizo2256_0217	Nizo2535_0781	NEWLOCUS_01637	Nizo2806_0901	ATCC5870_00736	Lp502420	Nizo1838_0821	Nizo1839_0734	Nizo3892_2418	Nizo2263_2575	Nizo2726_1461	Nizo1837_0152	lp_0155	Nizo2766_2892
OG1231	hypothetical protein	Nizo3400_1549	BKIDOAFC_00938	Nizo2830_2955	Nizo2485_2794	Nizo2891_2415	Nizo2757_0272	Nizo2753_1108	Nizo2256_2079	Nizo2535_2242	NEWLOCUS_01211	Nizo2806_2564	ATCC5870_02643	Lp501627	Nizo1838_1353	Nizo1839_1049	Nizo3892_1182	Nizo2263_0162	Nizo2726_2040	Nizo1837_0610	lp_1159	Nizo2766_2609
OG1232	putative iron-sulfur cluster assembly scaffoldprotein for SUF system SufE2	Nizo3400_1208	BKIDOAFC_01185	Nizo2830_2144	Nizo2485_0728	Nizo2891_1502	Nizo2757_2503	Nizo2753_0605	Nizo2256_2031	Nizo2535_0449	NEWLOCUS_03168	Nizo2806_1243	ATCC5870_01215	Lp501329	Nizo1838_0360	Nizo1839_1843	Nizo3892_1428	Nizo2263_2468	Nizo2726_2615	Nizo1837_1682	lp_1471	Nizo2766_2344
OG1233	hypothetical protein	Nizo3400_2557	BKIDOAFC_01817	Nizo2830_0413	Nizo2485_3204	Nizo2891_1052	Nizo2757_1682	Nizo2753_1787	Nizo2256_1914	Nizo2535_2714	NEWLOCUS_00092	Nizo2806_2980	ATCC5870_01689	Lp500672	Nizo1838_0566	Nizo1839_2091	Nizo3892_0903	Nizo2263_0055	Nizo2726_0884	Nizo1837_3140	lp_2231a	Nizo2766_1080
OG1234	Lysine decarboxylase family	Nizo3400_0071	BKIDOAFC_00543	Nizo2830_0625	Nizo2485_1790	Nizo2891_1564	Nizo2757_2603	Nizo2753_0894	Nizo2256_0450	Nizo2535_2465	NEWLOCUS_02782	Nizo2806_0652	ATCC5870_02249	Lp502027	Nizo1838_2202	Nizo1839_0506	Nizo3892_3065	Nizo2263_1200	Nizo2726_0359	Nizo1837_2326	lp_0691	Nizo2766_3037
OG1235	Transporter LysE family	Nizo3400_1151	BKIDOAFC_01125	Nizo2830_2089	Nizo2485_0780	Nizo2891_0087	Nizo2757_2274	Nizo2753_0662	Nizo2256_1240	Nizo2535_1845	NEWLOCUS_00604	Nizo2806_0033	ATCC5870_01159	Lp501392	Nizo1838_2119	Nizo1839_1897	Nizo3892_1373	Nizo2263_2413	Nizo2726_2561	Nizo1837_1742	lp_1409	Nizo2766_2140
OG1236	ATP-dependent Clp protease ATP-binding subunitClpX	Nizo3400_3057	BKIDOAFC_01699	Nizo2830_1896	Nizo2485_1034	Nizo2891_2059	Nizo2757_1793	Nizo2753_0076	Nizo2256_0115	Nizo2535_1624	NEWLOCUS_00375	Nizo2806_1155	ATCC5870_01573	Lp500767	Nizo1838_0008	Nizo1839_2712	Nizo3892_1975	Nizo2263_0279	Nizo2726_2318	Nizo1837_2713	lp_2116	Nizo2766_1786
OG1237	Transcription elongation factor GreA	Nizo3400_1259	BKIDOAFC_01235	Nizo2830_2226	Nizo2485_0645	Nizo2891_1419	Nizo2757_2453	Nizo2753_0554	Nizo2256_0060	Nizo2535_0366	NEWLOCUS_03117	Nizo2806_1294	ATCC5870_01296	Lp501244	Nizo1838_1025	Nizo1839_1785	Nizo3892_1510	Nizo2263_1340	Nizo2726_2697	Nizo1837_1631	lp_1563	Nizo2766_2294
OG1238	S1 RNA binding domain	Nizo3400_1078	BKIDOAFC_01516	Nizo2830_2521	Nizo2485_0358	Nizo2891_1134	Nizo2757_1265	Nizo2753_0267	Nizo2256_2376	Nizo2535_0083	NEWLOCUS_03234	Nizo2806_1591	ATCC5870_02874	Lp500951	Nizo1838_2690	Nizo1839_2292	Nizo3892_1804	Nizo2263_0509	Nizo2726_2989	Nizo1837_0678	lp_1893	Nizo2766_0095
OG1239	oxidoreductase of aldo/keto reductase familysubgroup 1	Nizo3400_2433	BKIDOAFC_02809	Nizo2830_0717	Nizo2485_1895	Nizo2891_0699	Nizo2757_0495	Nizo2753_1995	Nizo2256_1284	Nizo2535_1335	NEWLOCUS_02320	Nizo2806_0186	ATCC5870_00419	Lp502793	Nizo1838_1501	Nizo1839_2941	Nizo3892_0991	Nizo2263_0819	Nizo2726_1088	Nizo1837_3042	lp_3403	Nizo2766_2089
OG124	L-O-lysylphosphatidylglycerol synthase	Nizo3400_0070	BKIDOAFC_00542	Nizo2830_0623	Nizo2485_1792 Nizo2485_1791	Nizo2891_1562	Nizo2757_2604	Nizo2753_0895	Nizo2256_0449	Nizo2535_2463	NEWLOCUS_02783	Nizo2806_0651	ATCC5870_02247	Lp502028	Nizo1838_2201	Nizo1839_0508	Nizo3892_3067	Nizo2263_1199	Nizo2726_0361	Nizo1837_2325	lp_0690	Nizo2766_3036
OG1240	2-aminoethylphosphonate:pyruvateaminotransferase	Nizo3400_0089	BKIDOAFC_00560	Nizo2830_0647	Nizo2485_1773	Nizo2891_1587	Nizo2757_1875	Nizo2753_0877	Nizo2256_0467	Nizo2535_2488	NEWLOCUS_02765	Nizo2806_0675	ATCC5870_02266	Lp502010	Nizo1838_2220	Nizo1839_0488	Nizo3892_3044	Nizo2263_1217	Nizo2726_0338	Nizo1837_2344	lp_0710	Nizo2766_1540
OG1241	hypothetical protein	Nizo3400_1660	BKIDOAFC_01079	Nizo2830_2046	Nizo2485_0104	Nizo2891_0131	Nizo2757_0358	Nizo2753_0705	Nizo2256_1200	Nizo2535_1889	NEWLOCUS_02143	Nizo2806_2086	ATCC5870_01121	Lp501486	Nizo1838_2079	Nizo1839_1939	Nizo3892_1289	Nizo2263_2371	Nizo2726_2519	Nizo1837_1838	lp_1354	Nizo2766_2538
OG1242	ADP-ribose pyrophosphatase	Nizo3400_1346	BKIDOAFC_02208	Nizo2830_0040	Nizo2485_2913	Nizo2891_0224	Nizo2757_1015	Nizo2753_1655	Nizo2256_1500	Nizo2535_2825	NEWLOCUS_00840	Nizo2806_1843	ATCC5870_02141	Lp500237	Nizo1838_0518	Nizo1839_2563	Nizo3892_0477	Nizo2263_0579	Nizo2726_0513	Nizo1837_1334	lp_2762	Nizo2766_2036
OG1243	hypothetical protein	Nizo3400_0683	BKIDOAFC_00798	Nizo2830_2824	Nizo2485_1503	Nizo2891_0942	Nizo2757_2426	Nizo2753_1243	Nizo2256_0881	Nizo2535_3211	NEWLOCUS_00171	Nizo2806_0440	ATCC5870_02511	Lp501763	Nizo1838_0707	Nizo1839_1187	Nizo3892_2855	Nizo2263_2718	Nizo2726_1909	Nizo1837_1052	lp_0995	Nizo2766_2743
OG1244	hypothetical protein	Nizo3400_0161	BKIDOAFC_00630	Nizo2830_2622	Nizo2485_1679	Nizo2891_2252	Nizo2757_2350	Nizo2753_0806	Nizo2256_0546	Nizo2535_2378	NEWLOCUS_02686	Nizo2806_0266	ATCC5870_02341	Lp501937	Nizo1838_2298	Nizo1839_1349	Nizo3892_2972	Nizo2263_2879	Nizo2726_2439	Nizo1837_2423	lp_0793	Nizo2766_1618
OG1245	Integral membrane protein	Nizo3400_2007	BKIDOAFC_00713	Nizo2830_2739	Nizo2485_1594	Nizo2891_0184	Nizo2757_0133	Nizo2753_1317	Nizo2256_0631	Nizo2535_3278	NEWLOCUS_02231	Nizo2806_0350	ATCC5870_02423	Lp501853	Nizo1838_2384	Nizo1839_1269	Nizo3892_2770	Nizo2263_2796	Nizo2726_1826	Nizo1837_0416	lp_0891	Nizo2766_0981
OG1246	tRNA uridine 5-carboxymethylaminomethylmodification enzyme GidA	Nizo3400_0882	BKIDOAFC_03050	Nizo2830_0957	Nizo2485_2119	Nizo2891_2724	Nizo2757_2967	Nizo2753_2656	Nizo2256_2269	Nizo2535_0939	NEWLOCUS_01286	Nizo2806_2769	ATCC5870_00602	Lp502563	Nizo1838_2790	Nizo1839_0233	Nizo3892_2266	Nizo2263_2262	Nizo2726_1326	Nizo1837_0308	lp_3681	Nizo2766_2411
OG1247	SSU ribosomal protein S2p	Nizo3400_3112	BKIDOAFC_01641	Nizo2830_1839	Nizo2485_0224	Nizo2891_2006	Nizo2757_1406	Nizo2753_0130	Nizo2256_1734	Nizo2535_1571	NEWLOCUS_00488	Nizo2806_1727	ATCC5870_01519	Lp500821	Nizo1838_0192	Nizo1839_2172	Nizo3892_1918	Nizo2263_0381	Nizo2726_2262	Nizo1837_2816	lp_2055	Nizo2766_1687
OG1248	Branched-chain amino acid transport proteinAzlC	Nizo3400_0675	BKIDOAFC_00792	Nizo2830_2816	Nizo2485_1511	Nizo2891_0935	Nizo2757_2419	Nizo2753_1251	Nizo2256_0874	Nizo2535_1260	NEWLOCUS_00163	Nizo2806_0433	ATCC5870_02505	Lp501770	Nizo1838_0700	Nizo1839_1194	Nizo3892_2847	Nizo2263_2725	Nizo2726_1902	Nizo1837_1059	lp_0982	Nizo2766_2750
OG1249	Diphosphomevalonate decarboxylase	Nizo3400_2324	BKIDOAFC_01383	Nizo2830_2378	Nizo2485_0493	Nizo2891_1270	Nizo2757_1130	Nizo2753_0404	Nizo2256_2436	Nizo2535_0218	NEWLOCUS_02957	Nizo2806_1450	ATCC5870_02744	Lp501093	Nizo1838_1749	Nizo1839_0399	Nizo3892_1660	Nizo2263_1491	Nizo2726_2846	Nizo1837_1477	lp_1734	Nizo2766_0759
OG125	putative oxidoreductase	Nizo3400_1805 Nizo3400_1778	BKIDOAFC_00119	Nizo2830_1549	Nizo2485_2428	Nizo2891_3276	Nizo2757_2814	Nizo2753_2782	Nizo2256_0207	Nizo2535_0791	NEWLOCUS_01627	Nizo2806_0891	ATCC5870_00726	Lp502430	Nizo1838_0811	Nizo1839_0744	Nizo3892_2408	Nizo2263_2585	Nizo2726_1451	Nizo1837_0161	lp_0139	Nizo2766_2902
OG1250	Ribulose-phosphate 3-epimerase	Nizo3400_0381	BKIDOAFC_01291	Nizo2830_2279	Nizo2485_0591	Nizo2891_1366	Nizo2757_0207	Nizo2753_0501	Nizo2256_1574	Nizo2535_0313	NEWLOCUS_03061	Nizo2806_1349	ATCC5870_01351	Lp501191	Nizo1838_0320	Nizo1839_1730	Nizo3892_1563	Nizo2263_1393	Nizo2726_2750	Nizo1837_1578	lp_1621	Nizo2766_2240
OG1251	PTS system sucrose-specific IIB component	Nizo3400_2196	BKIDOAFC_00159	Nizo2830_1588	Nizo2485_2388	Nizo2891_3237	Nizo2757_2779	Nizo2753_2822	Nizo2256_2009	Nizo2535_0752	NEWLOCUS_01666	Nizo2806_0929	ATCC5870_00766	Lp502392	Nizo1838_2492	Nizo1839_0706	Nizo3892_2448	Nizo2263_1889	Nizo2726_1490	Nizo1837_0124	lp_0185	Nizo2766_2867
OG1252	ABC-type antimicrobial peptide transport systempermease component	Nizo3400_1327	BKIDOAFC_02187	Nizo2830_0060	Nizo2485_2510	Nizo2891_0244	Nizo2757_0995	Nizo2753_1674	Nizo2256_1481	Nizo2535_2845	NEWLOCUS_00861	Nizo2806_1863	ATCC5870_02120	Lp500256	Nizo1838_0499	Nizo1839_2544	Nizo3892_0497	Nizo2263_0599	Nizo2726_0533	Nizo1837_1315	lp_2740	Nizo2766_2016
OG1253	Substrate-specific component PanT of predictedpantothenate ECF transporter	Nizo3400_1581	BKIDOAFC_00909	Nizo2830_2925	Nizo2485_2763	Nizo2891_2385	Nizo2757_0303	Nizo2753_1139	Nizo2256_2109	Nizo2535_2212	NEWLOCUS_01241	Nizo2806_2534	ATCC5870_02614	Lp501657	Nizo1838_1383	Nizo1839_1087	Nizo3892_1214	Nizo2263_0193	Nizo2726_2010	Nizo1837_0640	lp_1121	Nizo2766_2640
OG1254	Ribosomal protein L11 methyltransferase	Nizo3400_3155	BKIDOAFC_01600	Nizo2830_1799	Nizo2485_0264	Nizo2891_1966	Nizo2757_1354	Nizo2753_0172	Nizo2256_1777	Nizo2535_1531	NEWLOCUS_00528	Nizo2806_1687	ATCC5870_01481	Lp500865	Nizo1838_0235	Nizo1839_2212	Nizo3892_1878	Nizo2263_0419	Nizo2726_2222	Nizo1837_2857	lp_1990	Nizo2766_0005
OG1255	hypothetical protein	Nizo3400_1599	BKIDOAFC_00885	Nizo2830_2907	Nizo2485_1420	Nizo2891_2821	Nizo2757_2648	Nizo2753_1157	Nizo2256_2127	Nizo2535_2602	NEWLOCUS_00256	Nizo2806_0525	ATCC5870_02597	Lp501680	Nizo1838_1401	Nizo1839_1104	Nizo3892_1237	Nizo2263_2519	Nizo2726_1992	Nizo1837_0970	lp_1098	Nizo2766_2658
OG1256	Cell division trigger factor	Nizo3400_3056	BKIDOAFC_01700	Nizo2830_1897	Nizo2485_1033	Nizo2891_2060	Nizo2757_1794	Nizo2753_0075	Nizo2256_0116	Nizo2535_1625	NEWLOCUS_00374	Nizo2806_1156	ATCC5870_01574	Lp500766	Nizo1838_0009	Nizo1839_2711	Nizo3892_1976	Nizo2263_0278	Nizo2726_2319	Nizo1837_2712	lp_2118	Nizo2766_1787
OG1257	Serine acetyltransferase	Nizo3400_2248	BKIDOAFC_00208	Nizo2830_1639	Nizo2485_2331	Nizo2891_3188	Nizo2757_0578	Nizo2753_1002	Nizo2256_1059	Nizo2535_0704	NEWLOCUS_01725	Nizo2806_0981	ATCC5870_00814	Lp502336	Nizo1838_1842	Nizo1839_0656	Nizo3892_2500	Nizo2263_1839	Nizo2726_1541	Nizo1837_0068	lp_0254	Nizo2766_1486
OG1258	DNA polymerase III delta prime subunit	Nizo3400_0084	BKIDOAFC_00555	Nizo2830_0642	Nizo2485_1778	Nizo2891_1582	Nizo2757_1880	Nizo2753_0882	Nizo2256_0462	Nizo2535_2483	NEWLOCUS_02770	Nizo2806_0670	ATCC5870_02261	Lp502015	Nizo1838_2215	Nizo1839_0493	Nizo3892_3049	Nizo2263_1212	Nizo2726_0343	Nizo1837_2339	lp_0705	Nizo2766_1535
OG1259	Transcription termination protein NusB	Nizo3400_0403	BKIDOAFC_01269	Nizo2830_2257	Nizo2485_0613	Nizo2891_1388	Nizo2757_0185	Nizo2753_0523	Nizo2256_1596	Nizo2535_0335	NEWLOCUS_03083	Nizo2806_1327	ATCC5870_01329	Lp501213	Nizo1838_0342	Nizo1839_1752	Nizo3892_1541	Nizo2263_1371	Nizo2726_2728	Nizo1837_1600	lp_1598	Nizo2766_2262
OG126	Aerobic glycerol-3-phosphate dehydrogenase	Nizo3400_0850 Nizo3400_0849	BKIDOAFC_00320	Nizo2830_1273	Nizo2485_1402	Nizo2891_3079	Nizo2757_0754	Nizo2753_2909	Nizo2256_0012	Nizo2535_0595	NEWLOCUS_02528	Nizo2806_1090	ATCC5870_00923	Lp502220	Nizo1838_0720	Nizo1839_2762	Nizo3892_2608	Nizo2263_1733	Nizo2726_1649	Nizo1837_0902	lp_0371	Nizo2766_0416
OG1260	SSU ribosomal protein S13p	Nizo3400_2890	BKIDOAFC_00853	Nizo2830_2873	Nizo2485_1453	Nizo2891_0992	Nizo2757_1647	Nizo2753_1191	Nizo2256_2161	Nizo2535_3261	NEWLOCUS_00223	Nizo2806_0492	ATCC5870_02565	Lp501713	Nizo1838_1435	Nizo1839_1136	Nizo3892_2904	Nizo2263_2667	Nizo2726_1958	Nizo1837_1003	lp_1060	Nizo2766_2691
OG1261	hypothetical protein	Nizo3400_3054	BKIDOAFC_01702	Nizo2830_1899	Nizo2485_1031	Nizo2891_2062	Nizo2757_1796	Nizo2753_0073	Nizo2256_0118	Nizo2535_1627	NEWLOCUS_00372	Nizo2806_1158	ATCC5870_01576	Lp500764	Nizo1838_0011	Nizo1839_2709	Nizo3892_1978	Nizo2263_0276	Nizo2726_2321	Nizo1837_2710	lp_2121	Nizo2766_1789
OG1262	Adenylosuccinate synthetase	Nizo3400_2790	BKIDOAFC_02717	Nizo2830_1394	Nizo2485_2705	Nizo2891_2575	Nizo2757_2160	Nizo2753_2106	Nizo2256_1343	Nizo2535_2759	NEWLOCUS_01502	Nizo2806_2493	ATCC5870_00331	Lp502883	Nizo1838_0846	Nizo1839_1577	Nizo3892_0063	Nizo2263_1309	Nizo2726_1029	Nizo1837_2484	lp_3270	Nizo2766_1311
OG1263	Substrate-specific component ofqueuosine-regulated ECF transporter	Nizo3400_2681	BKIDOAFC_02261	Nizo2830_1695	Nizo2485_2215	Nizo2891_1641	Nizo2757_0023	Nizo2753_2463	Nizo2256_1691	Nizo2535_1728	NEWLOCUS_02095	Nizo2806_2109	ATCC5870_02919	Lp500182	Nizo1838_2564	Nizo1839_0886	Nizo3892_0918	Nizo2263_3018	Nizo2726_0932	Nizo1837_1999	lp_2824	Nizo2766_2806
OG1264	hypothetical protein	Nizo3400_1996	BKIDOAFC_00724	Nizo2830_2750	Nizo2485_1584	Nizo2891_0867	Nizo2757_0144	Nizo2753_1306	Nizo2256_0643	Nizo2535_1192	NEWLOCUS_02242	Nizo2806_0361	ATCC5870_02434	Lp501842	Nizo1838_2396	Nizo1839_1259	Nizo3892_2781	Nizo2263_2785	Nizo2726_1836	Nizo1837_0406	lp_0902	Nizo2766_0991
OG1265	hypothetical protein	Nizo3400_0457	BKIDOAFC_00978	Nizo2830_3064	Nizo2485_2873	Nizo2891_2496	Nizo2757_1842	Nizo2753_1068	Nizo2256_0933	Nizo2535_2322	NEWLOCUS_00790	Nizo2806_0866	ATCC5870_02682	Lp501565	Nizo1838_1990	Nizo1839_0062	Nizo3892_1128	Nizo2263_0080	Nizo2726_2148	Nizo1837_0521	lp_1253	Nizo2766_0196
OG1266	D-alanyl-D-alanine carboxypeptidase	Nizo3400_1147	BKIDOAFC_01122	Nizo2830_2085	Nizo2485_0784	Nizo2891_0091	Nizo2757_2270	Nizo2753_0666	Nizo2256_1236	Nizo2535_1849	NEWLOCUS_00601	Nizo2806_0037	ATCC5870_01156	Lp501396	Nizo1838_2115	Nizo1839_1900	Nizo3892_1369	Nizo2263_2409	Nizo2726_2557	Nizo1837_1746	lp_1403	Nizo2766_2136
OG1267	hypothetical protein	Nizo3400_0330	BKIDOAFC_02015	Nizo2830_0243	Nizo2485_2978	Nizo2891_0428	Nizo2757_0463	Nizo2753_1492	Nizo2256_0777	Nizo2535_3029	NEWLOCUS_01966	Nizo2806_2034	ATCC5870_01949	Lp500441	Nizo1838_1117	Nizo1839_2373	Nizo3892_0679	Nizo2263_1973	Nizo2726_0716	Nizo1837_1974	lp_2513	Nizo2766_0558
OG1268	Magnesium and cobalt efflux protein CorC	Nizo3400_2527	BKIDOAFC_02132	Nizo2830_0117	Nizo2485_2567	Nizo2891_0301	Nizo2757_0937	Nizo2753_1730	Nizo2256_1425	Nizo2535_2902	NEWLOCUS_00917	Nizo2806_1918	ATCC5870_02066	Lp500315	Nizo1838_0443	Nizo1839_2484	Nizo3892_0554	Nizo2263_0655	Nizo2726_0590	Nizo1837_1258	lp_2671	Nizo2766_1958
OG1269	SSU ribosomal protein S21p	Nizo3400_3171	BKIDOAFC_01584	Nizo2830_1783	Nizo2485_0280	Nizo2891_1058	Nizo2757_1338	Nizo2753_0188	Nizo2256_1793	Nizo2535_0005	NEWLOCUS_00544	Nizo2806_1671	ATCC5870_01465	Lp500881	Nizo1838_0251	Nizo1839_2228	Nizo3892_1862	Nizo2263_0435	Nizo2726_2206	Nizo1837_2873	lp_1973	Nizo2766_0021
OG127	Xanthine/uracil/thiamine/ascorbate permeasefamily protein	Nizo3400_0209	BKIDOAFC_03152 BKIDOAFC_00678	Nizo2830_2704	Nizo2485_1629	Nizo2891_2885	Nizo2757_2663	Nizo2753_1416	Nizo2256_0596	Nizo2535_2626	NEWLOCUS_02197	Nizo2806_0316	ATCC5870_02389	Lp501887	Nizo1838_2348	Nizo1839_1302	Nizo3892_2734	Nizo2263_2830	Nizo2726_1791	Nizo1837_0450	lp_0848	Nizo2766_0242
OG1270	hypothetical protein	Nizo3400_0339	BKIDOAFC_02024	Nizo2830_0234	Nizo2485_2968	Nizo2891_0419	Nizo2757_0454	Nizo2753_1483	Nizo2256_0768	Nizo2535_3020	NEWLOCUS_01957	Nizo2806_2026	ATCC5870_01958	Lp500433	Nizo1838_1126	Nizo1839_2381	Nizo3892_0670	Nizo2263_0762	Nizo2726_0707	Nizo1837_1982	lp_2523	Nizo2766_0567
OG1271	L-lactate dehydrogenase	Nizo3400_0451	BKIDOAFC_00972	Nizo2830_3058	Nizo2485_2867	Nizo2891_2490	Nizo2757_1850	Nizo2753_1074	Nizo2256_0927	Nizo2535_2316	NEWLOCUS_00784	Nizo2806_0860	ATCC5870_02676	Lp501571	Nizo1838_1984	Nizo1839_0056	Nizo3892_1134	Nizo2263_0086	Nizo2726_2142	Nizo1837_0527	lp_1245	Nizo2766_0204
OG1272	short-chain dehydrogenase/oxidoreductase	Nizo3400_0974	BKIDOAFC_00050	Nizo2830_1481	Nizo2485_2493	Nizo2891_2639	Nizo2757_3024	Nizo2753_2714	Nizo2256_0141	Nizo2535_0857	NEWLOCUS_01557	Nizo2806_2713	ATCC5870_00660	Lp502503	Nizo1838_0745	Nizo1839_3018	Nizo3892_2341	Nizo2263_1065	Nizo2726_1383	Nizo1837_0230	lp_0060	Nizo2766_2469
OG1273	Ribosomal large subunit pseudouridine synthaseD	Nizo3400_2029	BKIDOAFC_01423	Nizo2830_2421	Nizo2485_0455	Nizo2891_1232	Nizo2757_1168	Nizo2753_0362	Nizo2256_2474	Nizo2535_0180	NEWLOCUS_02919	Nizo2806_1494	ATCC5870_02782	Lp501049	Nizo1838_1787	Nizo1839_0438	Nizo3892_1703	Nizo2263_1533	Nizo2726_2889	Nizo1837_1439	lp_1781	Nizo2766_0797
OG1274	Coenzyme F420-dependent reductase	Nizo3400_1107	BKIDOAFC_01488	Nizo2830_2491	Nizo2485_0387	Nizo2891_1163	Nizo2757_1236	Nizo2753_0296	Nizo2256_2347	Nizo2535_0112	NEWLOCUS_02852	Nizo2806_1561	ATCC5870_02846	Lp500981	Nizo1838_2661	Nizo1839_2320	Nizo3892_1775	Nizo2263_1600	Nizo2726_2959	Nizo1837_1373	lp_1860	Nizo2766_0124
OG1275	Phosphomevalonate kinase	Nizo3400_2323	BKIDOAFC_01382	Nizo2830_2377	Nizo2485_0494	Nizo2891_1271	Nizo2757_1129	Nizo2753_0405	Nizo2256_2435	Nizo2535_0219	NEWLOCUS_02958	Nizo2806_1449	ATCC5870_02743	Lp501094	Nizo1838_1748	Nizo1839_0398	Nizo3892_1659	Nizo2263_1490	Nizo2726_2845	Nizo1837_1478	lp_1733	Nizo2766_0758
OG1276	Sulfate adenylyltransferase	Nizo3400_1730	BKIDOAFC_01099	Nizo2830_2066	Nizo2485_0805	Nizo2891_0113	Nizo2757_2255	Nizo2753_0686	Nizo2256_1219	Nizo2535_1871	NEWLOCUS_00581	Nizo2806_0059	ATCC5870_01141	Lp501412	Nizo1838_2098	Nizo1839_1920	Nizo3892_1350	Nizo2263_2389	Nizo2726_2538	Nizo1837_1767	lp_1378	Nizo2766_2121
OG1277	hypothetical protein	Nizo3400_3153	BKIDOAFC_01602	Nizo2830_1801	Nizo2485_0262	Nizo2891_1968	Nizo2757_1356	Nizo2753_0170	Nizo2256_1775	Nizo2535_1533	NEWLOCUS_00526	Nizo2806_1689	ATCC5870_01483	Lp500863	Nizo1838_0233	Nizo1839_2210	Nizo3892_1880	Nizo2263_0417	Nizo2726_2224	Nizo1837_2855	lp_1992	Nizo2766_0003
OG1278	ABC transporter ATP-binding protein	Nizo3400_1650	BKIDOAFC_01060	Nizo2830_2037	Nizo2485_0113	Nizo2891_0140	Nizo2757_0367	Nizo2753_0715	Nizo2256_1191	Nizo2535_1898	NEWLOCUS_02152	Nizo2806_2078	ATCC5870_01113	Lp501502	Nizo1838_2070	Nizo1839_1944	Nizo3892_1280	Nizo2263_2356	Nizo2726_2510	Nizo1837_1846	lp_1335	Nizo2766_2547
OG1279	Ribose-phosphate pyrophosphokinase	Nizo3400_1901	BKIDOAFC_00413	Nizo2830_1339	Nizo2485_0906	Nizo2891_3005	Nizo2757_2004	Nizo2753_1387	Nizo2256_2569	Nizo2535_0522	NEWLOCUS_01870	Nizo2806_0777	ATCC5870_01009	Lp502148	Nizo1838_0111	Nizo1839_2025	Nizo3892_2676	Nizo2263_1656	Nizo2726_1716	Nizo1837_0827	lp_0471	Nizo2766_0299
OG128	Excinuclease ABC subunit A -like of unknownfunction	Nizo3400_1669	BKIDOAFC_01088	Nizo2830_2056	Nizo2485_0814	Nizo2891_0122	Nizo2757_0349	Nizo2753_0696	Nizo2256_1209	Nizo2535_1880	NEWLOCUS_02134	Nizo2806_2095	ATCC5870_01130	Lp501477	Nizo1838_2088	Nizo1839_1929	Nizo3892_1299	Nizo2263_2380	Nizo2726_2529	Nizo1837_1829	lp_1364	Nizo2766_2529
OG1280	Riboflavin kinase	Nizo3400_3136	BKIDOAFC_01619	Nizo2830_1815	Nizo2485_0248	Nizo2891_1982	Nizo2757_1382	Nizo2753_0153	Nizo2256_1758	Nizo2535_1547	NEWLOCUS_00512	Nizo2806_1703	ATCC5870_01497	Lp500845	Nizo1838_0216	Nizo1839_2196	Nizo3892_1894	Nizo2263_0403	Nizo2726_2238	Nizo1837_2841	lp_2031	Nizo2766_1663
OG1281	Translation initiation factor 1	Nizo3400_2891	BKIDOAFC_00852	Nizo2830_2872	Nizo2485_1454	Nizo2891_0991	Nizo2757_1648	Nizo2753_1192	Nizo2256_2162	Nizo2535_3260	NEWLOCUS_00222	Nizo2806_0491	ATCC5870_02564	Lp501714	Nizo1838_1436	Nizo1839_1137	Nizo3892_2903	Nizo2263_2668	Nizo2726_1957	Nizo1837_1004	lp_1059	Nizo2766_2692
OG1282	ADP-ribose pyrophosphatase	Nizo3400_3000	BKIDOAFC_01752	Nizo2830_1949	Nizo2485_0981	Nizo2891_2111	Nizo2757_2222	Nizo2753_0020	Nizo2256_2215	Nizo2535_1676	NEWLOCUS_00322	Nizo2806_2996	ATCC5870_01625	Lp500713	Nizo1838_1307	Nizo1839_2659	Nizo3892_2027	Nizo2263_0224	Nizo2726_2371	Nizo1837_2660	lp_2183	Nizo2766_0956
OG1283	Citrate lyase alpha chain	Nizo3400_1591	BKIDOAFC_00893	Nizo2830_2915	Nizo2485_1412	Nizo2891_2829	Nizo2757_2640	Nizo2753_1149	Nizo2256_2119	Nizo2535_2610	NEWLOCUS_00264	Nizo2806_0533	ATCC5870_02605	Lp501671	Nizo1838_1393	Nizo1839_1096	Nizo3892_1229	Nizo2263_2511	Nizo2726_2000	Nizo1837_0962	lp_1109	Nizo2766_2650
OG1284	Cyanate permease	Nizo3400_1782	BKIDOAFC_00114	Nizo2830_1545	Nizo2485_2432	Nizo2891_3280	Nizo2757_2818	Nizo2753_2777	Nizo2256_0203	Nizo2535_0795	NEWLOCUS_01622	Nizo2806_0887	ATCC5870_00721	Lp502434	Nizo1838_0807	Nizo1839_0748	Nizo3892_2404	Nizo2263_2589	Nizo2726_1447	Nizo1837_0165	lp_0134	Nizo2766_2906
OG1285	Chromosome initiation inhibitor	Nizo3400_0522	BKIDOAFC_02886	Nizo2830_0802	Nizo2485_1978	Nizo2891_0780	Nizo2757_2753	Nizo2753_2516	Nizo2256_1623	Nizo2535_1416	NEWLOCUS_02406	Nizo2806_0105	ATCC5870_00498	Lp502712	Nizo1838_1204	Nizo1839_0315	Nizo3892_1074	Nizo2263_0912	Nizo2726_1171	Nizo1837_2959	lp_3495	Nizo2766_0281
OG1286	Transcriptional regulator	Nizo3400_0181	BKIDOAFC_00650	Nizo2830_2601	Nizo2485_1659	Nizo2891_2272	Nizo2757_2370	Nizo2753_0785	Nizo2256_0567	Nizo2535_2398	NEWLOCUS_02665	Nizo2806_0286	ATCC5870_02361	Lp501917	Nizo1838_2319	Nizo1839_1329	Nizo3892_2952	Nizo2263_2858	Nizo2726_0953	Nizo1837_2443	lp_0816	Nizo2766_1638
OG1287	ABC transporter permease protein	Nizo3400_2683	BKIDOAFC_02259	Nizo2830_1697	Nizo2485_2217	Nizo2891_1643	Nizo2757_0025	Nizo2753_2465	Nizo2256_1693	Nizo2535_1730	NEWLOCUS_02097	Nizo2806_2107	ATCC5870_02921	Lp500184	Nizo1838_2566	Nizo1839_0888	Nizo3892_0920	Nizo2263_3020	Nizo2726_0934	Nizo1837_1997	lp_2822	Nizo2766_2804
OG1288	multidrug transport protein	Nizo3400_3051	BKIDOAFC_01705	Nizo2830_1902	Nizo2485_1028	Nizo2891_2065	Nizo2757_1799	Nizo2753_0070	Nizo2256_0121	Nizo2535_1630	NEWLOCUS_00369	Nizo2806_1161	ATCC5870_01579	Lp500761	Nizo1838_0014	Nizo1839_2706	Nizo3892_1981	Nizo2263_0273	Nizo2726_2324	Nizo1837_2707	lp_2124	Nizo2766_1792
OG1289	Quinone oxidoreductase	Nizo3400_0350	BKIDOAFC_01324	Nizo2830_2312	Nizo2485_0559	Nizo2891_1334	Nizo2757_1066	Nizo2753_0469	Nizo2256_2831	Nizo2535_0281	NEWLOCUS_03027	Nizo2806_1383	ATCC5870_01383	Lp501158	Nizo1838_1252	Nizo1839_1697	Nizo3892_1596	Nizo2263_1425	Nizo2726_2783	Nizo1837_1544	lp_1660	Nizo2766_0696
OG129	hypothetical protein	Nizo3400_1374	BKIDOAFC_02237	Nizo2830_0011	Nizo2485_2943	Nizo2891_0196	Nizo2757_1045	Nizo2753_1627	Nizo2256_1529	Nizo2535_2797	NEWLOCUS_00810	Nizo2806_1815	ATCC5870_02169	Lp500206	Nizo1838_0547	Nizo1839_2593	Nizo3892_0446 Nizo3892_0447	Nizo2263_0545	Nizo2726_0484	Nizo1837_1364	lp_2796	Nizo2766_2066
OG1290	Inosine-5'-monophosphate dehydrogenase	Nizo3400_2589	BKIDOAFC_01848	Nizo2830_0382	Nizo2485_3173	Nizo2891_1020	Nizo2757_1715	Nizo2753_1818	Nizo2256_1948	Nizo2535_2681	NEWLOCUS_00060	Nizo2806_2948	ATCC5870_01720	Lp500640	Nizo1838_0600	Nizo1839_2122	Nizo3892_0871	Nizo2263_0024	Nizo2726_0853	Nizo1837_3108	lp_2265	Nizo2766_1113
OG1291	Phytoene synthase	Nizo3400_2797	BKIDOAFC_02711	Nizo2830_0504	Nizo2485_2699	Nizo2891_2568	Nizo2757_2153	Nizo2753_2113	Nizo2256_0706	Nizo2535_2752	NEWLOCUS_01496	Nizo2806_2486	ATCC5870_00325	Lp502890	Nizo1838_1958	Nizo1839_1558	Nizo3892_0069	Nizo2263_1302	Nizo2726_0091	Nizo1837_2490	lp_3263	Nizo2766_1304
OG1292	SSU ribosomal protein S19p	Nizo3400_2909	BKIDOAFC_00835	Nizo2830_2855	Nizo2485_1471	Nizo2891_0974	Nizo2757_1665	Nizo2753_1210	Nizo2256_2179	Nizo2535_3243	NEWLOCUS_00205	Nizo2806_0473	ATCC5870_02547	Lp501731	Nizo1838_1453	Nizo1839_1155	Nizo3892_2886	Nizo2263_2686	Nizo2726_1940	Nizo1837_1021	lp_1038	Nizo2766_2709
OG1293	Lipoprotein signal peptidase	Nizo3400_2028	BKIDOAFC_01422	Nizo2830_2420	Nizo2485_0456	Nizo2891_1233	Nizo2757_1167	Nizo2753_0363	Nizo2256_2473	Nizo2535_0181	NEWLOCUS_02920	Nizo2806_1493	ATCC5870_02781	Lp501050	Nizo1838_1786	Nizo1839_0437	Nizo3892_1702	Nizo2263_1532	Nizo2726_2888	Nizo1837_1440	lp_1780	Nizo2766_0796
OG1294	Galactoside O-acetyltransferase	Nizo3400_2649	BKIDOAFC_02291	Nizo2830_0995	Nizo2485_2183	Nizo2891_2312	Nizo2757_0434	Nizo2753_2431	Nizo2256_1659	Nizo2535_1118	NEWLOCUS_02061	Nizo2806_2141	ATCC5870_02889	Lp500147	Nizo1838_2531	Nizo1839_0854	Nizo3892_0390	Nizo2263_1992	Nizo2726_0308	Nizo1837_2031	lp_2861	Nizo2766_2839
OG1295	Manganese ABC transporter inner membranepermease protein SitD	Nizo3400_1601	BKIDOAFC_00883	Nizo2830_2905	Nizo2485_1422	Nizo2891_2819	Nizo2757_2650	Nizo2753_1159	Nizo2256_2129	Nizo2535_2600	NEWLOCUS_00254	Nizo2806_0523	ATCC5870_02595	Lp501682	Nizo1838_1403	Nizo1839_1106	Nizo3892_1239	Nizo2263_2521	Nizo2726_1990	Nizo1837_0972	lp_1096	Nizo2766_2660
OG1296	Phosphoglycerate mutase family	Nizo3400_1997	BKIDOAFC_00723	Nizo2830_2749	Nizo2485_1585	Nizo2891_0866	Nizo2757_0143	Nizo2753_1307	Nizo2256_0642	Nizo2535_1191	NEWLOCUS_02241	Nizo2806_0360	ATCC5870_02433	Lp501843	Nizo1838_2395	Nizo1839_1260	Nizo3892_2780	Nizo2263_2786	Nizo2726_1835	Nizo1837_0407	lp_0901	Nizo2766_0990
OG1297	lipoprotein precursor	Nizo3400_1440	BKIDOAFC_01955	Nizo2830_0276	Nizo2485_3066	Nizo2891_0521	Nizo2757_1614	Nizo2753_1926	Nizo2256_0345	Nizo2535_3119	NEWLOCUS_02593	Nizo2806_2837	ATCC5870_01825	Lp500528	Nizo1838_1665	Nizo1839_0152	Nizo3892_0767	Nizo2263_2942	Nizo2726_0749	Nizo1837_1933	lp_2393	Nizo2766_1223
OG1298	SSU ribosomal protein S8p	Nizo3400_2899	BKIDOAFC_00844	Nizo2830_2864	Nizo2485_1462	Nizo2891_0983	Nizo2757_1656	Nizo2753_1200	Nizo2256_2170	Nizo2535_3252	NEWLOCUS_00214	Nizo2806_0483	ATCC5870_02556	Lp501722	Nizo1838_1444	Nizo1839_1145	Nizo3892_2895	Nizo2263_2676	Nizo2726_1949	Nizo1837_1012	lp_1050	Nizo2766_2700
OG1299	Integral membrane protein	Nizo3400_1900	BKIDOAFC_00414	Nizo2830_1340	Nizo2485_0907	Nizo2891_3004	Nizo2757_2003	Nizo2753_1388	Nizo2256_2570	Nizo2535_0521	NEWLOCUS_01869	Nizo2806_0776	ATCC5870_01010	Lp502147	Nizo1838_0112	Nizo1839_2026	Nizo3892_2677	Nizo2263_1655	Nizo2726_1717	Nizo1837_0826	lp_0472	Nizo2766_0298
OG13	Asparaginyl-tRNA synthetase	Nizo3400_0652 Nizo3400_2329	BKIDOAFC_00770 BKIDOAFC_01388	Nizo2830_2792 Nizo2830_2383	Nizo2485_1534 Nizo2485_0488	Nizo2891_0910 Nizo2891_1265	Nizo2757_2396 Nizo2757_1135	Nizo2753_1273 Nizo2753_0399	Nizo2256_0851 Nizo2256_2441	Nizo2535_1235 Nizo2535_0213	NEWLOCUS_00139 NEWLOCUS_02952	Nizo2806_0410 Nizo2806_1455	ATCC5870_02483 ATCC5870_02749	Lp501088 Lp501793	Nizo1838_0677 Nizo1838_1754	Nizo1839_1217 Nizo1839_0405	Nizo3892_2823 Nizo3892_1665	Nizo2263_1496 Nizo2263_2747	Nizo2726_1878 Nizo2726_2851	Nizo1837_1472 Nizo1837_1083	lp_1740 lp_0956	Nizo2766_2773 Nizo2766_0764
OG130	Glycerophosphoryl diester phosphodiesterase	Nizo3400_1849	BKIDOAFC_02066	Nizo2830_0188	Nizo2485_2634	Nizo2891_0371	Nizo2757_2952	Nizo2753_1436	Nizo2256_0724	Nizo2535_2972	NEWLOCUS_00697	Nizo2806_1979	ATCC5870_02000	Lp500386	Nizo1838_1170	Nizo1839_2427	Nizo3892_0625	Nizo2263_0716	Nizo2726_0661	Nizo1837_1187	lp_2582	Nizo2766_0611
OG1300	hydrolase HAD superfamily Cof family	Nizo3400_2110	BKIDOAFC_02343	Nizo2830_1033	Nizo2485_1187	Nizo2891_2349	Nizo2757_0866	Nizo2753_2396	Nizo2256_2759	Nizo2535_1155	NEWLOCUS_02010	Nizo2806_2188	ATCC5870_00036	Lp503225	Nizo1838_2634	Nizo1839_0817	Nizo3892_0353	Nizo2263_2030	Nizo2726_0270	Nizo1837_2080	lp_2913	Nizo2766_1018
OG1301	transcriptional regulator	Nizo3400_2072	BKIDOAFC_02381	Nizo2830_1073	Nizo2485_1229	Nizo2891_1944	Nizo2757_0737	Nizo2753_2357	Nizo2256_2718	Nizo2535_2132	NEWLOCUS_01032	Nizo2806_2226	ATCC5870_00073	Lp503188	Nizo1838_2592	Nizo1839_2925	Nizo3892_0311	Nizo2263_2068	Nizo2726_0231	Nizo1837_2119	lp_2963	Nizo2766_1409
OG1302	Transport ATP-binding protein CydD	Nizo3400_1574	BKIDOAFC_00915	Nizo2830_2931	Nizo2485_2769	Nizo2891_2391	Nizo2757_0296	Nizo2753_1133	Nizo2256_2103	Nizo2535_2218	NEWLOCUS_01235	Nizo2806_2540	ATCC5870_02620	Lp501651	Nizo1838_1377	Nizo1839_1081	Nizo3892_1208	Nizo2263_0187	Nizo2726_2016	Nizo1837_0634	lp_1129	Nizo2766_2633
OG1303	Preprotein translocase secY subunit	Nizo3400_2893	BKIDOAFC_00850	Nizo2830_2870	Nizo2485_1456	Nizo2891_0989	Nizo2757_1650	Nizo2753_1194	Nizo2256_2164	Nizo2535_3258	NEWLOCUS_00220	Nizo2806_0489	ATCC5870_02562	Lp501716	Nizo1838_1438	Nizo1839_1139	Nizo3892_2901	Nizo2263_2670	Nizo2726_1955	Nizo1837_1006	lp_1056	Nizo2766_2694
OG1304	Sulfur carrier protein adenylyltransferase ThiF	Nizo3400_1062	BKIDOAFC_01531	Nizo2830_2536	Nizo2485_0340	Nizo2891_1118	Nizo2757_1282	Nizo2753_0251	Nizo2256_2393	Nizo2535_0066	NEWLOCUS_03219	Nizo2806_1607	ATCC5870_01408	Lp500935	Nizo1838_2707	Nizo1839_2276	Nizo3892_1819	Nizo2263_0493	Nizo2726_3004	Nizo1837_0693	lp_1913	Nizo2766_0077
OG1305	putative membrane protein	Nizo3400_0201	BKIDOAFC_00670	Nizo2830_2695	Nizo2485_1637	Nizo2891_2877	Nizo2757_1746	Nizo2753_0765	Nizo2256_0588	Nizo2535_2618	NEWLOCUS_02188	Nizo2806_0308	ATCC5870_02381	Lp501895	Nizo1838_2340	Nizo1839_1311	Nizo3892_2932	Nizo2263_2838	Nizo2726_1782	Nizo1837_0459	lp_0838	Nizo2766_1845
OG1306	Ribosomal small subunit pseudouridine synthaseA	Nizo3400_1635	BKIDOAFC_01046	Nizo2830_2565	Nizo2485_0128	Nizo2891_0155	Nizo2757_0382	Nizo2753_0730	Nizo2256_1177	Nizo2535_1913	NEWLOCUS_02167	Nizo2806_2064	ATCC5870_01098	Lp501516	Nizo1838_2056	Nizo1839_1960	Nizo3892_0004	Nizo2263_2340	Nizo2726_0888	Nizo1837_1861	lp_1319	Nizo2766_2562
OG1307	hypothetical protein	Nizo3400_1661	BKIDOAFC_01080	Nizo2830_2047	Nizo2485_0103	Nizo2891_0130	Nizo2757_0357	Nizo2753_0704	Nizo2256_1201	Nizo2535_1888	NEWLOCUS_02142	Nizo2806_2087	ATCC5870_01122	Lp501485	Nizo1838_2080	Nizo1839_1937	Nizo3892_1290	Nizo2263_2372	Nizo2726_2520	Nizo1837_1837	lp_1355	Nizo2766_2537
OG1308	hypothetical protein	Nizo3400_0985	BKIDOAFC_00061	Nizo2830_1492	Nizo2485_2482	Nizo2891_2628	Nizo2757_2868	Nizo2753_2725	Nizo2256_0152	Nizo2535_0846	NEWLOCUS_01568	Nizo2806_2701	ATCC5870_00671	Lp502492	Nizo1838_0756	Nizo1839_3030	Nizo3892_2352	Nizo2263_2639	Nizo2726_1394	Nizo1837_0219	lp_0074	Nizo2766_2956
OG1309	hypothetical protein	Nizo3400_2457	BKIDOAFC_02798	Nizo2830_0706	Nizo2485_1884	Nizo2891_0688	Nizo2757_0507	Nizo2753_1984	Nizo2256_1296	Nizo2535_1324	NEWLOCUS_02308	Nizo2806_0198	ATCC5870_00408	Lp502805	Nizo1838_1513	Nizo1839_2952	Nizo3892_0979	Nizo2263_0808	Nizo2726_1077	Nizo1837_3054	lp_3371	Nizo2766_2101
OG131	L-lactate dehydrogenase	Nizo3400_0830	BKIDOAFC_00301 BKIDOAFC_03171	Nizo2830_1254	Nizo2485_1381	Nizo2891_3097	Nizo2757_0773	Nizo2753_2927	Nizo2256_0031	Nizo2535_0613	NEWLOCUS_02546	Nizo2806_1072	ATCC5870_00905	Lp502239	Nizo1838_0739	Nizo1839_0563	Nizo3892_2589	Nizo2263_1752	Nizo2726_1630	Nizo1837_0920	lp_0350	Nizo2766_0435
OG1310	O-acetylhomoserine sulfhydrylase	Nizo3400_1973	BKIDOAFC_02034	Nizo2830_0224	Nizo2485_2281	Nizo2891_0409	Nizo2757_2918	Nizo2753_1473	Nizo2256_0758	Nizo2535_3010	NEWLOCUS_00661	Nizo2806_2016	ATCC5870_01968	Lp500423	Nizo1838_1136	Nizo1839_2391	Nizo3892_0660	Nizo2263_0752	Nizo2726_0697	Nizo1837_1151	lp_2536	Nizo2766_0577
OG1311	integral membrane protein	Nizo3400_2645	BKIDOAFC_02295	Nizo2830_1000	Nizo2485_2178	Nizo2891_2317	Nizo2757_0439	Nizo2753_2427	Nizo2256_1654	Nizo2535_1123	NEWLOCUS_02057	Nizo2806_2145	ATCC5870_00004	Lp500143	Nizo1838_2526	Nizo1839_0849	Nizo3892_0385	Nizo2263_1997	Nizo2726_0303	Nizo1837_2035	lp_2866	Nizo2766_2844
OG1312	Ribosomal RNA large subunit methyltransferase A	Nizo3400_2976	BKIDOAFC_01776	Nizo2830_1974	Nizo2485_0096	Nizo2891_2141	Nizo2757_2577	Nizo2753_2592	Nizo2256_0843	Nizo2535_1706	NEWLOCUS_00292	Nizo2806_3021	ATCC5870_01653	Lp500688	Nizo1838_1220	Nizo1839_1418	Nizo3892_2052	Nizo2263_2323	Nizo2726_2396	Nizo1837_2631	lp_2215	Nizo2766_3073
OG1313	Recombination inhibitory protein MutS2	Nizo3400_2595	BKIDOAFC_01854	Nizo2830_0376	Nizo2485_3167	Nizo2891_1014	Nizo2757_1721	Nizo2753_1824	Nizo2256_1954	Nizo2535_2675	NEWLOCUS_00054	Nizo2806_2942	ATCC5870_01726	Lp500634	Nizo1838_0606	Nizo1839_2129	Nizo3892_0865	Nizo2263_0018	Nizo2726_0847	Nizo1837_3102	lp_2271	Nizo2766_1119
OG1314	DNA helicase	Nizo3400_1940	BKIDOAFC_00377	Nizo2830_1303	Nizo2485_0872	Nizo2891_3043	Nizo2757_2043	Nizo2753_1348	Nizo2256_1864	Nizo2535_0560	NEWLOCUS_01908	Nizo2806_0815	ATCC5870_00974	Lp502183	Nizo1838_1191	Nizo1839_1991	Nizo3892_2641	Nizo2263_1698	Nizo2726_1679	Nizo1837_0864	lp_0432	Nizo2766_0339
OG1315	Acyl carrier protein	Nizo3400_0372	BKIDOAFC_01298	Nizo2830_2286	Nizo2485_0584	Nizo2891_1359	Nizo2757_0215	Nizo2753_0493	Nizo2256_1566	Nizo2535_0306	NEWLOCUS_03053	Nizo2806_1357	ATCC5870_01358	Lp501183	Nizo1838_0312	Nizo1839_1723	Nizo3892_1570	Nizo2263_1401	Nizo2726_2757	Nizo1837_1570	lp_1629	Nizo2766_2232
OG1316	hypothetical protein	Nizo3400_2476	BKIDOAFC_02780	Nizo2830_0688	Nizo2485_1866	Nizo2891_0670	Nizo2757_0405	Nizo2753_1966	Nizo2256_1314	Nizo2535_1304	NEWLOCUS_02290	Nizo2806_0216	ATCC5870_00390	Lp502825	Nizo1838_1531	Nizo1839_2970	Nizo3892_0960	Nizo2263_0790	Nizo2726_1059	Nizo1837_3073	lp_3348	Nizo2766_0898
OG1317	hypothetical protein	Nizo3400_2384	BKIDOAFC_02855	Nizo2830_0770	Nizo2485_1946	Nizo2891_0749	Nizo2757_0639	Nizo2753_2044	Nizo2256_1120	Nizo2535_1385	NEWLOCUS_02374	Nizo2806_0136	ATCC5870_00468	Lp502743	Nizo1838_2889	Nizo1839_1628	Nizo3892_1043	Nizo2263_0879	Nizo2726_1140	Nizo1837_2991	lp_3461	Nizo2766_0675
OG1318	ATPase component of ABC transporter withduplicated ATPase domain	Nizo3400_1098	BKIDOAFC_01497	Nizo2830_2500	Nizo2485_0378	Nizo2891_1154	Nizo2757_1245	Nizo2753_0287	Nizo2256_2356	Nizo2535_0103	NEWLOCUS_03254	Nizo2806_1570	ATCC5870_02855	Lp500971	Nizo1838_2670	Nizo1839_2311	Nizo3892_1784	Nizo2263_0529	Nizo2726_2968	Nizo1837_0658	lp_1871	Nizo2766_0115
OG1319	NAD-dependent protein deacetylase of SIR2family	Nizo3400_1926	BKIDOAFC_00394	Nizo2830_1318	Nizo2485_0889	Nizo2891_3026	Nizo2757_2028	Nizo2753_1362	Nizo2256_0895	Nizo2535_0543	NEWLOCUS_01891	Nizo2806_0798	ATCC5870_00991	Lp502166	Nizo1838_0562	Nizo1839_2008	Nizo3892_2656	Nizo2263_1681	Nizo2726_1695	Nizo1837_0847	lp_0449	Nizo2766_0324
OG132	protein containing diguanylatecyclase/phosphodiesterase domain 1	Nizo3400_2098	BKIDOAFC_02357	Nizo2830_1046	Nizo2485_1201	Nizo2891_2361	Nizo2757_0852	Nizo2753_2383	Nizo2256_2744	Nizo2535_1167	NEWLOCUS_01005	Nizo2806_2200	ATCC5870_00049	Lp503213	Nizo1838_2619	Nizo1839_0805	Nizo3892_0337	Nizo2263_2042 Nizo2263_2043	Nizo2726_0257	Nizo1837_2092	lp_2929	Nizo2766_1004
OG1320	Glyoxylate reductase	Nizo3400_0153	BKIDOAFC_00621	Nizo2830_2630	Nizo2485_1687	Nizo2891_2244	Nizo2757_2342	Nizo2753_0814	Nizo2256_0538	Nizo2535_2370	NEWLOCUS_02694	Nizo2806_0258	ATCC5870_02332	Lp501945	Nizo1838_2290	Nizo1839_1357	Nizo3892_2980	Nizo2263_2887	Nizo2726_2447	Nizo1837_2415	lp_0785	Nizo2766_1610
OG1321	Cysteine desulfurase	Nizo3400_1385	BKIDOAFC_01896	Nizo2830_0330	Nizo2485_3120	Nizo2891_0581	Nizo2757_1556	Nizo2753_1872	Nizo2256_0794	Nizo2535_3179	NEWLOCUS_02653	Nizo2806_2898	ATCC5870_01768	Lp500588	Nizo1838_0062	Nizo1839_1021	Nizo3892_0821	Nizo2263_3111	Nizo2726_0803	Nizo1837_1873	lp_2326	Nizo2766_1165
OG1322	23S rRNA -methyltransferase rlmB	Nizo3400_0057	BKIDOAFC_00529	Nizo2830_0609	Nizo2485_1805	Nizo2891_1548	Nizo2757_2617	Nizo2753_0909	Nizo2256_0436	Nizo2535_2449	NEWLOCUS_02796	Nizo2806_0584	ATCC5870_02234	Lp502041	Nizo1838_2188	Nizo1839_0522	Nizo3892_3080	Nizo2263_1133	Nizo2726_0375	Nizo1837_2312	lp_0612	Nizo2766_3023
OG1323	Transmembrane component of thiamin-regulatedtransporter	Nizo3400_2222	BKIDOAFC_00186	Nizo2830_1614	Nizo2485_2362	Nizo2891_3211	Nizo2757_2082	Nizo2753_1027	Nizo2256_0885	Nizo2535_0726	NEWLOCUS_01694	Nizo2806_0956	ATCC5870_00792	Lp502366	Nizo1838_2741	Nizo1839_0678	Nizo3892_2475	Nizo2263_1863	Nizo2726_1516	Nizo1837_0097	lp_0217	Nizo2766_1453
OG1324	16S rRNA processing protein RimM	Nizo3400_0364	BKIDOAFC_01306	Nizo2830_2294	Nizo2485_0576	Nizo2891_1351	Nizo2757_0223	Nizo2753_0485	Nizo2256_1558	Nizo2535_0298	NEWLOCUS_03045	Nizo2806_1365	ATCC5870_01366	Lp501175	Nizo1838_0304	Nizo1839_1715	Nizo3892_1578	Nizo2263_1409	Nizo2726_2765	Nizo1837_1562	lp_1638	Nizo2766_2224
OG1325	Alpha-galactosidase	Nizo3400_0423	BKIDOAFC_02875	Nizo2830_0792	Nizo2485_1967	Nizo2891_0770	Nizo2757_2735	Nizo2753_2064	Nizo2256_1099	Nizo2535_1406	NEWLOCUS_02395	Nizo2806_0115	ATCC5870_00488	Lp502722	Nizo1838_2868	Nizo1839_1613	Nizo3892_1064	Nizo2263_0900	Nizo2726_1161	Nizo1837_2970	lp_3485	Nizo2766_0263
OG1326	Inosine-uridine preferring nucleoside hydrolase	Nizo3400_1843	BKIDOAFC_02072	Nizo2830_0182	Nizo2485_2628	Nizo2891_0365	Nizo2757_2958	Nizo2753_1781	Nizo2256_0717	Nizo2535_2966	NEWLOCUS_00982	Nizo2806_1972	ATCC5870_02006	Lp500380	Nizo1838_1177	Nizo1839_2433	Nizo3892_0619	Nizo2263_0710	Nizo2726_0655	Nizo1837_1193	lp_2591	Nizo2766_0617
OG1327	Ribosomal-protein-S18p-alanineacetyltransferase	Nizo3400_0097	BKIDOAFC_00567	Nizo2830_0654	Nizo2485_1766	Nizo2891_1594	Nizo2757_1868	Nizo2753_0870	Nizo2256_0474	Nizo2535_2495	NEWLOCUS_02758	Nizo2806_0683	ATCC5870_02273	Lp502003	Nizo1838_2227	Nizo1839_0481	Nizo3892_3037	Nizo2263_1224	Nizo2726_0331	Nizo1837_2351	lp_0718	Nizo2766_1547
OG1328	Transcriptional regulator	Nizo3400_1061	BKIDOAFC_01532	Nizo2830_2537	Nizo2485_0339	Nizo2891_1117	Nizo2757_1283	Nizo2753_0250	Nizo2256_2394	Nizo2535_0065	NEWLOCUS_03218	Nizo2806_1608	ATCC5870_01409	Lp500934	Nizo1838_2708	Nizo1839_2275	Nizo3892_1820	Nizo2263_0492	Nizo2726_3005	Nizo1837_0694	lp_1914	Nizo2766_0076
OG1329	Phosphopantothenoylcysteine decarboxylase	Nizo3400_0388	BKIDOAFC_01284	Nizo2830_2272	Nizo2485_0598	Nizo2891_1373	Nizo2757_0200	Nizo2753_0508	Nizo2256_1581	Nizo2535_0320	NEWLOCUS_03068	Nizo2806_1342	ATCC5870_01344	Lp501198	Nizo1838_0327	Nizo1839_1737	Nizo3892_1556	Nizo2263_1386	Nizo2726_2743	Nizo1837_1585	lp_1614	Nizo2766_2247
OG133	ABC transporter ATP-binding protein	Nizo3400_2221	BKIDOAFC_00184	Nizo2830_1613	Nizo2485_2363	Nizo2891_3212	Nizo2757_2081	Nizo2753_2848	Nizo2256_0884	Nizo2535_0727	NEWLOCUS_01693	Nizo2806_0954	ATCC5870_00791	Lp502367	Nizo1838_2740	Nizo1839_0679	Nizo3892_2474 Nizo3892_2473	Nizo2263_1864	Nizo2726_1515	Nizo1837_0098	lp_0215	Nizo2766_1452
OG1330	Copper chaperone	Nizo3400_2399	BKIDOAFC_02842	Nizo2830_0755	Nizo2485_1932	Nizo2891_0734	Nizo2757_0651	Nizo2753_2029	Nizo2256_1134	Nizo2535_1370	NEWLOCUS_02359	Nizo2806_0151	ATCC5870_00455	Lp502758	Nizo1838_2903	Nizo1839_1644	Nizo3892_1028	Nizo2263_0864	Nizo2726_1125	Nizo1837_3006	lp_3442	Nizo2766_0660
OG1331	hypothetical protein	Nizo3400_0058	BKIDOAFC_00530	Nizo2830_0610	Nizo2485_1804	Nizo2891_1549	Nizo2757_2616	Nizo2753_0908	Nizo2256_0437	Nizo2535_2450	NEWLOCUS_02795	Nizo2806_0585	ATCC5870_02235	Lp502040	Nizo1838_2189	Nizo1839_0521	Nizo3892_3079	Nizo2263_1134	Nizo2726_0374	Nizo1837_2313	lp_0613	Nizo2766_3024
OG1332	D-alanine--D-alanine ligase A	Nizo3400_1401	BKIDOAFC_01918	Nizo2830_0314	Nizo2485_3104	Nizo2891_0559	Nizo2757_1577	Nizo2753_1888	Nizo2256_0383	Nizo2535_3157	NEWLOCUS_02631	Nizo2806_2875	ATCC5870_01789	Lp500566	Nizo1838_1703	Nizo1839_1458	Nizo3892_0805	Nizo2263_3089	Nizo2726_0787	Nizo1837_1895	lp_2345	Nizo2766_1186
OG1333	Integral membrane protein	Nizo3400_3166	BKIDOAFC_01589	Nizo2830_1788	Nizo2485_0275	Nizo2891_1955	Nizo2757_1343	Nizo2753_0183	Nizo2256_1788	Nizo2535_1520	NEWLOCUS_00539	Nizo2806_1676	ATCC5870_01470	Lp500876	Nizo1838_0246	Nizo1839_2223	Nizo3892_1867	Nizo2263_0430	Nizo2726_2211	Nizo1837_2868	lp_1978	Nizo2766_0016
OG1334	Transcriptional regulator xre family	Nizo3400_1820	BKIDOAFC_02095	Nizo2830_0154	Nizo2485_2601	Nizo2891_0338	Nizo2757_0900	Nizo2753_1761	Nizo2256_1389	Nizo2535_2939	NEWLOCUS_00955	Nizo2806_1952	ATCC5870_02029	Lp500353	Nizo1838_0408	Nizo1839_2453	Nizo3892_0592	Nizo2263_0691	Nizo2726_0627	Nizo1837_1220	lp_2622	Nizo2766_1923
OG1335	hypothetical protein	Nizo3400_2439	BKIDOAFC_02804	Nizo2830_0712	Nizo2485_1890	Nizo2891_0694	Nizo2757_0501	Nizo2753_1990	Nizo2256_1290	Nizo2535_1330	NEWLOCUS_02314	Nizo2806_0192	ATCC5870_00414	Lp502798	Nizo1838_1507	Nizo1839_2946	Nizo3892_0985	Nizo2263_0814	Nizo2726_1083	Nizo1837_3048	lp_3394	Nizo2766_2095
OG1336	Galactokinase	Nizo3400_2758	BKIDOAFC_02872	Nizo2830_0789	Nizo2485_1964	Nizo2891_0767	Nizo2757_2732	Nizo2753_2061	Nizo2256_1102	Nizo2535_1403	NEWLOCUS_02392	Nizo2806_0118	ATCC5870_00485	Lp502725	Nizo1838_2871	Nizo1839_1616	Nizo3892_1061	Nizo2263_0897	Nizo2726_1158	Nizo1837_2973	lp_3482	Nizo2766_0260
OG1337	2-C-methyl-D-erythritol 4-phosphatecytidylyltransferase	Nizo3400_0576	BKIDOAFC_01455	Nizo2830_2455	Nizo2485_0422	Nizo2891_1198	Nizo2757_1202	Nizo2753_0329	Nizo2256_2508	Nizo2535_0147	NEWLOCUS_02885	Nizo2806_1526	ATCC5870_02814	Lp501015	Nizo1838_2484	Nizo1839_0470	Nizo3892_1737	Nizo2263_1565	Nizo2726_2923	Nizo1837_1406	lp_1816	Nizo2766_0832
OG1338	hypothetical protein	Nizo3400_0357	BKIDOAFC_01314	Nizo2830_2301	Nizo2485_0569	Nizo2891_1344	Nizo2757_1057	Nizo2753_0478	Nizo2256_2821	Nizo2535_0291	NEWLOCUS_03037	Nizo2806_1373	ATCC5870_01373	Lp501168	Nizo1838_1242	Nizo1839_1707	Nizo3892_1585	Nizo2263_1416	Nizo2726_2772	Nizo1837_1554	lp_1649	Nizo2766_0686
OG1339	hypothetical protein	Nizo3400_3104	BKIDOAFC_01649	Nizo2830_1846	Nizo2485_0217	Nizo2891_2013	Nizo2757_1413	Nizo2753_0122	Nizo2256_1727	Nizo2535_1578	NEWLOCUS_00481	Nizo2806_1734	ATCC5870_01526	Lp500814	Nizo1838_0185	Nizo1839_2165	Nizo3892_1925	Nizo2263_0374	Nizo2726_2269	Nizo1837_2809	lp_2062	Nizo2766_1694
OG134	hypothetical protein	Nizo3400_1855 Nizo3400_1854	BKIDOAFC_02062	Nizo2830_0194	Nizo2485_2639	Nizo2891_0376	Nizo2757_2947	Nizo2753_1441	Nizo2256_0729	Nizo2535_2977	NEWLOCUS_00691	Nizo2806_1984	ATCC5870_01996	Lp500391	Nizo1838_1165	Nizo1839_2423	Nizo3892_0630	Nizo2263_0721	Nizo2726_0667	Nizo1837_1181	lp_2575	Nizo2766_0606
OG1340	Lipopolysaccharide cholinephosphotransferaseLicD1	Nizo3400_0206	BKIDOAFC_00675	Nizo2830_2700	Nizo2485_1632	Nizo2891_2882	Nizo2757_2660	Nizo2753_1413	Nizo2256_0593	Nizo2535_2623	NEWLOCUS_02194	Nizo2806_0313	ATCC5870_02386	Lp501890	Nizo1838_2345	Nizo1839_1306	Nizo3892_2927	Nizo2263_2833	Nizo2726_1787	Nizo1837_0453	lp_0844	Nizo2766_0245
OG1341	integral membrane protein	Nizo3400_2304	BKIDOAFC_01365	Nizo2830_2358	Nizo2485_0514	Nizo2891_1291	Nizo2757_1110	Nizo2753_0422	Nizo2256_2416	Nizo2535_0238	NEWLOCUS_02978	Nizo2806_1429	ATCC5870_02726	Lp501113	Nizo1838_1728	Nizo1839_0380	Nizo3892_1641	Nizo2263_1472	Nizo2726_2826	Nizo1837_1497	lp_1709	Nizo2766_0739
OG1342	hypothetical protein	Nizo3400_0450	BKIDOAFC_00969	Nizo2830_3056	Nizo2485_2865	Nizo2891_2486	Nizo2757_1851	Nizo2753_1075	Nizo2256_0924	Nizo2535_2313	NEWLOCUS_00782	Nizo2806_0857	ATCC5870_02674	Lp501573	Nizo1838_1981	Nizo1839_0054	Nizo3892_1136	Nizo2263_0088	Nizo2726_2140	Nizo1837_0530	lp_1244	Nizo2766_0205
OG1343	lipoprotein precursor	Nizo3400_2093	BKIDOAFC_02361	Nizo2830_1050	Nizo2485_1205	Nizo2891_2365	Nizo2757_0047	Nizo2753_2378	Nizo2256_2740	Nizo2535_1171	NEWLOCUS_01009	Nizo2806_2204	ATCC5870_00053	Lp503209	Nizo1838_2615	Nizo1839_0801	Nizo3892_0333	Nizo2263_2047	Nizo2726_0253	Nizo1837_2096	lp_2934	Nizo2766_1432
OG1344	Translation elongation factor P	Nizo3400_0405	BKIDOAFC_01267	Nizo2830_2255	Nizo2485_0615	Nizo2891_1390	Nizo2757_0183	Nizo2753_0525	Nizo2256_1598	Nizo2535_0337	NEWLOCUS_03085	Nizo2806_1325	ATCC5870_01327	Lp501215	Nizo1838_0344	Nizo1839_1754	Nizo3892_1539	Nizo2263_1369	Nizo2726_2726	Nizo1837_1602	lp_1596	Nizo2766_2264
OG1345	ATP-dependent Clp protease proteolytic subunit	Nizo3400_0154	BKIDOAFC_00622	Nizo2830_2629	Nizo2485_1686	Nizo2891_2245	Nizo2757_2343	Nizo2753_0813	Nizo2256_0539	Nizo2535_2371	NEWLOCUS_02693	Nizo2806_0259	ATCC5870_02333	Lp501944	Nizo1838_2291	Nizo1839_1356	Nizo3892_2979	Nizo2263_2886	Nizo2726_2446	Nizo1837_2416	lp_0786	Nizo2766_1611
OG1346	Zinc ABC transporter periplasmic-binding proteinZnuA	Nizo3400_0277	BKIDOAFC_02429	Nizo2830_1122	Nizo2485_1282	Nizo2891_1894	Nizo2757_0685	Nizo2753_2302	Nizo2256_1028	Nizo2535_2082	NEWLOCUS_01081	Nizo2806_2275	ATCC5870_00122	Lp503138	Nizo1838_1112	Nizo1839_2877	Nizo3892_0262	Nizo2263_2116	Nizo2726_0182	Nizo1837_2168	lp_3018	Nizo2766_1357
OG1347	Glutathione peroxidase family protein	Nizo3400_2225	BKIDOAFC_00189	Nizo2830_1617	Nizo2485_2359	Nizo2891_3208	Nizo2757_2085	Nizo2753_1024	Nizo2256_0888	Nizo2535_0723	NEWLOCUS_01697	Nizo2806_0959	ATCC5870_00795	Lp502363	Nizo1838_2744	Nizo1839_0675	Nizo3892_2478	Nizo2263_1860	Nizo2726_1519	Nizo1837_0094	lp_0220	Nizo2766_1456
OG1348	hypothetical protein	Nizo3400_0965	BKIDOAFC_00041	Nizo2830_1472	Nizo2485_2502	Nizo2891_2649	Nizo2757_3013	Nizo2753_2705	Nizo2256_1708	Nizo2535_0867	NEWLOCUS_01548	Nizo2806_2722	ATCC5870_00651	Lp502513	Nizo1838_2857	Nizo1839_3008	Nizo3892_2332	Nizo2263_1074	Nizo2726_1374	Nizo1837_0239	lp_0048	Nizo2766_2458
OG1349	carbonic anhydrase	Nizo3400_1323	BKIDOAFC_02183	Nizo2830_0064	Nizo2485_2514	Nizo2891_0248	Nizo2757_0991	Nizo2753_1678	Nizo2256_1477	Nizo2535_2849	NEWLOCUS_00865	Nizo2806_1867	ATCC5870_02116	Lp500260	Nizo1838_0495	Nizo1839_2537	Nizo3892_0501	Nizo2263_0603	Nizo2726_0537	Nizo1837_1311	lp_2736	Nizo2766_2012
OG135	Transcriptional regulator	Nizo3400_1010	BKIDOAFC_00084	Nizo2830_1518	Nizo2485_2458	Nizo2891_2527	Nizo2757_2845	Nizo2753_2751	Nizo2256_0175	Nizo2535_0822	NEWLOCUS_01594	Nizo2806_2677	ATCC5870_00694	Lp500023 Lp502467	Nizo1838_0779	Nizo1839_0773	Nizo3892_2378	Nizo2263_2616	Nizo2726_1420	Nizo1837_0193	lp_0104	Nizo2766_2933
OG1350	Enolase	Nizo3400_0160	BKIDOAFC_00629	Nizo2830_2623	Nizo2485_1680	Nizo2891_2251	Nizo2757_2349	Nizo2753_0807	Nizo2256_0545	Nizo2535_2377	NEWLOCUS_02687	Nizo2806_0265	ATCC5870_02340	Lp501938	Nizo1838_2297	Nizo1839_1350	Nizo3892_2973	Nizo2263_2880	Nizo2726_2440	Nizo1837_2422	lp_0792	Nizo2766_1617
OG1351	hypothetical protein	Nizo3400_2780	BKIDOAFC_02727	Nizo2830_1404	Nizo2485_2718	Nizo2891_2583	Nizo2757_2168	Nizo2753_2097	Nizo2256_1351	Nizo2535_2767	NEWLOCUS_01511	Nizo2806_2501	ATCC5870_00341	Lp502875	Nizo1838_0854	Nizo1839_1585	Nizo3892_0053	Nizo2263_1319	Nizo2726_1019	Nizo1837_2476	lp_3281	Nizo2766_1319
OG1352	3-oxoacyl-(acyl-carrier-protein) synthaseKASIII	Nizo3400_0037	BKIDOAFC_00510	Nizo2830_0589	Nizo2485_1825	Nizo2891_1528	Nizo2757_0078	Nizo2753_0929	Nizo2256_0416	Nizo2535_2429	NEWLOCUS_02816	Nizo2806_0564	ATCC5870_02215	Lp502061	Nizo1838_2168	Nizo1839_0542	Nizo3892_3100	Nizo2263_1113	Nizo2726_0395	Nizo1837_2292	lp_0588	Nizo2766_3002
OG1353	Acyltransferase family	Nizo3400_2265	BKIDOAFC_00743	Nizo2830_2768	Nizo2485_1566	Nizo2891_0885	Nizo2757_2882	Nizo2753_2983	Nizo2256_2665	Nizo2535_1210	NEWLOCUS_00110	Nizo2806_0384	ATCC5870_02454	Lp501823	Nizo1838_0290	Nizo1839_1244	Nizo3892_2799	Nizo2263_2770	Nizo2726_1854	Nizo1837_1112	lp_0925	Nizo2766_0878
OG1354	Methionine ABC transporter permease protein	Nizo3400_1406	BKIDOAFC_01923	Nizo2830_0309	Nizo2485_3099	Nizo2891_0554	Nizo2757_1582	Nizo2753_1893	Nizo2256_0378	Nizo2535_3152	NEWLOCUS_02626	Nizo2806_2870	ATCC5870_01794	Lp500561	Nizo1838_1698	Nizo1839_1453	Nizo3892_0800	Nizo2263_3084	Nizo2726_0782	Nizo1837_1900	lp_2351	Nizo2766_1191
OG1355	YbbL ABC transporter ATP-binding protein	Nizo3400_0716	BKIDOAFC_02621	Nizo2830_0468	Nizo2485_2666	Nizo2891_1696	Nizo2757_2120	Nizo2753_2145	Nizo2256_0675	Nizo2535_1980	NEWLOCUS_01465	Nizo2806_2454	ATCC5870_00290	Lp502966	Nizo1838_1927	Nizo1839_1532	Nizo3892_0107	Nizo2263_1276	Nizo2726_0055	Nizo1837_2521	lp_3225	Nizo2766_1271
OG1356	oxidoreductase short chaindehydrogenase/reductase family	Nizo3400_1765	BKIDOAFC_00132	Nizo2830_1562	Nizo2485_2414	Nizo2891_3263	Nizo2757_2801	Nizo2753_2795	Nizo2256_0220	Nizo2535_0778	NEWLOCUS_01640	Nizo2806_0904	ATCC5870_00739	Lp502417	Nizo1838_0824	Nizo1839_0731	Nizo3892_2421	Nizo2263_2572	Nizo2726_1464	Nizo1837_0149	lp_0159	Nizo2766_2889
OG1357	Diadenosine tetraphosphate hydrolase	Nizo3400_1347	BKIDOAFC_02209	Nizo2830_0039	Nizo2485_2914	Nizo2891_0223	Nizo2757_1016	Nizo2753_1654	Nizo2256_1501	Nizo2535_2824	NEWLOCUS_00839	Nizo2806_1842	ATCC5870_02142	Lp500236	Nizo1838_0519	Nizo1839_2564	Nizo3892_0476	Nizo2263_0578	Nizo2726_0512	Nizo1837_1335	lp_2763	Nizo2766_2037
OG1358	Nucleoside diphosphate kinase	Nizo3400_2245	BKIDOAFC_00205	Nizo2830_1636	Nizo2485_2342	Nizo2891_3191	Nizo2757_0567	Nizo2753_1005	Nizo2256_1048	Nizo2535_0707	NEWLOCUS_01714	Nizo2806_0978	ATCC5870_00811	Lp502347	Nizo1838_1831	Nizo1839_0659	Nizo3892_2497	Nizo2263_1842	Nizo2726_1538	Nizo1837_0079	lp_0242	Nizo2766_1475
OG1359	Serine/threonine protein phosphatase familyprotein	Nizo3400_3075	BKIDOAFC_01681	Nizo2830_1877	Nizo2485_1052	Nizo2891_2041	Nizo2757_1775	Nizo2753_0094	Nizo2256_2808	Nizo2535_1606	NEWLOCUS_00393	Nizo2806_1137	ATCC5870_01555	Lp500785	Nizo1838_2739	Nizo1839_2730	Nizo3892_1957	Nizo2263_0297	Nizo2726_2299	Nizo1837_2731	lp_2098	Nizo2766_1768
OG136	Maltose phosphorylase	Nizo3400_0917	BKIDOAFC_00027	Nizo2830_1439	Nizo2485_2156	Nizo2891_2688	Nizo2757_2999	Nizo2753_2691	Nizo2256_2301	Nizo2535_0904	NEWLOCUS_01249	Nizo2806_2735	ATCC5870_00636	Lp502527	Nizo1838_2822	Nizo1839_0197	Nizo3892_2300	Nizo2263_2292	Nizo2726_1360	Nizo1837_0272	lp_0028	Nizo2766_2444
OG1360	Acetyl-coenzyme A carboxyl transferase betachain	Nizo3400_0604	BKIDOAFC_01339	Nizo2830_2330	Nizo2485_0543	Nizo2891_1319	Nizo2757_1083	Nizo2753_0450	Nizo2256_2849	Nizo2535_0266	NEWLOCUS_03010	Nizo2806_1400	ATCC5870_01397	Lp501141	Nizo1838_1270	Nizo1839_1682	Nizo3892_1613	Nizo2263_1442	Nizo2726_2800	Nizo1837_1527	lp_1679	Nizo2766_0713
OG1361	hypothetical protein	Nizo3400_0413	BKIDOAFC_01257	Nizo2830_2247	Nizo2485_0623	Nizo2891_1398	Nizo2757_0175	Nizo2753_0533	Nizo2256_0038	Nizo2535_0345	NEWLOCUS_03093	Nizo2806_1316	ATCC5870_01318	Lp501223	Nizo1838_1003	Nizo1839_1764	Nizo3892_1531	Nizo2263_1361	Nizo2726_2718	Nizo1837_1610	lp_1587	Nizo2766_2272
OG1362	Site-specific tyrosine recombinase	Nizo3400_1117	BKIDOAFC_01477	Nizo2830_2480	Nizo2485_0399	Nizo2891_1173	Nizo2757_1226	Nizo2753_0306	Nizo2256_2337	Nizo2535_0122	NEWLOCUS_02862	Nizo2806_1550	ATCC5870_02836	Lp500992	Nizo1838_2651	Nizo1839_2331	Nizo3892_1764	Nizo2263_1588	Nizo2726_2948	Nizo1837_1383	lp_1847	Nizo2766_0134
OG1363	Bactoprenol glucosyl transferase	Nizo3400_3098	BKIDOAFC_01655	Nizo2830_1852	Nizo2485_0211	Nizo2891_2019	Nizo2757_1419	Nizo2753_0116	Nizo2256_1721	Nizo2535_1584	NEWLOCUS_00475	Nizo2806_1740	ATCC5870_01532	Lp500807	Nizo1838_0179	Nizo1839_2157	Nizo3892_1931	Nizo2263_0368	Nizo2726_2275	Nizo1837_2803	lp_2071	Nizo2766_1700
OG1364	Prolyl-tRNA synthetase bacterial type	Nizo3400_3119	BKIDOAFC_01634	Nizo2830_1832	Nizo2485_0231	Nizo2891_1999	Nizo2757_1399	Nizo2753_0137	Nizo2256_1741	Nizo2535_1564	NEWLOCUS_00495	Nizo2806_1720	ATCC5870_01512	Lp500828	Nizo1838_0199	Nizo1839_2179	Nizo3892_1911	Nizo2263_0388	Nizo2726_2255	Nizo1837_2823	lp_2048	Nizo2766_1680
OG1365	transcriptional regulator	Nizo3400_0796	BKIDOAFC_00264	Nizo2830_1216	Nizo2485_1339	Nizo2891_3137	Nizo2757_0813	Nizo2753_2960	Nizo2256_1820	Nizo2535_0653	NEWLOCUS_01775	Nizo2806_1031	ATCC5870_00864	Lp502281	Nizo1838_2411	Nizo1839_0605	Nizo3892_2550	Nizo2263_1786	Nizo2726_1592	Nizo1837_0018	lp_0312	Nizo2766_0474
OG1366	6-phospho-beta-glucosidase	Nizo3400_0284	BKIDOAFC_02422	Nizo2830_1115	Nizo2485_1275	Nizo2891_1901	Nizo2757_0692	Nizo2753_2310	Nizo2256_2780	Nizo2535_2089	NEWLOCUS_01074	Nizo2806_2268	ATCC5870_00114	Lp503145	Nizo1838_1319	Nizo1839_2884	Nizo3892_0269	Nizo2263_2109	Nizo2726_0189	Nizo1837_2161	lp_3011	Nizo2766_1364
OG1367	putative prenyltransferase contains 14-dihydroxy-2-naphthoate octaprenyltransferase domain	Nizo3400_1570	BKIDOAFC_00918	Nizo2830_2935	Nizo2485_2773	Nizo2891_2395	Nizo2757_0292	Nizo2753_1129	Nizo2256_2099	Nizo2535_2222	NEWLOCUS_01231	Nizo2806_2544	ATCC5870_02623	Lp501647	Nizo1838_1373	Nizo1839_1077	Nizo3892_1204	Nizo2263_0182	Nizo2726_2020	Nizo1837_0630	lp_1135	Nizo2766_2629
OG1368	Transmembrane component MtsC of energizingmodule of methionine-regulated ECF transporter	Nizo3400_1774	BKIDOAFC_00123	Nizo2830_1553	Nizo2485_2424	Nizo2891_3272	Nizo2757_2810	Nizo2753_2786	Nizo2256_0211	Nizo2535_0787	NEWLOCUS_01631	Nizo2806_0895	ATCC5870_00730	Lp502426	Nizo1838_0815	Nizo1839_0740	Nizo3892_2412	Nizo2263_2581	Nizo2726_1455	Nizo1837_0157	lp_0148	Nizo2766_2898
OG1369	Holo-(acyl-carrier protein) synthase	Nizo3400_2158	BKIDOAFC_00438	Nizo2830_1365	Nizo2485_0933	Nizo2891_2977	Nizo2757_0555	Nizo2753_2551	Nizo2256_2596	Nizo2535_0494	NEWLOCUS_01843	Nizo2806_0749	ATCC5870_01034	Lp502119	Nizo1838_0138	Nizo1839_2051	Nizo3892_2702	Nizo2263_1630	Nizo2726_1742	Nizo1837_0800	lp_0522	Nizo2766_2198
OG137	hypothetical protein	Nizo3400_1012	BKIDOAFC_00086	Nizo2830_1520	Nizo2485_2456	Nizo2891_2525	Nizo2757_2843	Nizo2753_2753	Nizo2256_0177	Nizo2535_0820	NEWLOCUS_01596	Nizo2806_2675	ATCC5870_00696	Lp500025 Lp502465	Nizo1838_0781	Nizo1839_0771	Nizo3892_2380	Nizo2263_2614	Nizo2726_1422	Nizo1837_0191	lp_0106	Nizo2766_2931
OG1370	Thymidine kinase	Nizo3400_1431	BKIDOAFC_01946	Nizo2830_0284	Nizo2485_3074	Nizo2891_0529	Nizo2757_1606	Nizo2753_1918	Nizo2256_0353	Nizo2535_3127	NEWLOCUS_02601	Nizo2806_2845	ATCC5870_01817	Lp500536	Nizo1838_1673	Nizo1839_0160	Nizo3892_0775	Nizo2263_3059	Nizo2726_0757	Nizo1837_1925	lp_2379	Nizo2766_1215
OG1371	LSU ribosomal protein L33p LSU ribosomal proteinL33p zinc-dependent	Nizo3400_0060	BKIDOAFC_00532	Nizo2830_0613	Nizo2485_1802	Nizo2891_1552	Nizo2757_2614	Nizo2753_0905	Nizo2256_0439	Nizo2535_2453	NEWLOCUS_02793	Nizo2806_0587	ATCC5870_02237	Lp502038	Nizo1838_2191	Nizo1839_0518	Nizo3892_3077	Nizo2263_1137	Nizo2726_0371	Nizo1837_2315	lp_0615	Nizo2766_3026
OG1372	oxidoreductase	Nizo3400_1370	BKIDOAFC_02233	Nizo2830_0015	Nizo2485_2939	Nizo2891_0200	Nizo2757_1041	Nizo2753_1631	Nizo2256_1525	Nizo2535_2801	NEWLOCUS_00815	Nizo2806_1819	ATCC5870_02165	Lp500211	Nizo1838_0543	Nizo1839_2589	Nizo3892_0451	Nizo2263_0549	Nizo2726_0488	Nizo1837_1359	lp_2792	Nizo2766_2062
OG1373	ATP-dependent RNA helicase YfmL	Nizo3400_1545	BKIDOAFC_00941	Nizo2830_2958	Nizo2485_2798	Nizo2891_2418	Nizo2757_0269	Nizo2753_1104	Nizo2256_2076	Nizo2535_2245	NEWLOCUS_01207	Nizo2806_2567	ATCC5870_02646	Lp501623	Nizo1838_1350	Nizo1839_1046	Nizo3892_1178	Nizo2263_0159	Nizo2726_2043	Nizo1837_0607	lp_1162	Nizo2766_2606
OG1374	Late competence protein ComGB access of DNA toComEA	Nizo3400_2574	BKIDOAFC_01834	Nizo2830_0396	Nizo2485_3187	Nizo2891_1035	Nizo2757_1700	Nizo2753_1804	Nizo2256_1933	Nizo2535_2696	NEWLOCUS_00075	Nizo2806_2963	ATCC5870_01706	Lp500655	Nizo1838_0585	Nizo1839_2108	Nizo3892_0886	Nizo2263_0038	Nizo2726_0868	Nizo1837_3122	lp_2248	Nizo2766_1098
OG1375	ATP-dependent nuclease subunit B	Nizo3400_2546	BKIDOAFC_02149	Nizo2830_0098	Nizo2485_2548	Nizo2891_0282	Nizo2757_0957	Nizo2753_1712	Nizo2256_1443	Nizo2535_2883	NEWLOCUS_00899	Nizo2806_1901	ATCC5870_02083	Lp500295	Nizo1838_0461	Nizo1839_2503	Nizo3892_0535	Nizo2263_0637	Nizo2726_0571	Nizo1837_1277	lp_2694	Nizo2766_1978
OG1376	extracellular protein	Nizo3400_2390	BKIDOAFC_02849	Nizo2830_0764	Nizo2485_1940	Nizo2891_0743	Nizo2757_0633	Nizo2753_2038	Nizo2256_1126	Nizo2535_1379	NEWLOCUS_02368	Nizo2806_0142	ATCC5870_00462	Lp502749	Nizo1838_2895	Nizo1839_1635	Nizo3892_1037	Nizo2263_0873	Nizo2726_1134	Nizo1837_2997	lp_3452	Nizo2766_0669
OG1377	transcription regulator of multidrug-effluxtransporter	Nizo3400_2686	BKIDOAFC_02256	Nizo2830_1700	Nizo2485_2220	Nizo2891_1646	Nizo2757_0028	Nizo2753_2468	Nizo2256_1696	Nizo2535_1733	NEWLOCUS_02100	Nizo2806_2104	ATCC5870_02924	Lp500187	Nizo1838_2569	Nizo1839_0891	Nizo3892_0923	Nizo2263_3023	Nizo2726_0937	Nizo1837_1994	lp_2817	Nizo2766_2801
OG1378	Glucokinase	Nizo3400_1268	BKIDOAFC_01245	Nizo2830_2235	Nizo2485_0636	Nizo2891_1410	Nizo2757_0163	Nizo2753_0545	Nizo2256_0050	Nizo2535_0357	NEWLOCUS_03106	Nizo2806_1304	ATCC5870_01306	Lp501235	Nizo1838_1015	Nizo1839_1776	Nizo3892_1519	Nizo2263_1349	Nizo2726_2706	Nizo1837_1622	lp_1573	Nizo2766_2284
OG1379	hypothetical protein	Nizo3400_1390	BKIDOAFC_01901	Nizo2830_0325	Nizo2485_3115	Nizo2891_0576	Nizo2757_1560	Nizo2753_1877	Nizo2256_0790	Nizo2535_3174	NEWLOCUS_02648	Nizo2806_2893	ATCC5870_01772	Lp500583	Nizo1838_0058	Nizo1839_1025	Nizo3892_0816	Nizo2263_3106	Nizo2726_0798	Nizo1837_1878	lp_2332	Nizo2766_1169
OG138	hypothetical protein	Nizo3400_1578 Nizo3400_1579	BKIDOAFC_00911	Nizo2830_2927	Nizo2485_2765	Nizo2891_2387	Nizo2757_0300	Nizo2753_1137	Nizo2256_2107	Nizo2535_2214	NEWLOCUS_01239	Nizo2806_2536	ATCC5870_02616	Lp501655	Nizo1838_1381	Nizo1839_1085	Nizo3892_1212	Nizo2263_0191	Nizo2726_2012	Nizo1837_0638	lp_1124	Nizo2766_2637
OG1380	LSU ribosomal protein L35p	Nizo3400_1221	BKIDOAFC_01198	Nizo2830_2186	Nizo2485_0682	Nizo2891_1457	Nizo2757_2490	Nizo2753_0592	Nizo2256_0098	Nizo2535_0404	NEWLOCUS_03155	Nizo2806_1256	ATCC5870_01259	Lp501284	Nizo1838_1063	Nizo1839_1830	Nizo3892_1471	Nizo2263_2481	Nizo2726_2657	Nizo1837_1669	lp_1516	Nizo2766_2331
OG1381	Manganese-dependent inorganic pyrophosphatase	Nizo3400_1125	BKIDOAFC_01469	Nizo2830_2472	Nizo2485_0407	Nizo2891_1181	Nizo2757_1218	Nizo2753_0314	Nizo2256_2329	Nizo2535_0130	NEWLOCUS_02870	Nizo2806_1542	ATCC5870_02828	Lp501001	Nizo1838_2643	Nizo1839_2339	Nizo3892_1755	Nizo2263_1580	Nizo2726_2940	Nizo1837_1391	lp_1837	Nizo2766_0142
OG1382	hypothetical protein	Nizo3400_0680	BKIDOAFC_00795	Nizo2830_2821	Nizo2485_1506	Nizo2891_0939	Nizo2757_2423	Nizo2753_1246	Nizo2256_0878	Nizo2535_3208	NEWLOCUS_00168	Nizo2806_0437	ATCC5870_02508	Lp501766	Nizo1838_0704	Nizo1839_1190	Nizo3892_2852	Nizo2263_2721	Nizo2726_1906	Nizo1837_1055	lp_0990	Nizo2766_2746
OG1383	Exodeoxyribonuclease VII small subunit	Nizo3400_0400	BKIDOAFC_01272	Nizo2830_2260	Nizo2485_0610	Nizo2891_1385	Nizo2757_0188	Nizo2753_0520	Nizo2256_1593	Nizo2535_0332	NEWLOCUS_03080	Nizo2806_1330	ATCC5870_01332	Lp501210	Nizo1838_0339	Nizo1839_1749	Nizo3892_1544	Nizo2263_1374	Nizo2726_2731	Nizo1837_1597	lp_1601	Nizo2766_2259
OG1384	hypothetical protein	Nizo3400_2884	BKIDOAFC_00859	Nizo2830_2879	Nizo2485_1447	Nizo2891_2794	Nizo2757_1641	Nizo2753_1185	Nizo2256_2155	Nizo2535_2575	NEWLOCUS_00229	Nizo2806_0498	ATCC5870_02571	Lp501707	Nizo1838_1429	Nizo1839_1130	Nizo3892_1265	Nizo2263_2548	Nizo2726_1964	Nizo1837_0997	lp_1068	Nizo2766_2685
OG1385	Glycosyltransferase LafA responsible for theformation of Glc-DAG	Nizo3400_0476	BKIDOAFC_00999	Nizo2830_3083	Nizo2485_2892	Nizo2891_2514	Nizo2757_1823	Nizo2753_1048	Nizo2256_0953	Nizo2535_2341	NEWLOCUS_02573	Nizo2806_0008	ATCC5870_02700	Lp501546	Nizo1838_2010	Nizo1839_0081	Nizo3892_0432	Nizo2263_0062	Nizo2726_2167	Nizo1837_0502	lp_1275	Nizo2766_0177
OG1386	hypothetical protein	Nizo3400_1810	BKIDOAFC_02107	Nizo2830_0145	Nizo2485_2592	Nizo2891_0329	Nizo2757_0911	Nizo2753_1753	Nizo2256_1400	Nizo2535_2930	NEWLOCUS_00945	Nizo2806_1943	ATCC5870_02039	Lp500343	Nizo1838_0418	Nizo1839_2462	Nizo3892_0582	Nizo2263_0681	Nizo2726_0618	Nizo1837_1230	lp_2636	Nizo2766_1933
OG1387	Lipid A export ATP-binding/permease proteinMsbA	Nizo3400_0269	BKIDOAFC_02448	Nizo2830_1130	Nizo2485_1300	Nizo2891_1876	Nizo2757_2908	Nizo2753_2294	Nizo2256_1010	Nizo2535_2064	NEWLOCUS_01099	Nizo2806_2295	ATCC5870_00140	Lp503120	Nizo1838_1094	Nizo1839_2869	Nizo3892_0254	Nizo2263_2148	Nizo2726_0174	Nizo1837_2186	lp_3042	Nizo2766_1811
OG1388	hypothetical protein	Nizo3400_0755	BKIDOAFC_02585	Nizo2830_0433	Nizo2485_0049	Nizo2891_1730	Nizo2757_0123	Nizo2753_2180	Nizo2256_1883	Nizo2535_2015	NEWLOCUS_01428	Nizo2806_2419	ATCC5870_00256	Lp502999	Nizo1838_0972	Nizo1839_1498	Nizo3892_0143	Nizo2263_1242	Nizo2726_0020	Nizo1837_2556	lp_3184	Nizo2766_2402
OG1389	Transcriptional regulator MerR family	Nizo3400_2655	BKIDOAFC_02285	Nizo2830_0989	Nizo2485_2189	Nizo2891_2306	Nizo2757_0427	Nizo2753_2437	Nizo2256_1665	Nizo2535_1112	NEWLOCUS_02068	Nizo2806_2135	ATCC5870_02895	Lp500153	Nizo1838_2537	Nizo1839_0860	Nizo3892_0396	Nizo2263_1986	Nizo2726_0314	Nizo1837_2024	lp_2854	Nizo2766_2832
OG139	transcriptional regulator	Nizo3400_2229	BKIDOAFC_03226	Nizo2830_1621	Nizo2485_2355	Nizo2891_3204	Nizo2757_2089	Nizo2753_1020	Nizo2256_1035	Nizo2535_0719	NEWLOCUS_01701	Nizo2806_0963		Lp502359	Nizo1838_1818	Nizo1839_0671 Nizo1839_0586	Nizo3892_2482	Nizo2263_1856	Nizo2726_1523	Nizo1837_0090	lp_0225	Nizo2766_1460
OG1390	Ribonuclease Z	Nizo3400_3082	BKIDOAFC_01675	Nizo2830_1870	Nizo2485_1059	Nizo2891_2035	Nizo2757_1768	Nizo2753_0101	Nizo2256_1995	Nizo2535_1600	NEWLOCUS_00400	Nizo2806_1131	ATCC5870_01548	Lp500792	Nizo1838_1901	Nizo1839_2737	Nizo3892_1950	Nizo2263_0304	Nizo2726_2292	Nizo1837_2738	lp_2090	Nizo2766_1761
OG1391	transcriptional regulator	Nizo3400_2583	BKIDOAFC_01842	Nizo2830_0388	Nizo2485_3179	Nizo2891_1026	Nizo2757_1709	Nizo2753_1812	Nizo2256_1942	Nizo2535_2687	NEWLOCUS_00066	Nizo2806_2954	ATCC5870_01714	Lp500646	Nizo1838_0594	Nizo1839_2116	Nizo3892_0877	Nizo2263_0030	Nizo2726_0859	Nizo1837_3114	lp_2259	Nizo2766_1107
OG1392	ABC transporter permease protein	Nizo3400_1355	BKIDOAFC_02218	Nizo2830_0030	Nizo2485_2924	Nizo2891_0215	Nizo2757_1025	Nizo2753_1646	Nizo2256_1510	Nizo2535_2816	NEWLOCUS_00830	Nizo2806_1834	ATCC5870_02150	Lp500227	Nizo1838_0528	Nizo1839_2574	Nizo3892_0467	Nizo2263_0564	Nizo2726_0503	Nizo1837_1344	lp_2773	Nizo2766_2046
OG1393	hypothetical protein	Nizo3400_1097	BKIDOAFC_01498	Nizo2830_2501	Nizo2485_0377	Nizo2891_1153	Nizo2757_1246	Nizo2753_0286	Nizo2256_2357	Nizo2535_0102	NEWLOCUS_03253	Nizo2806_1571	ATCC5870_02856	Lp500970	Nizo1838_2671	Nizo1839_2310	Nizo3892_1785	Nizo2263_0528	Nizo2726_2969	Nizo1837_0659	lp_1872	Nizo2766_0114
OG1394	Sulfate permease Trk-type	Nizo3400_1742	BKIDOAFC_01103	Nizo2830_2070	Nizo2485_0799	Nizo2891_0107	Nizo2757_2260	Nizo2753_0682	Nizo2256_1224	Nizo2535_1865	NEWLOCUS_00586	Nizo2806_0054	ATCC5870_01145	Lp501406	Nizo1838_2103	Nizo1839_1915	Nizo3892_1354	Nizo2263_2394	Nizo2726_2542	Nizo1837_1762	lp_1385	Nizo2766_2126
OG1395	Zinc ABC transporter inner membrane permeaseprotein ZnuB	Nizo3400_1908	BKIDOAFC_00406	Nizo2830_1335	Nizo2485_0902	Nizo2891_3012	Nizo2757_2011	Nizo2753_1380	Nizo2256_2562	Nizo2535_0529	NEWLOCUS_01877	Nizo2806_0784	ATCC5870_01003	Lp502152	Nizo1838_0104	Nizo1839_2021	Nizo3892_2672	Nizo2263_1663	Nizo2726_1712	Nizo1837_0834	lp_0464	Nizo2766_0306
OG1396	ATP-dependent protease HslV	Nizo3400_1118	BKIDOAFC_01476	Nizo2830_2479	Nizo2485_0400	Nizo2891_1174	Nizo2757_1225	Nizo2753_0307	Nizo2256_2336	Nizo2535_0123	NEWLOCUS_02863	Nizo2806_1549	ATCC5870_02835	Lp500993	Nizo1838_2650	Nizo1839_2332	Nizo3892_1763	Nizo2263_1587	Nizo2726_2947	Nizo1837_1384	lp_1846	Nizo2766_0135
OG1397	RpoE DNA-directed RNA polymerase specializedsigma subunit sigma24-like protein	Nizo3400_0444	BKIDOAFC_00963	Nizo2830_3050	Nizo2485_2859	Nizo2891_2480	Nizo2757_1857	Nizo2753_1081	Nizo2256_0918	Nizo2535_2307	NEWLOCUS_00776	Nizo2806_0851	ATCC5870_02668	Lp501579	Nizo1838_1975	Nizo1839_0047	Nizo3892_1142	Nizo2263_0094	Nizo2726_2134	Nizo1837_0536	lp_1238	Nizo2766_0211
OG1398	2 3 4 5-tetrahydropyridine-2 6-dicarboxylateN-acetyltransferase	Nizo3400_2588	BKIDOAFC_01847	Nizo2830_0383	Nizo2485_3174	Nizo2891_1021	Nizo2757_1714	Nizo2753_1817	Nizo2256_1947	Nizo2535_2682	NEWLOCUS_00061	Nizo2806_2949	ATCC5870_01719	Lp500641	Nizo1838_0599	Nizo1839_2121	Nizo3892_0872	Nizo2263_0025	Nizo2726_0854	Nizo1837_3109	lp_2264	Nizo2766_1112
OG1399	Glucosamine--fructose-6-phosphateaminotransferase (isomerizing)	Nizo3400_2487	BKIDOAFC_02770	Nizo2830_0678	Nizo2485_1856	Nizo2891_0660	Nizo2757_0415	Nizo2753_1955	Nizo2256_1325	Nizo2535_1294	NEWLOCUS_02279	Nizo2806_1761	ATCC5870_00380	Lp502835	Nizo1838_1542	Nizo1839_2980	Nizo3892_0950	Nizo2263_0780	Nizo2726_1049	Nizo1837_1145	lp_3335	Nizo2766_0908
OG14	Transketolase	Nizo3400_0505 Nizo3400_0415	BKIDOAFC_00872 BKIDOAFC_02920	Nizo2830_0839 Nizo2830_2893	Nizo2485_2000 Nizo2485_1433	Nizo2891_0808 Nizo2891_2808	Nizo2757_1983 Nizo2757_1627	Nizo2753_2852 Nizo2753_1171	Nizo2256_2141	Nizo2535_1444 Nizo2535_2589	NEWLOCUS_02429 NEWLOCUS_00243	Nizo2806_2378 Nizo2806_2650 Nizo2806_0512	ATCC5870_00527 ATCC5870_02584	Lp502683 Lp501693	Nizo1838_1415	Nizo1839_0280 Nizo1839_1117	Nizo3892_1111 Nizo3892_1251	Nizo2263_2533 Nizo2263_0944	Nizo2726_1208 Nizo2726_1978	Nizo1837_0983 Nizo1837_2937	lp_1083 lp_3538 lp_3135	Nizo2766_1078 Nizo2766_2671
OG140	putative transcriptional regulator	Nizo3400_0436 Nizo3400_2059	BKIDOAFC_03176	Nizo2830_3043	Nizo2485_2852	Nizo2891_2473 Nizo2891_2182 Nizo2891_0639	Nizo2757_1864	Nizo2753_2478 Nizo2753_1411		Nizo2535_2300 Nizo2535_1937	NEWLOCUS_00769	Nizo2806_0844		Lp500015		Nizo1839_0340	Nizo3892_1149	Nizo2263_0101	Nizo2726_2127	Nizo1837_0543	lp_1230	Nizo2766_0218
OG1400	Heat shock protein HtpX	Nizo3400_2153	BKIDOAFC_00434	Nizo2830_1361	Nizo2485_0928	Nizo2891_2981	Nizo2757_2683	Nizo2753_2556	Nizo2256_2592	Nizo2535_0498	NEWLOCUS_01847	Nizo2806_0754	ATCC5870_01030	Lp502124	Nizo1838_0134	Nizo1839_2047	Nizo3892_2698	Nizo2263_1634	Nizo2726_1738	Nizo1837_0804	lp_0516	Nizo2766_2202
OG1401	SSU ribosomal protein S16p	Nizo3400_0366	BKIDOAFC_01304	Nizo2830_2292	Nizo2485_0578	Nizo2891_1353	Nizo2757_0221	Nizo2753_0487	Nizo2256_1560	Nizo2535_0300	NEWLOCUS_03047	Nizo2806_1363	ATCC5870_01364	Lp501177	Nizo1838_0306	Nizo1839_1717	Nizo3892_1576	Nizo2263_1407	Nizo2726_2763	Nizo1837_1564	lp_1636	Nizo2766_2226
OG1402	Organic hydroperoxide resistance transcriptionalregulator	Nizo3400_0581	BKIDOAFC_01460	Nizo2830_2460	Nizo2485_0417	Nizo2891_1193	Nizo2757_1207	Nizo2753_0324	Nizo2256_2513	Nizo2535_0142	NEWLOCUS_02880	Nizo2806_1531	ATCC5870_02819	Lp501010	Nizo1838_2479	Nizo1839_0475	Nizo3892_1742	Nizo2263_1570	Nizo2726_2928	Nizo1837_1401	lp_1821	Nizo2766_0837
OG1403	integral membrane protein	Nizo3400_0726	BKIDOAFC_02614	Nizo2830_0460	Nizo2485_0023	Nizo2891_1703	Nizo2757_2112	Nizo2753_2153	Nizo2256_0668	Nizo2535_1987	NEWLOCUS_01457	Nizo2806_2447	ATCC5870_00283	Lp502973	Nizo1838_1920	Nizo1839_1527	Nizo3892_0115	Nizo2263_1269	Nizo2726_0047	Nizo1837_2528	lp_3217	Nizo2766_1263
OG1404	Dihydroneopterin aldolase	Nizo3400_2765	BKIDOAFC_02743	Nizo2830_1421	Nizo2485_2737	Nizo2891_2598	Nizo2757_2184	Nizo2753_2082	Nizo2256_1367	Nizo2535_2782	NEWLOCUS_01529	Nizo2806_2518	ATCC5870_00355	Lp502858	Nizo1838_0870	Nizo1839_1602	Nizo3892_0036	Nizo2263_3035	Nizo2726_1002	Nizo1837_2459	lp_3299	Nizo2766_1335
OG1405	hypothetical protein	Nizo3400_2512	BKIDOAFC_02114	Nizo2830_0132	Nizo2485_2585	Nizo2891_0316	Nizo2757_0919	Nizo2753_1745	Nizo2256_1407	Nizo2535_2917	NEWLOCUS_00932	Nizo2806_1936	ATCC5870_02051	Lp500330	Nizo1838_0425	Nizo1839_2469	Nizo3892_0569	Nizo2263_0673	Nizo2726_0605	Nizo1837_1243	lp_2653	Nizo2766_1940
OG1406	hypothetical protein	Nizo3400_0314	BKIDOAFC_01998	Nizo2830_0258	Nizo2485_2994	Nizo2891_0445	Nizo2757_0478	Nizo2753_1508	Nizo2256_0254	Nizo2535_3045	NEWLOCUS_01794	Nizo2806_2803	ATCC5870_01933	Lp500456	Nizo1838_1574	Nizo1839_2358	Nizo3892_0694	Nizo2263_1910	Nizo2726_0731	Nizo1837_1949	lp_2488g	Nizo2766_0543
OG1407	Transcriptional regulator GntR family	Nizo3400_1825	BKIDOAFC_02091	Nizo2830_0159	Nizo2485_2606	Nizo2891_0342	Nizo2757_0896	Nizo2753_1766	Nizo2256_1385	Nizo2535_2943	NEWLOCUS_00959	Nizo2806_1957	ATCC5870_02025	Lp500357	Nizo1838_0404	Nizo1839_2448	Nizo3892_0597	Nizo2263_0695	Nizo2726_0632	Nizo1837_1216	lp_2615	Nizo2766_1919
OG1408	Cell division initiation protein DivIVA	Nizo3400_2997	BKIDOAFC_01755	Nizo2830_1952	Nizo2485_0978	Nizo2891_2119	Nizo2757_2225	Nizo2753_0017	Nizo2256_2212	Nizo2535_1684	NEWLOCUS_00314	Nizo2806_2999	ATCC5870_01632	Lp500710	Nizo1838_1304	Nizo1839_2656	Nizo3892_2030	Nizo2263_0221	Nizo2726_2374	Nizo1837_2652	lp_2189	Nizo2766_0959
OG1409	integral membrane protein	Nizo3400_0617	BKIDOAFC_01326	Nizo2830_2318	Nizo2485_0556	Nizo2891_1331	Nizo2757_1071	Nizo2753_0464	Nizo2256_2836	Nizo2535_0278	NEWLOCUS_03022	Nizo2806_1388	ATCC5870_01385	Lp501153	Nizo1838_1257	Nizo1839_1692	Nizo3892_1601	Nizo2263_1430	Nizo2726_2788	Nizo1837_1539	lp_1667	Nizo2766_0701
OG141	hypothetical protein	Nizo3400_1713	BKIDOAFC_02652	Nizo2830_2999	Nizo2485_0197	Nizo2891_2523 Nizo2891_0186	Nizo2757_0826 Nizo2757_2569 Nizo2757_1433		Nizo2256_2527	Nizo2535_2415 Nizo2535_1002	NEWLOCUS_00460			Lp502933	Nizo1838_2465		Nizo3892_1333	Nizo2263_0355	Nizo2726_2083	Nizo1837_2788		Nizo2766_0365 Nizo2766_2487 Nizo2766_1714
OG1410	putative N6-adenine-specific DNA methylase	Nizo3400_2345	BKIDOAFC_01403	Nizo2830_2399	Nizo2485_0473	Nizo2891_1250	Nizo2757_1150	Nizo2753_0384	Nizo2256_2456	Nizo2535_0198	NEWLOCUS_02937	Nizo2806_1472	ATCC5870_02764	Lp501072	Nizo1838_1769	Nizo1839_0419	Nizo3892_1681	Nizo2263_1511	Nizo2726_2867	Nizo1837_1457	lp_1756	Nizo2766_0779
OG1411	hypothetical protein	Nizo3400_2673	BKIDOAFC_02268	Nizo2830_1687	Nizo2485_2207	Nizo2891_2288	Nizo2757_0015	Nizo2753_2455	Nizo2256_1683	Nizo2535_1094	NEWLOCUS_02087	Nizo2806_2117	ATCC5870_02912	Lp500174	Nizo1838_2556	Nizo1839_0878	Nizo3892_0910	Nizo2263_3010	Nizo2726_0924	Nizo1837_2007	lp_2833	Nizo2766_2814
OG1412	Arginine pathway regulatory protein ArgRrepressor of arg regulon	Nizo3400_0397	BKIDOAFC_01275	Nizo2830_2263	Nizo2485_0607	Nizo2891_1382	Nizo2757_0191	Nizo2753_0517	Nizo2256_1590	Nizo2535_0329	NEWLOCUS_03077	Nizo2806_1333	ATCC5870_01335	Lp501207	Nizo1838_0336	Nizo1839_1746	Nizo3892_1547	Nizo2263_1377	Nizo2726_2734	Nizo1837_1594	lp_1604	Nizo2766_2256
OG1413	CrcB protein	Nizo3400_2219	BKIDOAFC_00182	Nizo2830_1611	Nizo2485_2365	Nizo2891_3214	Nizo2757_2079	Nizo2753_2846	Nizo2256_0006	Nizo2535_0729	NEWLOCUS_01691	Nizo2806_0952	ATCC5870_00789	Lp502369	Nizo1838_0938	Nizo1839_0681	Nizo3892_2471	Nizo2263_1866	Nizo2726_1513	Nizo1837_0100	lp_0213	Nizo2766_1450
OG1414	hypothetical protein	Nizo3400_2543	BKIDOAFC_02146	Nizo2830_0102	Nizo2485_2552	Nizo2891_0286	Nizo2757_0954	Nizo2753_1715	Nizo2256_1440	Nizo2535_2887	NEWLOCUS_00903	Nizo2806_1904	ATCC5870_02080	Lp500298	Nizo1838_0458	Nizo1839_2499	Nizo3892_0539	Nizo2263_0641	Nizo2726_0575	Nizo1837_1273	lp_2690	Nizo2766_1975
OG1415	Oxygen-insensitive NADPH nitroreductase	Nizo3400_0193	BKIDOAFC_00662	Nizo2830_2687	Nizo2485_1646	Nizo2891_2286	Nizo2757_1754	Nizo2753_0773	Nizo2256_0580	Nizo2535_2412	NEWLOCUS_02180	Nizo2806_0299	ATCC5870_02373	Lp501904	Nizo1838_2332	Nizo1839_1317	Nizo3892_2940	Nizo2263_2846	Nizo2726_1774	Nizo1837_0467	lp_0829	Nizo2766_1853
OG1416	hypothetical protein	Nizo3400_3008	BKIDOAFC_01744	Nizo2830_1941	Nizo2485_0989	Nizo2891_2103	Nizo2757_2214	Nizo2753_0028	Nizo2256_2223	Nizo2535_1668	NEWLOCUS_00330	Nizo2806_2988	ATCC5870_01617	Lp500721	Nizo1838_1315	Nizo1839_2667	Nizo3892_2019	Nizo2263_0232	Nizo2726_2363	Nizo1837_2668	lp_2175	Nizo2766_0948
OG1417	Tagatose-6-phosphate kinase	Nizo3400_3077	BKIDOAFC_01679	Nizo2830_1875	Nizo2485_1054	Nizo2891_2039	Nizo2757_1773	Nizo2753_0096	Nizo2256_2000	Nizo2535_1604	NEWLOCUS_00395	Nizo2806_1135	ATCC5870_01552	Lp500787	Nizo1838_1906	Nizo1839_2732	Nizo3892_1955	Nizo2263_0299	Nizo2726_2297	Nizo1837_2733	lp_2096	Nizo2766_1766
OG1418	Ribosomal-protein-S18p-alanineacetyltransferase	Nizo3400_0098	BKIDOAFC_00568	Nizo2830_0655	Nizo2485_1765	Nizo2891_1595	Nizo2757_1867	Nizo2753_0869	Nizo2256_0475	Nizo2535_2496	NEWLOCUS_02757	Nizo2806_0684	ATCC5870_02274	Lp502002	Nizo1838_2228	Nizo1839_0480	Nizo3892_3036	Nizo2263_1225	Nizo2726_0330	Nizo1837_2352	lp_0720	Nizo2766_1548
OG1419	Integral membrane protein	Nizo3400_0745	BKIDOAFC_02594	Nizo2830_0442	Nizo2485_0040	Nizo2891_1721	Nizo2757_2093	Nizo2753_2171	Nizo2256_1874	Nizo2535_2006	NEWLOCUS_01439	Nizo2806_2428	ATCC5870_00265	Lp502990	Nizo1838_0963	Nizo1839_1508	Nizo3892_0134	Nizo2263_1251	Nizo2726_0029	Nizo1837_2546	lp_3195	Nizo2766_1245
OG142	hypothetical protein	Nizo3400_1712	BKIDOAFC_02653	Nizo2830_2998	Nizo2485_0196	Nizo2891_2522 Nizo2891_0185	Nizo2757_0825 Nizo2757_1434 Nizo2757_2568		Nizo2256_2528	Nizo2535_1001 Nizo2535_2414	NEWLOCUS_00459			Lp502932	Nizo1838_2464		Nizo3892_1332	Nizo2263_0354	Nizo2726_2082	Nizo1837_2787		Nizo2766_0366 Nizo2766_1715 Nizo2766_2488
OG1420	Protein YidD	Nizo3400_1411	BKIDOAFC_01928	Nizo2830_0304	Nizo2485_3094	Nizo2891_0549	Nizo2757_1587	Nizo2753_1898	Nizo2256_0373	Nizo2535_3147	NEWLOCUS_02621	Nizo2806_2865	ATCC5870_01799	Lp500556	Nizo1838_1693	Nizo1839_1448	Nizo3892_0795	Nizo2263_3079	Nizo2726_0777	Nizo1837_1905	lp_2358	Nizo2766_1196
OG1421	Sialic acid utilization regulator RpiR family	Nizo3400_1838	BKIDOAFC_02083	Nizo2830_0170	Nizo2485_2617	Nizo2891_0353	Nizo2757_1919	Nizo2753_1777	Nizo2256_2809	Nizo2535_2954	NEWLOCUS_00970	Nizo2806_1968	ATCC5870_02017	Lp500369	Nizo1838_0269	Nizo1839_2437	Nizo3892_0608	Nizo2263_0706	Nizo2726_0643	Nizo1837_1205	lp_2603	Nizo2766_0853
OG1422	ATP synthase F0 sector subunit b	Nizo3400_1420	BKIDOAFC_01937	Nizo2830_0295	Nizo2485_3085	Nizo2891_0540	Nizo2757_1596	Nizo2753_1907	Nizo2256_0364	Nizo2535_3138	NEWLOCUS_02612	Nizo2806_2856	ATCC5870_01808	Lp500547	Nizo1838_1684	Nizo1839_1439	Nizo3892_0786	Nizo2263_3070	Nizo2726_0768	Nizo1837_1914	lp_2368	Nizo2766_1205
OG1423	Chromosomal replication initiator protein DnaA	Nizo3400_0892	BKIDOAFC_00001	Nizo2830_0966	Nizo2485_2129	Nizo2891_2714	Nizo2757_2973	Nizo2753_2666	Nizo2256_2276	Nizo2535_0929	NEWLOCUS_01277	Nizo2806_2760	ATCC5870_00609	Lp502553	Nizo1838_2797	Nizo1839_0222	Nizo3892_2275	Nizo2263_2268	Nizo2726_1336	Nizo1837_0298	lp_0001	Nizo2766_2418
OG1424	hypothetical protein	Nizo3400_1391	BKIDOAFC_01902	Nizo2830_0324	Nizo2485_3114	Nizo2891_0575	Nizo2757_1561	Nizo2753_1878	Nizo2256_0789	Nizo2535_3173	NEWLOCUS_02647	Nizo2806_2892	ATCC5870_01773	Lp500582	Nizo1838_0057	Nizo1839_1026	Nizo3892_0815	Nizo2263_3105	Nizo2726_0797	Nizo1837_1879	lp_2333	Nizo2766_1170
OG1425	Protein export cytoplasm protein SecA ATPase RNAhelicase	Nizo3400_0115	BKIDOAFC_00583	Nizo2830_2671	Nizo2485_1734	Nizo2891_1610	Nizo2757_2297	Nizo2753_0853	Nizo2256_0491	Nizo2535_2511	NEWLOCUS_02740	Nizo2806_0701	ATCC5870_02288	Lp501986	Nizo1838_2244	Nizo1839_1397	Nizo3892_3020	Nizo2263_2927	Nizo2726_2488	Nizo1837_2369	lp_0739	Nizo2766_1564
OG1426	putative hydroxymethylpyrimidine transporterCytX	Nizo3400_1020	BKIDOAFC_00094	Nizo2830_1528	Nizo2485_2448	Nizo2891_3297	Nizo2757_2835	Nizo2753_2760	Nizo2256_0185	Nizo2535_0812	NEWLOCUS_01604	Nizo2806_2667	ATCC5870_00705	Lp502457	Nizo1838_0789	Nizo1839_0763	Nizo3892_2388	Nizo2263_2606	Nizo2726_1430	Nizo1837_0183	lp_0116	Nizo2766_2923
OG1427	5-methyltetrahydropteroyltriglutamate--homocysteine methyltransferase	Nizo3400_1111	BKIDOAFC_01484	Nizo2830_2487	Nizo2485_0391	Nizo2891_1166	Nizo2757_1232	Nizo2753_0300	Nizo2256_2343	Nizo2535_0115	NEWLOCUS_02855	Nizo2806_1557	ATCC5870_02843	Lp500985	Nizo1838_2657	Nizo1839_2323	Nizo3892_1771	Nizo2263_1595	Nizo2726_2955	Nizo1837_1376	lp_1856	Nizo2766_0128
OG1428	ABC transporter substrate-binding protein	Nizo3400_1883	BKIDOAFC_02036	Nizo2830_0221	Nizo2485_2278	Nizo2891_0406	Nizo2757_2921	Nizo2753_1470	Nizo2256_0755	Nizo2535_3007	NEWLOCUS_00664	Nizo2806_2012	ATCC5870_01970	Lp500420	Nizo1838_1139	Nizo1839_2395	Nizo3892_0657	Nizo2263_0749	Nizo2726_0694	Nizo1837_1154	lp_2541	Nizo2766_0580
OG1429	hypothetical protein	Nizo3400_2693	BKIDOAFC_02251	Nizo2830_1706	Nizo2485_2226	Nizo2891_1652	Nizo2757_0034	Nizo2753_2474	Nizo2256_1702	Nizo2535_1739	NEWLOCUS_02106	Nizo2806_2098	ATCC5870_02929	Lp500194	Nizo1838_2575	Nizo1839_0897	Nizo3892_0929	Nizo2263_2248	Nizo2726_0943	Nizo1837_1988	lp_2809	Nizo2766_2795
OG143	sugar transporter	Nizo3400_0501	BKIDOAFC_02914	Nizo2830_0908 Nizo2830_0835	Nizo2485_2071 Nizo2485_1996	Nizo2891_0804		Nizo2753_2497		Nizo2535_1440	NEWLOCUS_02424	Nizo2806_0071	ATCC5870_00522	Lp502687		Nizo1839_0284	Nizo3892_1107	Nizo2263_0940 Nizo2263_1023	Nizo2726_1277 Nizo2726_1204	Nizo1837_2941	lp_3533 lp_3626
OG1430	Potassium efflux system KefA protein	Nizo3400_2586	BKIDOAFC_01845	Nizo2830_0385	Nizo2485_3176	Nizo2891_1023	Nizo2757_1712	Nizo2753_1815	Nizo2256_1945	Nizo2535_2684	NEWLOCUS_00063	Nizo2806_2951	ATCC5870_01717	Lp500643	Nizo1838_0597	Nizo1839_2119	Nizo3892_0874	Nizo2263_0027	Nizo2726_0856	Nizo1837_3111	lp_2262	Nizo2766_1110
OG1431	Muramoyltetrapeptide carboxypeptidase	Nizo3400_2353	BKIDOAFC_01410	Nizo2830_2407	Nizo2485_0469	Nizo2891_1246	Nizo2757_1154	Nizo2753_0377	Nizo2256_2460	Nizo2535_0194	NEWLOCUS_02933	Nizo2806_1479	ATCC5870_02769	Lp501065	Nizo1838_1773	Nizo1839_0424	Nizo3892_1689	Nizo2263_1518	Nizo2726_2875	Nizo1837_1453	lp_1764	Nizo2766_0783
OG1432	hypothetical protein	Nizo3400_0940	BKIDOAFC_02393	Nizo2830_1085	Nizo2485_1246	Nizo2891_1932	Nizo2757_0722	Nizo2753_2341	Nizo2256_2703	Nizo2535_2120	NEWLOCUS_01044	Nizo2806_2238	ATCC5870_00085	Lp503176	Nizo1838_2578	Nizo1839_2911	Nizo3892_0299	Nizo2263_2080	Nizo2726_0219	Nizo1837_2131	lp_2977	Nizo2766_1394
OG1433	Phosphoesterase	Nizo3400_2565	BKIDOAFC_01825	Nizo2830_0405	Nizo2485_3196	Nizo2891_1044	Nizo2757_1690	Nizo2753_1795	Nizo2256_1922	Nizo2535_2706	NEWLOCUS_00084	Nizo2806_2972	ATCC5870_01697	Lp500664	Nizo1838_0574	Nizo1839_2099	Nizo3892_0895	Nizo2263_0047	Nizo2726_0876	Nizo1837_3132	lp_2238	Nizo2766_1088
OG1434	Aldose 1-epimerase	Nizo3400_2320	BKIDOAFC_01380	Nizo2830_2375	Nizo2485_0496	Nizo2891_1273	Nizo2757_1127	Nizo2753_0407	Nizo2256_2433	Nizo2535_0221	NEWLOCUS_02960	Nizo2806_1447	ATCC5870_02741	Lp501096	Nizo1838_1746	Nizo1839_0396	Nizo3892_1657	Nizo2263_1488	Nizo2726_2843	Nizo1837_1480	lp_1731	Nizo2766_0756
OG1435	Chloramphenicol O-acetyltransferase	Nizo3400_2036	BKIDOAFC_01430	Nizo2830_2429	Nizo2485_0448	Nizo2891_1224	Nizo2757_1175	Nizo2753_0355	Nizo2256_2481	Nizo2535_0173	NEWLOCUS_02911	Nizo2806_1501	ATCC5870_02790	Lp501041	Nizo1838_1794	Nizo1839_0445	Nizo3892_1711	Nizo2263_1539	Nizo2726_2897	Nizo1837_1431	lp_1787	Nizo2766_0804
OG1436	Alanine racemase	Nizo3400_2159	BKIDOAFC_00439	Nizo2830_1366	Nizo2485_0934	Nizo2891_2976	Nizo2757_0554	Nizo2753_2550	Nizo2256_2597	Nizo2535_0493	NEWLOCUS_01842	Nizo2806_0748	ATCC5870_01035	Lp502118	Nizo1838_0139	Nizo1839_2052	Nizo3892_2703	Nizo2263_1629	Nizo2726_1743	Nizo1837_0799	lp_0523	Nizo2766_2197
OG1437	Proline dipeptidase	Nizo3400_2582	BKIDOAFC_01841	Nizo2830_0389	Nizo2485_3180	Nizo2891_1027	Nizo2757_1708	Nizo2753_1811	Nizo2256_1941	Nizo2535_2688	NEWLOCUS_00067	Nizo2806_2955	ATCC5870_01713	Lp500647	Nizo1838_0593	Nizo1839_2115	Nizo3892_0878	Nizo2263_0031	Nizo2726_0860	Nizo1837_3115	lp_2258	Nizo2766_1106
OG1438	PTS system mannose-specific IIC component	Nizo3400_0031	BKIDOAFC_00504	Nizo2830_0583	Nizo2485_1831	Nizo2891_1522	Nizo2757_0072	Nizo2753_0935	Nizo2256_0410	Nizo2535_2423	NEWLOCUS_02822	Nizo2806_0558	ATCC5870_02209	Lp502067	Nizo1838_2162	Nizo1839_0171	Nizo3892_3106	Nizo2263_1107	Nizo2726_0401	Nizo1837_2286	lp_0576	Nizo2766_2996
OG1439	hypothetical protein	Nizo3400_2974	BKIDOAFC_01778	Nizo2830_1976	Nizo2485_0094	Nizo2891_2143	Nizo2757_2001	Nizo2753_2590	Nizo2256_0975	Nizo2535_1708	NEWLOCUS_00290	Nizo2806_3023	ATCC5870_01655	Lp500686	Nizo1838_0046	Nizo1839_1420	Nizo3892_2054	Nizo2263_2321	Nizo2726_2398	Nizo1837_2629	lp_2217	Nizo2766_2163
OG144	Mobile element protein	Nizo3400_0632 Nizo3400_0002	BKIDOAFC_02668 BKIDOAFC_03070 BKIDOAFC_03083 BKIDOAFC_03164	Nizo2830_1738	Nizo2485_3217		Nizo2757_2719	Nizo2753_1287 Nizo2753_2486 Nizo2753_1394	Nizo2256_0009		NEWLOCUS_02496	Nizo2806_2525	ATCC5870_02937		Nizo1838_0667	Nizo1839_0935 Nizo1839_2618 Nizo1839_0326				Nizo1837_0738		Nizo2766_1528
OG1440	integral membrane protein	Nizo3400_2078	BKIDOAFC_02375	Nizo2830_1066	Nizo2485_1221	Nizo2891_1951	Nizo2757_0744	Nizo2753_2363	Nizo2256_2725	Nizo2535_2139	NEWLOCUS_01025	Nizo2806_2219	ATCC5870_00067	Lp503194	Nizo1838_2599	Nizo1839_2931	Nizo3892_0318	Nizo2263_2062	Nizo2726_0238	Nizo1837_2112	lp_2954	Nizo2766_1416
OG1441	Competence protein F -likephosphoribosyltransferase domain	Nizo3400_0113	BKIDOAFC_00581	Nizo2830_2673	Nizo2485_1736	Nizo2891_1608	Nizo2757_2295	Nizo2753_0855	Nizo2256_0489	Nizo2535_2509	NEWLOCUS_02742	Nizo2806_0699	ATCC5870_02286	Lp501988	Nizo1838_2242	Nizo1839_1399	Nizo3892_3022	Nizo2263_2929	Nizo2726_2490	Nizo1837_2367	lp_0736	Nizo2766_1562
OG1442	A/G-specific adenine glycosylase	Nizo3400_2475	BKIDOAFC_02781	Nizo2830_0689	Nizo2485_1867	Nizo2891_0671	Nizo2757_0404	Nizo2753_1967	Nizo2256_1313	Nizo2535_1305	NEWLOCUS_02291	Nizo2806_0215	ATCC5870_00391	Lp502824	Nizo1838_1530	Nizo1839_2969	Nizo3892_0961	Nizo2263_0791	Nizo2726_1060	Nizo1837_3072	lp_3349	Nizo2766_0897
OG1443	Peroxide stress regulator PerR FUR family	Nizo3400_2367	BKIDOAFC_02634	Nizo2830_0492	Nizo2485_2687	Nizo2891_1672	Nizo2757_2140	Nizo2753_2125	Nizo2256_0694	Nizo2535_1956	NEWLOCUS_01484	Nizo2806_2474	ATCC5870_00314	Lp502952	Nizo1838_1946	Nizo1839_1545	Nizo3892_0081	Nizo2263_1290	Nizo2726_0079	Nizo1837_2502	lp_3247	Nizo2766_1291
OG1444	Apo-citrate lyase phosphoribosyl-dephospho-CoAtransferase	Nizo3400_1587	BKIDOAFC_00903	Nizo2830_2919	Nizo2485_2757	Nizo2891_2379	Nizo2757_0309	Nizo2753_1145	Nizo2256_2115	Nizo2535_2206	NEWLOCUS_00268	Nizo2806_2528	ATCC5870_02608	Lp501663	Nizo1838_1389	Nizo1839_1093	Nizo3892_1220	Nizo2263_0199	Nizo2726_2004	Nizo1837_0958	lp_1114	Nizo2766_2646
OG1445	tRNA dihydrouridine synthase B	Nizo3400_2090	BKIDOAFC_02364	Nizo2830_1053	Nizo2485_1208	Nizo2891_2368	Nizo2757_0044	Nizo2753_2375	Nizo2256_2737	Nizo2535_1174	NEWLOCUS_01012	Nizo2806_2207	ATCC5870_00056	Lp503206	Nizo1838_2612	Nizo1839_0798	Nizo3892_0330	Nizo2263_2050	Nizo2726_0250	Nizo1837_2099	lp_2937	Nizo2766_1429
OG1446	Acetylornithinedeacetylase/Succinyl-diaminopimelate desuccinylase andrelated deacylase	Nizo3400_1637	BKIDOAFC_01048	Nizo2830_2563	Nizo2485_0126	Nizo2891_0153	Nizo2757_0380	Nizo2753_0728	Nizo2256_1179	Nizo2535_1911	NEWLOCUS_02165	Nizo2806_2066	ATCC5870_01100	Lp501514	Nizo1838_2058	Nizo1839_1958	Nizo3892_0002	Nizo2263_2342	Nizo2726_0886	Nizo1837_1859	lp_1321	Nizo2766_2560
OG1447	Rod shape-determining protein MreB	Nizo3400_1412	BKIDOAFC_01929	Nizo2830_0303	Nizo2485_3093	Nizo2891_0548	Nizo2757_1588	Nizo2753_1899	Nizo2256_0372	Nizo2535_3146	NEWLOCUS_02620	Nizo2806_2864	ATCC5870_01800	Lp500555	Nizo1838_1692	Nizo1839_1447	Nizo3892_0794	Nizo2263_3078	Nizo2726_0776	Nizo1837_1906	lp_2359	Nizo2766_1197
OG1448	Teichoic acid translocation permease proteinTagG	Nizo3400_0824	BKIDOAFC_00295	Nizo2830_1248	Nizo2485_1374	Nizo2891_3104	Nizo2757_0781	Nizo2753_2933	Nizo2256_1852	Nizo2535_0620	NEWLOCUS_02553	Nizo2806_1065	ATCC5870_00899	Lp502246	Nizo1838_2444	Nizo1839_0569	Nizo3892_2582	Nizo2263_1759	Nizo2726_1624	Nizo1837_0927	lp_0343	Nizo2766_0443
OG1449	Amino acid transporter	Nizo3400_2314	BKIDOAFC_01374	Nizo2830_2369	Nizo2485_0502	Nizo2891_1279	Nizo2757_1121	Nizo2753_0413	Nizo2256_2427	Nizo2535_0227	NEWLOCUS_02967	Nizo2806_1441	ATCC5870_02735	Lp501103	Nizo1838_1739	Nizo1839_0390	Nizo3892_1651	Nizo2263_1482	Nizo2726_2837	Nizo1837_1486	lp_1722	Nizo2766_0750
OG145	Mobile element protein	Nizo3400_2292	BKIDOAFC_03211 BKIDOAFC_03119 BKIDOAFC_03173 BKIDOAFC_03076	Nizo2830_1720	Nizo2485_0020	Nizo2891_2937 Nizo2891_2185	Nizo2757_1883	Nizo2753_1408 Nizo2753_2885		Nizo2535_2560	NEWLOCUS_02512		ATCC5870_02966 ATCC5870_02976			Nizo1839_2628	Nizo3892_2142			Nizo1837_0759		Nizo2766_1529 Nizo2766_1242
OG1450	hypothetical protein	Nizo3400_2960	BKIDOAFC_01791	Nizo2830_1989	Nizo2485_0081	Nizo2891_2156	Nizo2757_1988	Nizo2753_2576	Nizo2256_0961	Nizo2535_1721	NEWLOCUS_00277	Nizo2806_3036	ATCC5870_01668	Lp500673	Nizo1838_0032	Nizo1839_1434	Nizo3892_2067	Nizo2263_2308	Nizo2726_2411	Nizo1837_2616	lp_2230	Nizo2766_2150
OG1451	LSU ribosomal protein L24p	Nizo3400_2902	BKIDOAFC_00842	Nizo2830_2862	Nizo2485_1464	Nizo2891_0981	Nizo2757_1658	Nizo2753_1203	Nizo2256_2172	Nizo2535_3250	NEWLOCUS_00212	Nizo2806_0480	ATCC5870_02554	Lp501724	Nizo1838_1446	Nizo1839_1148	Nizo3892_2893	Nizo2263_2679	Nizo2726_1947	Nizo1837_1014	lp_1046	Nizo2766_2702
OG1452	PlcB ORFX ORFP ORFB ORFA ldh	Nizo3400_3089	BKIDOAFC_01668	Nizo2830_1863	Nizo2485_1066	Nizo2891_2028	Nizo2757_1761	Nizo2753_0108	Nizo2256_1988	Nizo2535_1593	NEWLOCUS_00407	Nizo2806_1124	ATCC5870_01541	Lp500799	Nizo1838_1894	Nizo1839_2147	Nizo3892_1943	Nizo2263_0311	Nizo2726_2285	Nizo1837_2745	lp_2083	Nizo2766_1754
OG1453	Rrf2 family transcriptional regulator group III	Nizo3400_2727	BKIDOAFC_00226	Nizo2830_1653	Nizo2485_2313	Nizo2891_3174	Nizo2757_0592	Nizo2753_0985	Nizo2256_1073	Nizo2535_0690	NEWLOCUS_01739	Nizo2806_0995	ATCC5870_00828	Lp502318	Nizo1838_1856	Nizo1839_0639	Nizo3892_2514	Nizo2263_1822	Nizo2726_1555	Nizo1837_0054	lp_0273	Nizo2766_1500
OG1454	hypothetical protein	Nizo3400_2034	BKIDOAFC_01428	Nizo2830_2428	Nizo2485_0450	Nizo2891_1226	Nizo2757_1174	Nizo2753_0357	Nizo2256_2480	Nizo2535_0174	NEWLOCUS_02913	Nizo2806_1500	ATCC5870_02788	Lp501042	Nizo1838_1793	Nizo1839_0443	Nizo3892_1710	Nizo2263_1538	Nizo2726_2896	Nizo1837_1433	lp_1786	Nizo2766_0803
OG1455	ABC-type multidrug transport system permeasecomponent	Nizo3400_1066	BKIDOAFC_01527	Nizo2830_2532	Nizo2485_0344	Nizo2891_1122	Nizo2757_1278	Nizo2753_0255	Nizo2256_2389	Nizo2535_0070	NEWLOCUS_03223	Nizo2806_1603	ATCC5870_02885	Lp500939	Nizo1838_2703	Nizo1839_2281	Nizo3892_1815	Nizo2263_0497	Nizo2726_3000	Nizo1837_0689	lp_1909	Nizo2766_0081
OG1456	Membrane protein involved in the export ofO-antigen teichoic acid lipoteichoic acid	Nizo3400_1634	BKIDOAFC_01045	Nizo2830_2566	Nizo2485_0129	Nizo2891_0156	Nizo2757_0383	Nizo2753_0731	Nizo2256_1176	Nizo2535_1914	NEWLOCUS_02168	Nizo2806_2063	ATCC5870_01097	Lp501517	Nizo1838_2055	Nizo1839_1961	Nizo3892_0005	Nizo2263_2339	Nizo2726_0889	Nizo1837_1862	lp_1317	Nizo2766_2563
OG1457	putative transcriptional regulator	Nizo3400_2754	BKIDOAFC_02868	Nizo2830_0785	Nizo2485_1960	Nizo2891_0763	Nizo2757_2728	Nizo2753_2057	Nizo2256_1106	Nizo2535_1399	NEWLOCUS_02388	Nizo2806_0122	ATCC5870_00481	Lp502729	Nizo1838_2875	Nizo1839_1620	Nizo3892_1057	Nizo2263_0893	Nizo2726_1154	Nizo1837_2977	lp_3478	Nizo2766_0256
OG1458	5-Enolpyruvylshikimate-3-phosphate synthase	Nizo3400_3132	BKIDOAFC_01623	Nizo2830_1819	Nizo2485_0244	Nizo2891_1986	Nizo2757_1386	Nizo2753_0149	Nizo2256_1754	Nizo2535_1551	NEWLOCUS_00508	Nizo2806_1707	ATCC5870_01501	Lp500841	Nizo1838_0212	Nizo1839_2191	Nizo3892_1898	Nizo2263_0399	Nizo2726_2242	Nizo1837_2837	lp_2035	Nizo2766_1667
OG1459	ThiJ/PfpI family protein	Nizo3400_0992	BKIDOAFC_00068	Nizo2830_1500	Nizo2485_2475	Nizo2891_2622	Nizo2757_2862	Nizo2753_2732	Nizo2256_0158	Nizo2535_0840	NEWLOCUS_01575	Nizo2806_2694	ATCC5870_00678	Lp502485	Nizo1838_0762	Nizo1839_3037	Nizo3892_2360	Nizo2263_2633	Nizo2726_1402	Nizo1837_0212	lp_0081	Nizo2766_2950
OG146	RecA protein	Nizo3400_2622	BKIDOAFC_01875	Nizo2830_0352	Nizo2485_3143	Nizo2891_0603	Nizo2757_1534	Nizo2753_1850	Nizo2256_0817	Nizo2535_3201	NEWLOCUS_00031	Nizo2806_2920	ATCC5870_01747	Lp500611	Nizo1838_0085	Nizo1839_0998	Nizo3892_0843	Nizo2263_3133	Nizo2726_0825	Nizo1837_0474	lp_2301	Nizo2766_1143
OG1460	hypothetical protein	Nizo3400_0391	BKIDOAFC_01281	Nizo2830_2269	Nizo2485_0601	Nizo2891_1376	Nizo2757_0197	Nizo2753_0511	Nizo2256_1584	Nizo2535_0323	NEWLOCUS_03071	Nizo2806_1339	ATCC5870_01341	Lp501201	Nizo1838_0330	Nizo1839_1740	Nizo3892_1553	Nizo2263_1383	Nizo2726_2740	Nizo1837_1588	lp_1611	Nizo2766_2250
OG1461	permease of the major facilitator superfamily	Nizo3400_2122	BKIDOAFC_02332	Nizo2830_1021	Nizo2485_1177	Nizo2891_2337	Nizo2757_0878	Nizo2753_2407	Nizo2256_2686	Nizo2535_1143	NEWLOCUS_02022	Nizo2806_2179	ATCC5870_00024	Lp500105	Nizo1838_0950	Nizo1839_0829	Nizo3892_0364	Nizo2263_2018	Nizo2726_0282	Nizo1837_2069	lp_2897	Nizo2766_1030
OG1462	putative membrane protein	Nizo3400_2046	BKIDOAFC_01441	Nizo2830_2440	Nizo2485_0437	Nizo2891_1214	Nizo2757_1187	Nizo2753_0345	Nizo2256_2493	Nizo2535_0163	NEWLOCUS_02901	Nizo2806_1511	ATCC5870_02800	Lp501030	Nizo1838_1806	Nizo1839_0455	Nizo3892_1722	Nizo2263_1550	Nizo2726_2908	Nizo1837_1421	lp_1798	Nizo2766_0816
OG1463	Response regulator of the LytR/AlgR family	Nizo3400_1261	BKIDOAFC_01237	Nizo2830_2228	Nizo2485_0643	Nizo2891_1417	Nizo2757_0156	Nizo2753_0552	Nizo2256_0057	Nizo2535_0364	NEWLOCUS_03114	Nizo2806_1297	ATCC5870_01298	Lp501242	Nizo1838_1022	Nizo1839_1783	Nizo3892_1512	Nizo2263_1342	Nizo2726_2699	Nizo1837_1629	lp_1565	Nizo2766_2291
OG1464	3-oxoacyl-(acyl-carrier-protein) synthaseKASIII	Nizo3400_0612	BKIDOAFC_01331	Nizo2830_2322	Nizo2485_0551	Nizo2891_1327	Nizo2757_1075	Nizo2753_0458	Nizo2256_2841	Nizo2535_0274	NEWLOCUS_03018	Nizo2806_1392	ATCC5870_01389	Lp501149	Nizo1838_1262	Nizo1839_1690	Nizo3892_1605	Nizo2263_1434	Nizo2726_2792	Nizo1837_1535	lp_1671	Nizo2766_0705
OG1465	tRNA nucleotidyltransferase	Nizo3400_1096	BKIDOAFC_01499	Nizo2830_2502	Nizo2485_0376	Nizo2891_1152	Nizo2757_1247	Nizo2753_0285	Nizo2256_2358	Nizo2535_0101	NEWLOCUS_03252	Nizo2806_1572	ATCC5870_02857	Lp500969	Nizo1838_2672	Nizo1839_2309	Nizo3892_1786	Nizo2263_0527	Nizo2726_2970	Nizo1837_0660	lp_1873	Nizo2766_0113
OG1466	transcription regulator	Nizo3400_1064	BKIDOAFC_01529	Nizo2830_2534	Nizo2485_0342	Nizo2891_1120	Nizo2757_1280	Nizo2753_0253	Nizo2256_2391	Nizo2535_0068	NEWLOCUS_03221	Nizo2806_1605	ATCC5870_02887	Lp500937	Nizo1838_2705	Nizo1839_2279	Nizo3892_1817	Nizo2263_0495	Nizo2726_3002	Nizo1837_0691	lp_1911	Nizo2766_0079
OG1467	hypothetical protein	Nizo3400_1156	BKIDOAFC_01130	Nizo2830_2094	Nizo2485_0775	Nizo2891_0082	Nizo2757_2279	Nizo2753_0657	Nizo2256_1245	Nizo2535_1840	NEWLOCUS_00609	Nizo2806_0028	ATCC5870_01164	Lp501387	Nizo1838_2124	Nizo1839_1892	Nizo3892_1378	Nizo2263_2418	Nizo2726_2566	Nizo1837_1737	lp_1415	Nizo2766_2145
OG1468	Glycine/D-amino acid oxidases family	Nizo3400_2024	BKIDOAFC_01418	Nizo2830_2416	Nizo2485_0460	Nizo2891_1237	Nizo2757_1163	Nizo2753_0367	Nizo2256_2469	Nizo2535_0185	NEWLOCUS_02924	Nizo2806_1489	ATCC5870_02777	Lp501054	Nizo1838_1782	Nizo1839_0433	Nizo3892_1698	Nizo2263_1528	Nizo2726_2884	Nizo1837_1444	lp_1776	Nizo2766_0792
OG1469	RNA polymerase sigma-54 factor RpoN	Nizo3400_0155	BKIDOAFC_00624	Nizo2830_2628	Nizo2485_1685	Nizo2891_2246	Nizo2757_2344	Nizo2753_0812	Nizo2256_0540	Nizo2535_2372	NEWLOCUS_02692	Nizo2806_0260	ATCC5870_02335	Lp501943	Nizo1838_2292	Nizo1839_1355	Nizo3892_2978	Nizo2263_2885	Nizo2726_2445	Nizo1837_2417	lp_0787	Nizo2766_1612
OG147	integral membrane protein	Nizo3400_1340	BKIDOAFC_02201	Nizo2830_0046	Nizo2485_2907	Nizo2891_0230	Nizo2757_1009	Nizo2753_1661	Nizo2256_1494	Nizo2535_2831	NEWLOCUS_00847	Nizo2806_1849	ATCC5870_02134	Lp500243	Nizo1838_0512	Nizo1839_2557	Nizo3892_0483	Nizo2263_0585	Nizo2726_0519	Nizo1837_1328	lp_2755	Nizo2766_2030
OG1470	hypothetical protein	Nizo3400_0220	BKIDOAFC_00689	Nizo2830_2716	Nizo2485_1617	Nizo2891_2896	Nizo2757_0325	Nizo2753_1427	Nizo2256_0608	Nizo2535_2638	NEWLOCUS_02208	Nizo2806_0327	ATCC5870_02400	Lp501876	Nizo1838_2360	Nizo1839_1289	Nizo3892_2746	Nizo2263_2819	Nizo2726_1803	Nizo1837_0439	lp_0862	Nizo2766_1869
OG1471	hypothetical protein	Nizo3400_0283	BKIDOAFC_02423	Nizo2830_1116	Nizo2485_1276	Nizo2891_1900	Nizo2757_0691	Nizo2753_2309	Nizo2256_2779	Nizo2535_2088	NEWLOCUS_01075	Nizo2806_2269	ATCC5870_00115	Lp503144	Nizo1838_1318	Nizo1839_2883	Nizo3892_0268	Nizo2263_2110	Nizo2726_0188	Nizo1837_2162	lp_3012	Nizo2766_1363
OG1472	hypothetical protein	Nizo3400_1723	BKIDOAFC_01093	Nizo2830_2059	Nizo2485_0811	Nizo2891_0119	Nizo2757_2248	Nizo2753_0693	Nizo2256_1212	Nizo2535_1877	NEWLOCUS_00575	Nizo2806_0065	ATCC5870_01135	Lp501418	Nizo1838_2091	Nizo1839_1926	Nizo3892_1343	Nizo2263_2383	Nizo2726_2532	Nizo1837_1773	lp_1371	Nizo2766_2114
OG1473	Catalyzes the cleavage ofp-aminobenzoyl-glutamate to p-aminobenzoate and glutamatesubunit A	Nizo3400_0267	BKIDOAFC_02450	Nizo2830_1131	Nizo2485_1302	Nizo2891_1874	Nizo2757_2907	Nizo2753_2292	Nizo2256_1009	Nizo2535_2062	NEWLOCUS_01101	Nizo2806_2297	ATCC5870_00142	Lp503118	Nizo1838_1093	Nizo1839_2867	Nizo3892_0253	Nizo2263_2149	Nizo2726_0173	Nizo1837_2188	lp_3044	Nizo2766_1812
OG1474	hypothetical protein	Nizo3400_1722	BKIDOAFC_01092	Nizo2830_2058	Nizo2485_0812	Nizo2891_0120	Nizo2757_2247	Nizo2753_0694	Nizo2256_1211	Nizo2535_1878	NEWLOCUS_00574	Nizo2806_0066	ATCC5870_01134	Lp501419	Nizo1838_2090	Nizo1839_1927	Nizo3892_1342	Nizo2263_2382	Nizo2726_2531	Nizo1837_1774	lp_1370	Nizo2766_2113
OG1475	ComF operon protein A DNA transporter ATPase	Nizo3400_0111	BKIDOAFC_00580	Nizo2830_2674	Nizo2485_1738	Nizo2891_1607	Nizo2757_2294	Nizo2753_0856	Nizo2256_0488	Nizo2535_2508	NEWLOCUS_02743	Nizo2806_0698	ATCC5870_02285	Lp501989	Nizo1838_2241	Nizo1839_1400	Nizo3892_3023	Nizo2263_2930	Nizo2726_2491	Nizo1837_2366	lp_0735	Nizo2766_1561
OG1476	hypothetical protein	Nizo3400_2432	BKIDOAFC_02810	Nizo2830_0718	Nizo2485_1896	Nizo2891_0700	Nizo2757_0494	Nizo2753_1996	Nizo2256_1283	Nizo2535_1336	NEWLOCUS_02321	Nizo2806_0185	ATCC5870_00420	Lp502792	Nizo1838_1500	Nizo1839_2940	Nizo3892_0992	Nizo2263_0820	Nizo2726_1089	Nizo1837_3041	lp_3404	Nizo2766_2088
OG1477	undefined		BKIDOAFC_01994	Nizo2830_0262	Nizo2485_2998	Nizo2891_0449	Nizo2757_0479 Nizo2757_0480	Nizo2753_1509 Nizo2753_1510	Nizo2256_0255 Nizo2256_0256			Nizo2806_2805		Lp500460	Nizo1838_1575 Nizo1838_1576	Nizo1839_2354 Nizo1839_2355 Nizo1839_2357	Nizo3892_0697	Nizo2263_1907	Nizo2726_0735		lp_2488c	Nizo2766_0542 Nizo2766_0541
OG1478	putative transcriptional regulator	Nizo3400_0994	BKIDOAFC_00070	Nizo2830_1502	Nizo2485_2473	Nizo2891_2620	Nizo2757_2860	Nizo2753_2734	Nizo2256_0160	Nizo2535_0838	NEWLOCUS_01577	Nizo2806_2692	ATCC5870_00680	Lp502483	Nizo1838_0764	Nizo1839_3040	Nizo3892_2362	Nizo2263_2631	Nizo2726_1404	Nizo1837_0210	lp_0083	Nizo2766_2948
OG1479	Pyruvate formate-lyase	Nizo3400_2504	BKIDOAFC_02755	Nizo2830_0662	Nizo2485_1841	Nizo2891_0644	Nizo2757_0228	Nizo2753_1940	Nizo2256_1339	Nizo2535_1277	NEWLOCUS_02264	Nizo2806_1745	ATCC5870_00366	Lp502849	Nizo1838_1556	Nizo1839_2995	Nizo3892_0934	Nizo2263_0766	Nizo2726_1033	Nizo1837_1128	lp_3313	Nizo2766_0922
OG148	Permease of the drug/metabolite transportersuperfamily	Nizo3400_2075	BKIDOAFC_02378	Nizo2830_1070	Nizo2485_1226	Nizo2891_1947	Nizo2757_0740	Nizo2753_2360	Nizo2256_2721	Nizo2535_2135	NEWLOCUS_01029	Nizo2806_2223	ATCC5870_00070	Lp503191	Nizo1838_2595	Nizo1839_2928	Nizo3892_0314	Nizo2263_2065	Nizo2726_0234	Nizo1837_2116	lp_2959	Nizo2766_1412
OG1480	Pyruvate carboxyl transferase	Nizo3400_3040	BKIDOAFC_01716	Nizo2830_1914	Nizo2485_1017	Nizo2891_2076	Nizo2757_1810	Nizo2753_0059	Nizo2256_0132	Nizo2535_1641	NEWLOCUS_00358	Nizo2806_1172	ATCC5870_01590	Lp500750	Nizo1838_0025	Nizo1839_2695	Nizo3892_1992	Nizo2263_0261	Nizo2726_2336	Nizo1837_2696	lp_2136	Nizo2766_1803
OG1481	L-lactate dehydrogenase	Nizo3400_3028	BKIDOAFC_01725	Nizo2830_1923	Nizo2485_1008	Nizo2891_2085	Nizo2757_2196	Nizo2753_0047	Nizo2256_2868	Nizo2535_1650	NEWLOCUS_00349	Nizo2806_1179	ATCC5870_01599	Lp500740	Nizo1838_0639	Nizo1839_2685	Nizo3892_2001	Nizo2263_0250	Nizo2726_2345	Nizo1837_2687	lp_2150	Nizo2766_0930
OG1482	hypothetical protein	Nizo3400_1927	BKIDOAFC_00393	Nizo2830_1317	Nizo2485_0888	Nizo2891_3027	Nizo2757_2029	Nizo2753_1361	Nizo2256_0894	Nizo2535_0544	NEWLOCUS_01892	Nizo2806_0799	ATCC5870_00990	Lp502167	Nizo1838_0561	Nizo1839_2007	Nizo3892_2655	Nizo2263_1682	Nizo2726_1694	Nizo1837_0848	lp_0448	Nizo2766_0325
OG1483	hypothetical protein	Nizo3400_2372	BKIDOAFC_02630	Nizo2830_0488	Nizo2485_2682	Nizo2891_1676	Nizo2757_2135	Nizo2753_2130	Nizo2256_0690	Nizo2535_1960	NEWLOCUS_01480	Nizo2806_2469	ATCC5870_00310	Lp502957	Nizo1838_1942	Nizo1839_1541	Nizo3892_0085	Nizo2263_1285	Nizo2726_0075	Nizo1837_2506	lp_3243	Nizo2766_1286
OG1484	hypothetical protein	Nizo3400_1648	BKIDOAFC_01058	Nizo2830_2035	Nizo2485_0115	Nizo2891_0142	Nizo2757_0369	Nizo2753_0717	Nizo2256_1189	Nizo2535_1900	NEWLOCUS_02154	Nizo2806_2076	ATCC5870_01111	Lp501504	Nizo1838_2068	Nizo1839_1946	Nizo3892_1278	Nizo2263_2354	Nizo2726_2508	Nizo1837_1848	lp_1333	Nizo2766_2549
OG1485	Transcription termination factor Rho	Nizo3400_2147	BKIDOAFC_00429	Nizo2830_1356	Nizo2485_0923	Nizo2891_2986	Nizo2757_2678	Nizo2753_2561	Nizo2256_2587	Nizo2535_0503	NEWLOCUS_01852	Nizo2806_0759	ATCC5870_01025	Lp502130	Nizo1838_0129	Nizo1839_2042	Nizo3892_2693	Nizo2263_1639	Nizo2726_1733	Nizo1837_0809	lp_0511	Nizo2766_2207
OG1486	NrdR-regulated deoxyribonucleotide transporterPnuC-like protein	Nizo3400_2252	BKIDOAFC_00212	Nizo2830_1643	Nizo2485_2327	Nizo2891_3184	Nizo2757_0582	Nizo2753_0998	Nizo2256_1063	Nizo2535_0700	NEWLOCUS_01729	Nizo2806_0985	ATCC5870_00818	Lp502332	Nizo1838_1846	Nizo1839_0652	Nizo3892_2504	Nizo2263_1835	Nizo2726_1545	Nizo1837_0064	lp_0259	Nizo2766_1490
OG1487	hypothetical protein	Nizo3400_1761	BKIDOAFC_00136	Nizo2830_1566	Nizo2485_2410	Nizo2891_3259	Nizo2757_2797	Nizo2753_2799	Nizo2256_0225	Nizo2535_0774	NEWLOCUS_01644	Nizo2806_0908	ATCC5870_00743	Lp502413	Nizo1838_0829	Nizo1839_0727	Nizo3892_2425	Nizo2263_2568	Nizo2726_1468	Nizo1837_0145	lp_0163	Nizo2766_2885
OG1488	acetoacetate decarboxylase	Nizo3400_0975	BKIDOAFC_00051	Nizo2830_1482	Nizo2485_2492	Nizo2891_2638	Nizo2757_3025	Nizo2753_2715	Nizo2256_0142	Nizo2535_0856	NEWLOCUS_01558	Nizo2806_2712	ATCC5870_00661	Lp502502	Nizo1838_0746	Nizo1839_3019	Nizo3892_2342	Nizo2263_1064	Nizo2726_1384	Nizo1837_0229	lp_0061	Nizo2766_2470
OG1489	Hydrolase HAD superfamily Cof family	Nizo3400_0171	BKIDOAFC_00640	Nizo2830_2611	Nizo2485_1669	Nizo2891_2262	Nizo2757_2360	Nizo2753_0795	Nizo2256_0557	Nizo2535_2388	NEWLOCUS_02675	Nizo2806_0276	ATCC5870_02351	Lp501927	Nizo1838_2309	Nizo1839_1339	Nizo3892_2962	Nizo2263_2868	Nizo2726_0963	Nizo1837_2433	lp_0805	Nizo2766_1628
OG149	3-oxoacyl-(acyl-carrier protein) reductase	Nizo3400_1348	BKIDOAFC_02210	Nizo2830_0038	Nizo2485_2915	Nizo2891_0222	Nizo2757_1017	Nizo2753_1653	Nizo2256_1502	Nizo2535_2823	NEWLOCUS_00838	Nizo2806_1841	ATCC5870_02143	Lp500235	Nizo1838_0520	Nizo1839_2565	Nizo3892_0475	Nizo2263_0577	Nizo2726_0511	Nizo1837_1336	lp_2764	Nizo2766_2038
OG1490	SSU ribosomal protein S9p	Nizo3400_2873	BKIDOAFC_00868	Nizo2830_2889	Nizo2485_1437	Nizo2891_2804	Nizo2757_1631	Nizo2753_1175	Nizo2256_2145	Nizo2535_2585	NEWLOCUS_00239	Nizo2806_0508	ATCC5870_02580	Lp501697	Nizo1838_1419	Nizo1839_1120	Nizo3892_1255	Nizo2263_2538	Nizo2726_1974	Nizo1837_0987	lp_1078	Nizo2766_2675
OG1491	ATP-utilizing enzyme of the PP-loop superfamily	Nizo3400_1015	BKIDOAFC_00089	Nizo2830_1523	Nizo2485_2453	Nizo2891_3302	Nizo2757_2840	Nizo2753_2756	Nizo2256_0180	Nizo2535_0817	NEWLOCUS_01599	Nizo2806_2672	ATCC5870_00699	Lp502462	Nizo1838_0784	Nizo1839_0768	Nizo3892_2383	Nizo2263_2611	Nizo2726_1425	Nizo1837_0188	lp_0109	Nizo2766_2928
OG1492	Exodeoxyribonuclease VII large subunit	Nizo3400_0401	BKIDOAFC_01271	Nizo2830_2259	Nizo2485_0611	Nizo2891_1386	Nizo2757_0187	Nizo2753_0521	Nizo2256_1594	Nizo2535_0333	NEWLOCUS_03081	Nizo2806_1329	ATCC5870_01331	Lp501211	Nizo1838_0340	Nizo1839_1750	Nizo3892_1543	Nizo2263_1373	Nizo2726_2730	Nizo1837_1598	lp_1600	Nizo2766_2260
OG1493	GCN5-related N-acetyltransferase	Nizo3400_2113	BKIDOAFC_02339	Nizo2830_1029	Nizo2485_1184	Nizo2891_2345	Nizo2757_0870	Nizo2753_2399	Nizo2256_2678	Nizo2535_1151	NEWLOCUS_02013	Nizo2806_2185	ATCC5870_00032	Lp503229	Nizo1838_0943	Nizo1839_0822	Nizo3892_0357	Nizo2263_2025	Nizo2726_0274	Nizo1837_2077	lp_2909	Nizo2766_1022
OG1494	DNA-3-methyladenine glycosylase II	Nizo3400_3154	BKIDOAFC_01601	Nizo2830_1800	Nizo2485_0263	Nizo2891_1967	Nizo2757_1355	Nizo2753_0171	Nizo2256_1776	Nizo2535_1532	NEWLOCUS_00527	Nizo2806_1688	ATCC5870_01482	Lp500864	Nizo1838_0234	Nizo1839_2211	Nizo3892_1879	Nizo2263_0418	Nizo2726_2223	Nizo1837_2856	lp_1991	Nizo2766_0004
OG1495	3-dehydroquinate dehydratase I	Nizo3400_0519	BKIDOAFC_02883	Nizo2830_0800	Nizo2485_1975	Nizo2891_0778	Nizo2757_2750	Nizo2753_2072	Nizo2256_1626	Nizo2535_1414	NEWLOCUS_02403	Nizo2806_0107	ATCC5870_00496	Lp502714	Nizo1838_1207	Nizo1839_0317	Nizo3892_1072	Nizo2263_0909	Nizo2726_1169	Nizo1837_2962	lp_3493	Nizo2766_0278
OG1496	putative membrane protein	Nizo3400_3088	BKIDOAFC_01669	Nizo2830_1864	Nizo2485_1065	Nizo2891_2029	Nizo2757_1762	Nizo2753_0107	Nizo2256_1989	Nizo2535_1594	NEWLOCUS_00406	Nizo2806_1125	ATCC5870_01542	Lp500798	Nizo1838_1895	Nizo1839_2146	Nizo3892_1944	Nizo2263_0310	Nizo2726_2286	Nizo1837_2744	lp_2084	Nizo2766_1755
OG1497	Rad protein	Nizo3400_0449	BKIDOAFC_00968	Nizo2830_3055	Nizo2485_2864	Nizo2891_2485	Nizo2757_1852	Nizo2753_1076	Nizo2256_0923	Nizo2535_2312	NEWLOCUS_00781	Nizo2806_0856	ATCC5870_02673	Lp501574	Nizo1838_1980	Nizo1839_0053	Nizo3892_1137	Nizo2263_0089	Nizo2726_2139	Nizo1837_0531	lp_1243	Nizo2766_0206
OG1498	hypothetical protein	Nizo3400_0127	BKIDOAFC_00595	Nizo2830_2659	Nizo2485_1722	Nizo2891_1622	Nizo2757_2309	Nizo2753_0841	Nizo2256_0503	Nizo2535_2523	NEWLOCUS_02728	Nizo2806_0713	ATCC5870_02300	Lp501973	Nizo1838_2256	Nizo1839_1385	Nizo3892_3008	Nizo2263_2915	Nizo2726_2476	Nizo1837_2381	lp_0753	Nizo2766_1576
OG1499	Late competence protein ComGA access of DNA toComEA	Nizo3400_2575	BKIDOAFC_01835	Nizo2830_0395	Nizo2485_3186	Nizo2891_1034	Nizo2757_1701	Nizo2753_1805	Nizo2256_1934	Nizo2535_2695	NEWLOCUS_00074	Nizo2806_2962	ATCC5870_01707	Lp500654	Nizo1838_0586	Nizo1839_2109	Nizo3892_0885	Nizo2263_0037	Nizo2726_0867	Nizo1837_3121	lp_2249	Nizo2766_1099
OG15	hypothetical protein	Nizo3400_2671 Nizo3400_0681	BKIDOAFC_02270 BKIDOAFC_00796	Nizo2830_1685 Nizo2830_2822	Nizo2485_2205 Nizo2485_1505	Nizo2891_2290 Nizo2891_0940	Nizo2757_0013 Nizo2757_2424	Nizo2753_2453 Nizo2753_1245	Nizo2256_1681 Nizo2256_0879	Nizo2535_1096 Nizo2535_3209	NEWLOCUS_02085 NEWLOCUS_00169	Nizo2806_2119 Nizo2806_0438	ATCC5870_02910 ATCC5870_02509	Lp500172 Lp501765	Nizo1838_2554 Nizo1838_0705	Nizo1839_0876 Nizo1839_1189	Nizo3892_0908 Nizo3892_2853	Nizo2263_2720 Nizo2263_3007	Nizo2726_0922 Nizo2726_1907	Nizo1837_2009 Nizo1837_1054	lp_0991 lp_2836	Nizo2766_2816 Nizo2766_2745
OG150	hypothetical protein	Nizo3400_2311	BKIDOAFC_01371	Nizo2830_2365	Nizo2485_0506	Nizo2891_1283	Nizo2757_1118	Nizo2753_0416	Nizo2256_2423	Nizo2535_0230	NEWLOCUS_02971	Nizo2806_1437	ATCC5870_02732	Lp501106	Nizo1838_1735	Nizo1839_0387	Nizo3892_1647	Nizo2263_1479	Nizo2726_2833	Nizo1837_1490	lp_1717	Nizo2766_0747
OG1500	Isochorismatase	Nizo3400_0351	BKIDOAFC_01323	Nizo2830_2311	Nizo2485_0560	Nizo2891_1335	Nizo2757_1065	Nizo2753_0470	Nizo2256_2830	Nizo2535_0282	NEWLOCUS_03028	Nizo2806_1382	ATCC5870_01382	Lp501159	Nizo1838_1251	Nizo1839_1698	Nizo3892_1595	Nizo2263_1424	Nizo2726_2782	Nizo1837_1545	lp_1659	Nizo2766_0695
OG1501	hypothetical protein	Nizo3400_0261	BKIDOAFC_02456	Nizo2830_1137	Nizo2485_1308	Nizo2891_1868	Nizo2757_2901	Nizo2753_2286	Nizo2256_1003	Nizo2535_2056	NEWLOCUS_01107	Nizo2806_2303	ATCC5870_00148	Lp503112	Nizo1838_1087	Nizo1839_2860	Nizo3892_0247	Nizo2263_2155	Nizo2726_0167	Nizo1837_2194	lp_3050	Nizo2766_1818
OG1502	Arsenate reductase	Nizo3400_0973	BKIDOAFC_00049	Nizo2830_1480	Nizo2485_2494	Nizo2891_2640	Nizo2757_3023	Nizo2753_2713	Nizo2256_0140	Nizo2535_0858	NEWLOCUS_01556	Nizo2806_2714	ATCC5870_00659	Lp502504	Nizo1838_0744	Nizo1839_3017	Nizo3892_2340	Nizo2263_1066	Nizo2726_1382	Nizo1837_0231	lp_0059	Nizo2766_2468
OG1503	tRNA:mU-54 MTase gid	Nizo3400_1116	BKIDOAFC_01478	Nizo2830_2481	Nizo2485_0398	Nizo2891_1172	Nizo2757_1227	Nizo2753_0305	Nizo2256_2338	Nizo2535_0121	NEWLOCUS_02861	Nizo2806_1551	ATCC5870_02837	Lp500991	Nizo1838_2652	Nizo1839_2330	Nizo3892_1765	Nizo2263_1589	Nizo2726_2949	Nizo1837_1382	lp_1848	Nizo2766_0133
OG1504	drug resistance transporter Bcr/CflA family	Nizo3400_1920	BKIDOAFC_00398	Nizo2830_1323	Nizo2485_0894	Nizo2891_3020	Nizo2757_2022	Nizo2753_1368	Nizo2256_2551	Nizo2535_0537	NEWLOCUS_01886	Nizo2806_0793	ATCC5870_00995	Lp502160	Nizo1838_0093	Nizo1839_2013	Nizo3892_2661	Nizo2263_1675	Nizo2726_1700	Nizo1837_0842	lp_0455	Nizo2766_0317
OG1505	LSU ribosomal protein L3p	Nizo3400_2913	BKIDOAFC_00831	Nizo2830_2851	Nizo2485_1475	Nizo2891_0970	Nizo2757_1669	Nizo2753_1214	Nizo2256_2183	Nizo2535_3239	NEWLOCUS_00201	Nizo2806_0469	ATCC5870_02543	Lp501735	Nizo1838_1457	Nizo1839_1159	Nizo3892_2882	Nizo2263_2690	Nizo2726_1936	Nizo1837_1025	lp_1033	Nizo2766_2713
OG1506	Glycerol uptake facilitator protein	Nizo3400_2404	BKIDOAFC_02837	Nizo2830_0750	Nizo2485_1927	Nizo2891_0729	Nizo2757_0656	Nizo2753_2024	Nizo2256_1139	Nizo2535_1365	NEWLOCUS_02354	Nizo2806_0156	ATCC5870_00450	Lp502763	Nizo1838_2908	Nizo1839_1649	Nizo3892_1023	Nizo2263_0859	Nizo2726_1120	Nizo1837_3011	lp_3436	Nizo2766_0655
OG1507	hypothetical protein	Nizo3400_1339	BKIDOAFC_02200	Nizo2830_0047	Nizo2485_2906	Nizo2891_0231	Nizo2757_1008	Nizo2753_1662	Nizo2256_1493	Nizo2535_2832	NEWLOCUS_00848	Nizo2806_1850	ATCC5870_02133	Lp500244	Nizo1838_0511	Nizo1839_2556	Nizo3892_0484	Nizo2263_0586	Nizo2726_0520	Nizo1837_1327	lp_2754	Nizo2766_2029
OG1508	Fructokinase	Nizo3400_2193	BKIDOAFC_00157	Nizo2830_1586	Nizo2485_2390	Nizo2891_3239	Nizo2757_2781	Nizo2753_2819	Nizo2256_2007	Nizo2535_0754	NEWLOCUS_01665	Nizo2806_0928	ATCC5870_00764	Lp502393	Nizo1838_2490	Nizo1839_0707	Nizo3892_2446	Nizo2263_1891	Nizo2726_1488	Nizo1837_0125	lp_0184	Nizo2766_2869
OG1509	tRNA-lysidine synthetase	Nizo3400_2184	BKIDOAFC_00463	Nizo2830_1387	Nizo2485_1749	Nizo2891_2956	Nizo2757_0526	Nizo2753_2525	Nizo2256_2626	Nizo2535_0473	NEWLOCUS_01815	Nizo2806_0724	ATCC5870_01057	Lp502097	Nizo1838_0167	Nizo1839_2080	Nizo3892_2723	Nizo2263_1608	Nizo2726_1764	Nizo1837_0773	lp_0545	Nizo2766_2170
OG151	Adenylate kinase	Nizo3400_2892	BKIDOAFC_00851	Nizo2830_2871	Nizo2485_1455	Nizo2891_0990	Nizo2757_1649	Nizo2753_1193	Nizo2256_2163	Nizo2535_3259	NEWLOCUS_00221	Nizo2806_0490	ATCC5870_02563	Lp501715	Nizo1838_1437	Nizo1839_1138	Nizo3892_2902	Nizo2263_2669	Nizo2726_1956	Nizo1837_1005	lp_1058	Nizo2766_2693
OG1510	membrane protein	Nizo3400_0182	BKIDOAFC_00651	Nizo2830_2600	Nizo2485_1658	Nizo2891_2273	Nizo2757_2371	Nizo2753_0784	Nizo2256_0568	Nizo2535_2399	NEWLOCUS_02664	Nizo2806_0287	ATCC5870_02362	Lp501916	Nizo1838_2320	Nizo1839_1328	Nizo3892_2951	Nizo2263_2857	Nizo2726_0952	Nizo1837_2444	lp_0817	Nizo2766_1639
OG1511	putative stomatin/prohibitin-family membraneprotease subunit YbbK	Nizo3400_0815	BKIDOAFC_00286	Nizo2830_1234	Nizo2485_1360	Nizo2891_3117	Nizo2757_0795	Nizo2753_2942	Nizo2256_1839	Nizo2535_0633	NEWLOCUS_02563	Nizo2806_1051	ATCC5870_00886	Lp502260	Nizo1838_2431	Nizo1839_0583	Nizo3892_2568	Nizo2263_1768	Nizo2726_1610	Nizo1837_0936	lp_0332	Nizo2766_0456
OG1512	Ribose-phosphate pyrophosphokinase	Nizo3400_3016	BKIDOAFC_01737	Nizo2830_1935	Nizo2485_0996	Nizo2891_2097	Nizo2757_2208	Nizo2753_0035	Nizo2256_2880	Nizo2535_1662	NEWLOCUS_00337	Nizo2806_2982	ATCC5870_01611	Lp500728	Nizo1838_0651	Nizo1839_2673	Nizo3892_2013	Nizo2263_0238	Nizo2726_2357	Nizo1837_2675	lp_2166	Nizo2766_0942
OG1513	hypothetical protein	Nizo3400_2101	BKIDOAFC_02354	Nizo2830_1044	Nizo2485_1198	Nizo2891_2358	Nizo2757_0855	Nizo2753_2387	Nizo2256_2748	Nizo2535_1164	NEWLOCUS_01002	Nizo2806_2197	ATCC5870_00046	Lp503216	Nizo1838_2623	Nizo1839_0808	Nizo3892_0340	Nizo2263_2039	Nizo2726_0259	Nizo1837_2089	lp_2925	Nizo2766_1007
OG1514	putative uncharacterized protein ybhC	Nizo3400_1934	BKIDOAFC_00383	Nizo2830_1309	Nizo2485_0878	Nizo2891_3037	Nizo2757_2037	Nizo2753_1354	Nizo2256_1858	Nizo2535_0554	NEWLOCUS_01902	Nizo2806_0809	ATCC5870_00980	Lp502177	Nizo1838_1185	Nizo1839_1997	Nizo3892_2647	Nizo2263_1692	Nizo2726_1686	Nizo1837_0858	lp_0438	Nizo2766_0333
OG1515	putative membrane ancor connecting MutS2 withcell-division Z-ring	Nizo3400_2763	BKIDOAFC_02744	Nizo2830_1423	Nizo2485_2739	Nizo2891_2600	Nizo2757_2186	Nizo2753_2080	Nizo2256_1369	Nizo2535_2784	NEWLOCUS_01531	Nizo2806_2520	ATCC5870_00356	Lp502856	Nizo1838_0872	Nizo1839_1604	Nizo3892_0034	Nizo2263_3037	Nizo2726_1000	Nizo1837_2457	lp_3301	Nizo2766_1337
OG1516	lipoprotein precursor	Nizo3400_0572	BKIDOAFC_01451	Nizo2830_2451	Nizo2485_0426	Nizo2891_1202	Nizo2757_1198	Nizo2753_0333	Nizo2256_2504	Nizo2535_0151	NEWLOCUS_02889	Nizo2806_1522	ATCC5870_02810	Lp501019	Nizo1838_2488	Nizo1839_0466	Nizo3892_1733	Nizo2263_1561	Nizo2726_2919	Nizo1837_1410	lp_1812	Nizo2766_0828
OG1517	SSU ribosomal protein S1p	Nizo3400_1089	BKIDOAFC_01505	Nizo2830_2509	Nizo2485_0369	Nizo2891_1145	Nizo2757_1254	Nizo2753_0278	Nizo2256_2365	Nizo2535_0094	NEWLOCUS_03245	Nizo2806_1579	ATCC5870_02863	Lp500962	Nizo1838_2679	Nizo1839_2303	Nizo3892_1793	Nizo2263_0520	Nizo2726_2977	Nizo1837_0667	lp_1882	Nizo2766_0106
OG1518	Aspartate ammonia-lyase	Nizo3400_2675	BKIDOAFC_02267	Nizo2830_1689	Nizo2485_2209	Nizo2891_1635	Nizo2757_0017	Nizo2753_2457	Nizo2256_1685	Nizo2535_1722	NEWLOCUS_02089	Nizo2806_2115	ATCC5870_02913	Lp500176	Nizo1838_2558	Nizo1839_0880	Nizo3892_0912	Nizo2263_3012	Nizo2726_0926	Nizo1837_2005	lp_2830	Nizo2766_2812
OG1519	Cell division protein GpsB	Nizo3400_2343	BKIDOAFC_01401	Nizo2830_2397	Nizo2485_0475	Nizo2891_1252	Nizo2757_1148	Nizo2753_0386	Nizo2256_2454	Nizo2535_0200	NEWLOCUS_02939	Nizo2806_1470	ATCC5870_02762	Lp501074	Nizo1838_1767	Nizo1839_0417	Nizo3892_1679	Nizo2263_1509	Nizo2726_2865	Nizo1837_1459	lp_1754	Nizo2766_0777
OG152	putative transcriptional regulator ofN-Acetylglucosamine utilization GntR family	Nizo3400_0019	BKIDOAFC_00488	Nizo2830_0518	Nizo2485_1094	Nizo2891_2759	Nizo2757_0060	Nizo2753_0948	Nizo2256_0398	Nizo2535_1088	NEWLOCUS_02839	Nizo2806_0546	ATCC5870_02192	Lp502079	Nizo1838_2150	Nizo1839_0183	Nizo3892_3170	Nizo2263_1095	Nizo2726_0466	Nizo1837_2271	lp_0563	Nizo2766_2984
OG1520	hypothetical protein	Nizo3400_2597	BKIDOAFC_01856	Nizo2830_0374	Nizo2485_3165	Nizo2891_1012	Nizo2757_1723	Nizo2753_1826	Nizo2256_1956	Nizo2535_2673	NEWLOCUS_00052	Nizo2806_2940	ATCC5870_01728	Lp500632	Nizo1838_0608	Nizo1839_2131	Nizo3892_0863	Nizo2263_0016	Nizo2726_0845	Nizo1837_3100	lp_2273	Nizo2766_1121
OG1521	Phosphate regulon sensor protein PhoR	Nizo3400_0119	BKIDOAFC_00587	Nizo2830_2667	Nizo2485_1730	Nizo2891_1614	Nizo2757_2301	Nizo2753_0849	Nizo2256_0495	Nizo2535_2515	NEWLOCUS_02736	Nizo2806_0705	ATCC5870_02292	Lp501982	Nizo1838_2248	Nizo1839_1393	Nizo3892_3016	Nizo2263_2923	Nizo2726_2484	Nizo1837_2373	lp_0744	Nizo2766_1568
OG1522	Late competence protein ComGC access of DNA toComEA	Nizo3400_2573	BKIDOAFC_01833	Nizo2830_0397	Nizo2485_3188	Nizo2891_1036	Nizo2757_1699	Nizo2753_1803	Nizo2256_1932	Nizo2535_2697	NEWLOCUS_00076	Nizo2806_2964	ATCC5870_01705	Lp500656	Nizo1838_0584	Nizo1839_2107	Nizo3892_0887	Nizo2263_0039	Nizo2726_0869	Nizo1837_3123	lp_2247	Nizo2766_1097
OG1523	hypothetical protein	Nizo3400_2149	BKIDOAFC_00431	Nizo2830_1358	Nizo2485_0925	Nizo2891_2984	Nizo2757_2680	Nizo2753_2559	Nizo2256_2589	Nizo2535_0501	NEWLOCUS_01850	Nizo2806_0757	ATCC5870_01027	Lp502128	Nizo1838_0131	Nizo1839_2044	Nizo3892_2695	Nizo2263_1637	Nizo2726_1735	Nizo1837_0807	lp_0513	Nizo2766_2205
OG1524	SOS-response repressor and protease LexA	Nizo3400_3103	BKIDOAFC_01650	Nizo2830_1847	Nizo2485_0216	Nizo2891_2014	Nizo2757_1414	Nizo2753_0121	Nizo2256_1726	Nizo2535_1579	NEWLOCUS_00480	Nizo2806_1735	ATCC5870_01527	Lp500813	Nizo1838_0184	Nizo1839_2164	Nizo3892_1926	Nizo2263_0373	Nizo2726_2270	Nizo1837_2808	lp_2063	Nizo2766_1695
OG1525	extracellular proteingamma-D-glutamate-meso-diaminopimelate muropeptidase	Nizo3400_0336	BKIDOAFC_02021	Nizo2830_0237	Nizo2485_2971	Nizo2891_0422	Nizo2757_0457	Nizo2753_1486	Nizo2256_0771	Nizo2535_3023	NEWLOCUS_01960	Nizo2806_2029	ATCC5870_01955	Lp500436	Nizo1838_1123	Nizo1839_2378	Nizo3892_0673	Nizo2263_1979	Nizo2726_0710	Nizo1837_1979	lp_2520	Nizo2766_0564
OG1526	hypothetical protein	Nizo3400_3193	BKIDOAFC_01563	Nizo2830_1763	Nizo2485_0301	Nizo2891_1079	Nizo2757_1315	Nizo2753_0211	Nizo2256_2645	Nizo2535_0027	NEWLOCUS_03186	Nizo2806_1646	ATCC5870_01444	Lp500902	Nizo1838_0906	Nizo1839_2242	Nizo3892_1841	Nizo2263_0460	Nizo2726_2186	Nizo1837_0725	lp_1946	Nizo2766_0045
OG1527	ABC transporter ATP-binding protein	Nizo3400_1652	BKIDOAFC_01062	Nizo2830_2038	Nizo2485_0112	Nizo2891_0139	Nizo2757_0366	Nizo2753_0714	Nizo2256_1192	Nizo2535_1897	NEWLOCUS_02151	Nizo2806_2079	ATCC5870_01114	Lp501501	Nizo1838_2071	Nizo1839_1943	Nizo3892_1281	Nizo2263_2357	Nizo2726_2511	Nizo1837_1845	lp_1336	Nizo2766_2546
OG1528	LSU ribosomal protein L30p	Nizo3400_2895	BKIDOAFC_00848	Nizo2830_2868	Nizo2485_1458	Nizo2891_0987	Nizo2757_1652	Nizo2753_1196	Nizo2256_2166	Nizo2535_3256	NEWLOCUS_00218	Nizo2806_0487	ATCC5870_02560	Lp501718	Nizo1838_1440	Nizo1839_1141	Nizo3892_2899	Nizo2263_2672	Nizo2726_1953	Nizo1837_1008	lp_1054	Nizo2766_2696
OG1529	Glutamate transport membrane-spanning protein	Nizo3400_0236	BKIDOAFC_00706	Nizo2830_2732	Nizo2485_1601	Nizo2891_2912	Nizo2757_0341	Nizo2753_1324	Nizo2256_0624	Nizo2535_2654	NEWLOCUS_02224	Nizo2806_0342	ATCC5870_02416	Lp501860	Nizo1838_2376	Nizo1839_1273	Nizo3892_2763	Nizo2263_2803	Nizo2726_1819	Nizo1837_0423	lp_0883	Nizo2766_1885
OG153	Membrane protease family protein	Nizo3400_0594	BKIDOAFC_01350	Nizo2830_2340	Nizo2485_0533	Nizo2891_1309	Nizo2757_1093	Nizo2753_0440	Nizo2256_2859	Nizo2535_0256	NEWLOCUS_03000	Nizo2806_1410	ATCC5870_02709	Lp501131	Nizo1838_1280	Nizo1839_1672	Nizo3892_1623	Nizo2263_1452	Nizo2726_2810	Nizo1837_1517	lp_1690	Nizo2766_0723
OG1530	Phosphoglycerate mutase	Nizo3400_0045	BKIDOAFC_00518	Nizo2830_0597	Nizo2485_1817	Nizo2891_1536	Nizo2757_0086	Nizo2753_0921	Nizo2256_0424	Nizo2535_2437	NEWLOCUS_02808	Nizo2806_0572	ATCC5870_02223	Lp502053	Nizo1838_2176	Nizo1839_0534	Nizo3892_3092	Nizo2263_1121	Nizo2726_0387	Nizo1837_2300	lp_0597	Nizo2766_3010
OG1531	Membrane-associated protein containingRNA-binding domain	Nizo3400_0053	BKIDOAFC_00525	Nizo2830_0605	Nizo2485_1809	Nizo2891_1544	Nizo2757_2621	Nizo2753_0913	Nizo2256_0432	Nizo2535_2445	NEWLOCUS_02800	Nizo2806_0580	ATCC5870_02230	Lp502045	Nizo1838_2184	Nizo1839_0526	Nizo3892_3084	Nizo2263_1129	Nizo2726_0379	Nizo1837_2308	lp_0607	Nizo2766_3019
OG1532	small heat shock protein	Nizo3400_2471	BKIDOAFC_02784	Nizo2830_0692	Nizo2485_1870	Nizo2891_0674	Nizo2757_0401	Nizo2753_1970	Nizo2256_1310	Nizo2535_1308	NEWLOCUS_02294	Nizo2806_0212	ATCC5870_00394	Lp502821	Nizo1838_1527	Nizo1839_2966	Nizo3892_0964	Nizo2263_0794	Nizo2726_1063	Nizo1837_3069	lp_3352	Nizo2766_0894
OG1533	Phosphocarrier protein of PTS system	Nizo3400_0474	BKIDOAFC_00997	Nizo2830_3081	Nizo2485_2890	Nizo2891_2512	Nizo2757_1825	Nizo2753_1050	Nizo2256_0951	Nizo2535_2339	NEWLOCUS_02575	Nizo2806_0010	ATCC5870_02698	Lp501548	Nizo1838_2008	Nizo1839_0079	Nizo3892_0434	Nizo2263_0064	Nizo2726_2165	Nizo1837_0504	lp_1273	Nizo2766_0179
OG1534	2-keto-3-deoxy-D-arabino-heptulosonate-7-phosphate synthase I beta	Nizo3400_0418	BKIDOAFC_00874	Nizo2830_2895	Nizo2485_1431	Nizo2891_2810	Nizo2757_1625	Nizo2753_1169	Nizo2256_2139	Nizo2535_2591	NEWLOCUS_00245	Nizo2806_0514	ATCC5870_02586	Lp501691	Nizo1838_1413	Nizo1839_1115	Nizo3892_1249	Nizo2263_2531	Nizo2726_1980	Nizo1837_0981	lp_1085	Nizo2766_2669
OG1535	Peptidyl-tRNA hydrolase	Nizo3400_2178	BKIDOAFC_00456	Nizo2830_1381	Nizo2485_1755	Nizo2891_2962	Nizo2757_0532	Nizo2753_2531	Nizo2256_2620	Nizo2535_0479	NEWLOCUS_01821	Nizo2806_0730	ATCC5870_01050	Lp502103	Nizo1838_0161	Nizo1839_2074	Nizo3892_2717	Nizo2263_1614	Nizo2726_1758	Nizo1837_0779	lp_0538	Nizo2766_2176
OG1536	hydrolase of the alpha/beta superfamily	Nizo3400_2440	BKIDOAFC_02803	Nizo2830_0711	Nizo2485_1889	Nizo2891_0693	Nizo2757_0502	Nizo2753_1989	Nizo2256_1291	Nizo2535_1329	NEWLOCUS_02313	Nizo2806_0193	ATCC5870_00413	Lp502799	Nizo1838_1508	Nizo1839_2947	Nizo3892_0984	Nizo2263_0813	Nizo2726_1082	Nizo1837_3049	lp_3393	Nizo2766_2096
OG1537	Galactose operon repressor GalR-LacI family oftranscriptional regulator	Nizo3400_2755	BKIDOAFC_02869	Nizo2830_0786	Nizo2485_1961	Nizo2891_0764	Nizo2757_2729	Nizo2753_2058	Nizo2256_1105	Nizo2535_1400	NEWLOCUS_02389	Nizo2806_0121	ATCC5870_00482	Lp502728	Nizo1838_2874	Nizo1839_1619	Nizo3892_1058	Nizo2263_0894	Nizo2726_1155	Nizo1837_2976	lp_3479	Nizo2766_0257
OG1538	Tryptophan synthase beta chain	Nizo3400_0353	BKIDOAFC_01321	Nizo2830_2309	Nizo2485_0562	Nizo2891_1337	Nizo2757_1063	Nizo2753_0472	Nizo2256_2828	Nizo2535_0284	NEWLOCUS_03030	Nizo2806_1380	ATCC5870_01380	Lp501161	Nizo1838_1249	Nizo1839_1700	Nizo3892_1593	Nizo2263_1422	Nizo2726_2780	Nizo1837_1547	lp_1657	Nizo2766_0693
OG1539	Heat shock protein 60 family co-chaperone GroES	Nizo3400_0104	BKIDOAFC_00574	Nizo2830_2681	Nizo2485_1759	Nizo2891_1600	Nizo2757_2287	Nizo2753_0863	Nizo2256_0481	Nizo2535_2501	NEWLOCUS_02750	Nizo2806_0691	ATCC5870_02279	Lp501996	Nizo1838_2234	Nizo1839_1407	Nizo3892_3030	Nizo2263_2937	Nizo2726_2498	Nizo1837_2359	lp_0727	Nizo2766_1554
OG154	hypothetical protein	Nizo3400_2127	BKIDOAFC_02327	Nizo2830_1015	Nizo2485_1172	Nizo2891_2332	Nizo2757_0883	Nizo2753_2412	Nizo2256_1640	Nizo2535_1138	NEWLOCUS_02027	Nizo2806_2174	ATCC5870_00019	Lp500110	Nizo1838_2512	Nizo1839_0834	Nizo3892_0370	Nizo2263_2013	Nizo2726_0288	Nizo1837_2064	lp_2889	Nizo2766_1035
OG1540	UDP-N-acetylglucosamine transferase	Nizo3400_2990	BKIDOAFC_01762	Nizo2830_1959	Nizo2485_0971	Nizo2891_2126	Nizo2757_2232	Nizo2753_0010	Nizo2256_2205	Nizo2535_1691	NEWLOCUS_00307	Nizo2806_3006	ATCC5870_01639	Lp500703	Nizo1838_1297	Nizo1839_2649	Nizo3892_2037	Nizo2263_0214	Nizo2726_2381	Nizo1837_2645	lp_2196	Nizo2766_0966
OG1541	Glucose-6-phosphate 1-dehydrogenase	Nizo3400_2535	BKIDOAFC_02139	Nizo2830_0110	Nizo2485_2560	Nizo2891_0294	Nizo2757_0946	Nizo2753_1723	Nizo2256_1432	Nizo2535_2895	NEWLOCUS_00910	Nizo2806_1911	ATCC5870_02073	Lp500307	Nizo1838_0450	Nizo1839_2491	Nizo3892_0547	Nizo2263_0648	Nizo2726_0583	Nizo1837_1265	lp_2681	Nizo2766_1967
OG1542	transcriptional regulator Crp/Fnr family	Nizo3400_1009	BKIDOAFC_00083	Nizo2830_1517	Nizo2485_2459	Nizo2891_2605	Nizo2757_2846	Nizo2753_2750	Nizo2256_0174	Nizo2535_0823	NEWLOCUS_01593	Nizo2806_2678	ATCC5870_00693	Lp502468	Nizo1838_0778	Nizo1839_0774	Nizo3892_2377	Nizo2263_2617	Nizo2726_1419	Nizo1837_0194	lp_0103	Nizo2766_2934
OG1543	hypothetical protein	Nizo3400_2793	BKIDOAFC_02714	Nizo2830_0507	Nizo2485_2702	Nizo2891_2572	Nizo2757_2157	Nizo2753_2109	Nizo2256_0711	Nizo2535_2756	NEWLOCUS_01499	Nizo2806_2490	ATCC5870_00328	Lp502886	Nizo1838_1963	Nizo1839_1567	Nizo3892_0066	Nizo2263_1306	Nizo2726_0095	Nizo1837_2487	lp_3267	Nizo2766_1308
OG1544	hypothetical protein	Nizo3400_2613	BKIDOAFC_01870	Nizo2830_0358	Nizo2485_3149	Nizo2891_0996	Nizo2757_1739	Nizo2753_1842	Nizo2256_1972	Nizo2535_2657	NEWLOCUS_00037	Nizo2806_2925	ATCC5870_01742	Lp500617	Nizo1838_0623	Nizo1839_0992	Nizo3892_0848	Nizo2263_0001	Nizo2726_0830	Nizo1837_3084	lp_2292	Nizo2766_1137
OG1545	Thioredoxin reductase	Nizo3400_1848	BKIDOAFC_02067	Nizo2830_0187	Nizo2485_2633	Nizo2891_0370	Nizo2757_2953	Nizo2753_1435	Nizo2256_0723	Nizo2535_2971	NEWLOCUS_00698	Nizo2806_1978	ATCC5870_02001	Lp500385	Nizo1838_1171	Nizo1839_2428	Nizo3892_0624	Nizo2263_0715	Nizo2726_0660	Nizo1837_1188	lp_2585	Nizo2766_0612
OG1546	Phenylalanyl-tRNA synthetase domain protein	Nizo3400_1199	BKIDOAFC_01176	Nizo2830_2135	Nizo2485_0737	Nizo2891_1511	Nizo2757_2512	Nizo2753_0614	Nizo2256_2040	Nizo2535_0458	NEWLOCUS_00654	Nizo2806_1234	ATCC5870_01206	Lp501338	Nizo1838_0369	Nizo1839_1852	Nizo3892_1419	Nizo2263_2459	Nizo2726_2606	Nizo1837_1691	lp_1460	Nizo2766_2353
OG1547	conserved hypothetical glycine-rich protein	Nizo3400_0293	BKIDOAFC_02414	Nizo2830_1106	Nizo2485_1266	Nizo2891_1910	Nizo2757_0701	Nizo2753_2319	Nizo2256_2789	Nizo2535_2098	NEWLOCUS_01066	Nizo2806_2259	ATCC5870_00106	Lp503154	Nizo1838_1328	Nizo1839_2892	Nizo3892_0278	Nizo2263_2100	Nizo2726_0198	Nizo1837_2152	lp_3001	Nizo2766_1373
OG1548	Serine/threonine protein phosphatase familyprotein	Nizo3400_0014	BKIDOAFC_00483	Nizo2830_0513	Nizo2485_1089	Nizo2891_2754	Nizo2757_0055	Nizo2753_0953	Nizo2256_0393	Nizo2535_1083	NEWLOCUS_02844	Nizo2806_0541	ATCC5870_02187	Lp502084	Nizo1838_2145	Nizo1839_0188	Nizo3892_0420	Nizo2263_1090	Nizo2726_0471	Nizo1837_2266	lp_0557	Nizo2766_2979
OG1549	hypothetical protein	Nizo3400_3014	BKIDOAFC_01739	Nizo2830_1937	Nizo2485_0994	Nizo2891_2099	Nizo2757_2210	Nizo2753_0033	Nizo2256_2882	Nizo2535_1664	NEWLOCUS_00335	Nizo2806_2984	ATCC5870_01613	Lp500726	Nizo1838_0653	Nizo1839_2671	Nizo3892_2015	Nizo2263_0236	Nizo2726_2359	Nizo1837_2673	lp_2169	Nizo2766_0944
OG155	hypothetical protein	Nizo3400_2243	BKIDOAFC_00203	Nizo2830_1634	Nizo2485_2344	Nizo2891_3193	Nizo2757_0565	Nizo2753_1007	Nizo2256_1046	Nizo2535_0709	NEWLOCUS_01712	Nizo2806_0976	ATCC5870_00809	Lp502349	Nizo1838_1829	Nizo1839_0661	Nizo3892_2495	Nizo2263_1844	Nizo2726_1536	Nizo1837_0081	lp_0239	Nizo2766_1473
OG1550	LSU ribosomal protein L28p	Nizo3400_0378	BKIDOAFC_01293	Nizo2830_2281	Nizo2485_0589	Nizo2891_1364	Nizo2757_0210	Nizo2753_0498	Nizo2256_1571	Nizo2535_0311	NEWLOCUS_03058	Nizo2806_1352	ATCC5870_01353	Lp501188	Nizo1838_0317	Nizo1839_1728	Nizo3892_1565	Nizo2263_1396	Nizo2726_2752	Nizo1837_1575	lp_1624	Nizo2766_2237
OG1551	Peptidyl-prolyl cis-trans isomerase	Nizo3400_2559	BKIDOAFC_01819	Nizo2830_0411	Nizo2485_3202	Nizo2891_1050	Nizo2757_1684	Nizo2753_1789	Nizo2256_1916	Nizo2535_2712	NEWLOCUS_00090	Nizo2806_2978	ATCC5870_01691	Lp500670	Nizo1838_0568	Nizo1839_2093	Nizo3892_0901	Nizo2263_0053	Nizo2726_0882	Nizo1837_3138	lp_2231c	Nizo2766_1082
OG1552	putative transcriptional regulator	Nizo3400_0650	BKIDOAFC_00768	Nizo2830_2790	Nizo2485_1536	Nizo2891_0908	Nizo2757_2394	Nizo2753_1275	Nizo2256_0849	Nizo2535_1233	NEWLOCUS_00137	Nizo2806_0408	ATCC5870_02481	Lp501796	Nizo1838_0675	Nizo1839_1219	Nizo3892_2821	Nizo2263_2749	Nizo2726_1876	Nizo1837_1085	lp_0954	Nizo2766_2775
OG1553	NADP-specific glutamate dehydrogenase	Nizo3400_1538	BKIDOAFC_00949	Nizo2830_3016	Nizo2485_2804	Nizo2891_2427	Nizo2757_0262	Nizo2753_1097	Nizo2256_2069	Nizo2535_2254	NEWLOCUS_01200	Nizo2806_2574	ATCC5870_02654	Lp501617	Nizo1838_1343	Nizo1839_0008	Nizo3892_1170	Nizo2263_0152	Nizo2726_2100	Nizo1837_0601	lp_1169	Nizo2766_2599
OG1554	Ethidium bromide-methyl viologen resistanceprotein EmrE	Nizo3400_2777	BKIDOAFC_02729	Nizo2830_1407	Nizo2485_2721	Nizo2891_2586	Nizo2757_2170	Nizo2753_2094	Nizo2256_1353	Nizo2535_2770	NEWLOCUS_01514	Nizo2806_2504	ATCC5870_00343	Lp502872	Nizo1838_0856	Nizo1839_1588	Nizo3892_0050	Nizo2263_1322	Nizo2726_1016	Nizo1837_2473	lp_3284	Nizo2766_1321
OG1555	hypothetical protein	Nizo3400_1540	BKIDOAFC_00947	Nizo2830_3012	Nizo2485_2802	Nizo2891_2423	Nizo2757_0264	Nizo2753_1099	Nizo2256_2071	Nizo2535_2250	NEWLOCUS_01202	Nizo2806_2571	ATCC5870_02652	Lp501619	Nizo1838_1345	Nizo1839_0005	Nizo3892_1173	Nizo2263_0154	Nizo2726_2096	Nizo1837_0603	lp_1166	Nizo2766_2601
OG1556	Signal peptidase I	Nizo3400_0877	BKIDOAFC_03045	Nizo2830_0952	Nizo2485_2115	Nizo2891_2729	Nizo2757_2699	Nizo2753_2651	Nizo2256_2264	Nizo2535_0944	NEWLOCUS_01291	Nizo2806_2774	ATCC5870_00597	Lp502569	Nizo1838_2785	Nizo1839_0234	Nizo3892_2261	Nizo2263_2257	Nizo2726_1321	Nizo1837_0313	lp_3675	Nizo2766_0150
OG1557	ABC transporter ATP-binding protein	Nizo3400_2702	BKIDOAFC_00251	Nizo2830_1677	Nizo2485_2289	Nizo2891_3149	Nizo2757_0616	Nizo2753_0961	Nizo2256_1264	Nizo2535_0665	NEWLOCUS_01763	Nizo2806_1019	ATCC5870_00852	Lp502293	Nizo1838_0670	Nizo1839_0617	Nizo3892_2538	Nizo2263_1798	Nizo2726_1580	Nizo1837_0030	lp_0299	Nizo2766_1524
OG1558	Uracil-DNA glycosylase family 1	Nizo3400_0172	BKIDOAFC_00641	Nizo2830_2610	Nizo2485_1668	Nizo2891_2263	Nizo2757_2361	Nizo2753_0794	Nizo2256_0558	Nizo2535_2389	NEWLOCUS_02674	Nizo2806_0277	ATCC5870_02352	Lp501926	Nizo1838_2310	Nizo1839_1338	Nizo3892_2961	Nizo2263_2867	Nizo2726_0962	Nizo1837_2434	lp_0806	Nizo2766_1629
OG1559	hypothetical protein	Nizo3400_2801	BKIDOAFC_02642	Nizo2830_0500	Nizo2485_2695	Nizo2891_1664	Nizo2757_2149	Nizo2753_2117	Nizo2256_0702	Nizo2535_1948	NEWLOCUS_01492	Nizo2806_2482	ATCC5870_00322	Lp502943	Nizo1838_1954	Nizo1839_1554	Nizo3892_0073	Nizo2263_1298	Nizo2726_0087	Nizo1837_2494	lp_3257	Nizo2766_1300
OG156	Diaminopimelate decarboxylase	Nizo3400_2308	BKIDOAFC_01368	Nizo2830_2362	Nizo2485_0510	Nizo2891_1287	Nizo2757_1114	Nizo2753_0419	Nizo2256_2419	Nizo2535_0234	NEWLOCUS_02975	Nizo2806_1433	ATCC5870_02729	Lp501110	Nizo1838_1731	Nizo1839_0384	Nizo3892_1644	Nizo2263_1475	Nizo2726_2830	Nizo1837_1494	lp_1713	Nizo2766_0743
OG1560	Poly D-alanine transfer protein DltD	Nizo3400_3147	BKIDOAFC_01608	Nizo2830_1804	Nizo2485_0259	Nizo2891_1971	Nizo2757_1371	Nizo2753_0164	Nizo2256_1769	Nizo2535_1536	NEWLOCUS_00523	Nizo2806_1692	ATCC5870_01486	Lp500858	Nizo1838_0227	Nizo1839_2207	Nizo3892_1883	Nizo2263_0414	Nizo2726_2227	Nizo1837_2852	lp_2016	Nizo2766_1652
OG1561	Carbamoyl-phosphate synthase small chain	Nizo3400_2031	BKIDOAFC_01425	Nizo2830_2423	Nizo2485_0453	Nizo2891_1230	Nizo2757_1170	Nizo2753_0360	Nizo2256_2476	Nizo2535_0178	NEWLOCUS_02917	Nizo2806_1496	ATCC5870_02784	Lp501047	Nizo1838_1789	Nizo1839_0440	Nizo3892_1705	Nizo2263_1535	Nizo2726_2891	Nizo1837_1437	lp_1783	Nizo2766_0799
OG1562	Aspartokinase	Nizo3400_2629	BKIDOAFC_01881	Nizo2830_0345	Nizo2485_3136	Nizo2891_0596	Nizo2757_1541	Nizo2753_1857	Nizo2256_0810	Nizo2535_3194	NEWLOCUS_00024	Nizo2806_2913	ATCC5870_01753	Lp500603	Nizo1838_0078	Nizo1839_1005	Nizo3892_0836	Nizo2263_3126	Nizo2726_0818	Nizo1837_0481	lp_2308	Nizo2766_1150
OG1563	Ribonuclease BN	Nizo3400_1534	BKIDOAFC_00952	Nizo2830_3020	Nizo2485_2808	Nizo2891_2431	Nizo2757_0258	Nizo2753_1093	Nizo2256_2065	Nizo2535_2258	NEWLOCUS_01196	Nizo2806_2578	ATCC5870_02657	Lp501613	Nizo1838_1339	Nizo1839_0012	Nizo3892_1166	Nizo2263_0148	Nizo2726_2104	Nizo1837_0597	lp_1174	Nizo2766_2595
OG1564	Methionine ABC transporter permease protein	Nizo3400_2332	BKIDOAFC_01391	Nizo2830_2387	Nizo2485_0485	Nizo2891_1262	Nizo2757_1138	Nizo2753_0396	Nizo2256_2444	Nizo2535_0210	NEWLOCUS_02948	Nizo2806_1459	ATCC5870_02753	Lp501084	Nizo1838_1757	Nizo1839_0408	Nizo3892_1668	Nizo2263_1499	Nizo2726_2855	Nizo1837_1469	lp_1745	Nizo2766_0767
OG1565	extracellular protein	Nizo3400_2722	BKIDOAFC_00230	Nizo2830_1657	Nizo2485_2309	Nizo2891_3170	Nizo2757_0596	Nizo2753_0981	Nizo2256_1077	Nizo2535_0686	NEWLOCUS_01743	Nizo2806_0999	ATCC5870_00832	Lp502314	Nizo1838_1860	Nizo1839_0635	Nizo3892_2518	Nizo2263_1818	Nizo2726_1560	Nizo1837_0050	lp_0277	Nizo2766_1504
OG1566	hypothetical protein	Nizo3400_2119	BKIDOAFC_02334	Nizo2830_1024	Nizo2485_1179	Nizo2891_2339	Nizo2757_0875	Nizo2753_2405	Nizo2256_2683	Nizo2535_1145	NEWLOCUS_02019	Nizo2806_2180	ATCC5870_00027	Lp500103	Nizo1838_0948	Nizo1839_0827	Nizo3892_0362	Nizo2263_2019	Nizo2726_0279	Nizo1837_2071	lp_2901	Nizo2766_1027
OG1567	Aminopeptidase C	Nizo3400_0047	BKIDOAFC_00520	Nizo2830_0599	Nizo2485_1815	Nizo2891_1538	Nizo2757_0088	Nizo2753_0919	Nizo2256_0426	Nizo2535_2439	NEWLOCUS_02806	Nizo2806_0574	ATCC5870_02225	Lp502051	Nizo1838_2178	Nizo1839_0531	Nizo3892_3090	Nizo2263_1123	Nizo2726_0385	Nizo1837_2302	lp_0601	Nizo2766_3012
OG1568	hypothetical protein	Nizo3400_0414	BKIDOAFC_01256	Nizo2830_2246	Nizo2485_0624	Nizo2891_1399	Nizo2757_0174	Nizo2753_0534	Nizo2256_0039	Nizo2535_0346	NEWLOCUS_03094	Nizo2806_1315	ATCC5870_01317	Lp501224	Nizo1838_1004	Nizo1839_1765	Nizo3892_1530	Nizo2263_1360	Nizo2726_2717	Nizo1837_1611	lp_1586	Nizo2766_2273
OG1569	Negative transcriptional regulator-coppertransport operon	Nizo3400_2461	BKIDOAFC_02794	Nizo2830_0702	Nizo2485_1880	Nizo2891_0684	Nizo2757_0511	Nizo2753_1980	Nizo2256_1300	Nizo2535_1320	NEWLOCUS_02304	Nizo2806_0202	ATCC5870_00404	Lp502809	Nizo1838_1517	Nizo1839_2956	Nizo3892_0975	Nizo2263_0804	Nizo2726_1073	Nizo1837_3058	lp_3365	Nizo2766_2105
OG157	Glycogen synthase ADP-glucose transglucosylase	Nizo3400_0911	BKIDOAFC_00021	Nizo2830_1434	Nizo2485_2150	Nizo2891_2694	Nizo2757_2994	Nizo2753_2685	Nizo2256_2296	Nizo2535_0909	NEWLOCUS_01255	Nizo2806_2741	ATCC5870_00630	Lp502532	Nizo1838_2817	Nizo1839_0203	Nizo3892_2295	Nizo2263_2287	Nizo2726_1355	Nizo1837_0277	lp_0023	Nizo2766_2439
OG1570	hypothetical protein	Nizo3400_1894	BKIDOAFC_00419	Nizo2830_1346	Nizo2485_0913	Nizo2891_2997	Nizo2757_2668	Nizo2753_2572	Nizo2256_2577	Nizo2535_0514	NEWLOCUS_01863	Nizo2806_0769	ATCC5870_01015	Lp502140	Nizo1838_0119	Nizo1839_2032	Nizo3892_2683	Nizo2263_1649	Nizo2726_1723	Nizo1837_0820	lp_0479	Nizo2766_2217
OG1571	Aspartate--ammonia ligase	Nizo3400_0653	BKIDOAFC_00771	Nizo2830_2793	Nizo2485_1533	Nizo2891_0911	Nizo2757_2397	Nizo2753_1272	Nizo2256_0852	Nizo2535_1236	NEWLOCUS_00140	Nizo2806_0411	ATCC5870_02484	Lp501792	Nizo1838_0678	Nizo1839_1216	Nizo3892_2824	Nizo2263_2746	Nizo2726_1879	Nizo1837_1082	lp_0957	Nizo2766_2772
OG1572	Dipeptidase	Nizo3400_0655	BKIDOAFC_00772	Nizo2830_2795	Nizo2485_1531	Nizo2891_0913	Nizo2757_2399	Nizo2753_1270	Nizo2256_0854	Nizo2535_1238	NEWLOCUS_00142	Nizo2806_0413	ATCC5870_02485	Lp501790	Nizo1838_0680	Nizo1839_1214	Nizo3892_2826	Nizo2263_2744	Nizo2726_1881	Nizo1837_1080	lp_0959	Nizo2766_2770
OG1573	hypothetical protein	Nizo3400_2375	BKIDOAFC_02627	Nizo2830_0485	Nizo2485_2679	Nizo2891_1679	Nizo2757_2132	Nizo2753_2133	Nizo2256_0687	Nizo2535_1963	NEWLOCUS_01477	Nizo2806_2466	ATCC5870_00307	Lp502960	Nizo1838_1939	Nizo1839_1538	Nizo3892_0088	Nizo2263_1282	Nizo2726_0072	Nizo1837_2509	lp_3239	Nizo2766_1283
OG1574	lipase/esterase	Nizo3400_2103	BKIDOAFC_02352	Nizo2830_1042	Nizo2485_1196	Nizo2891_2356	Nizo2757_0857	Nizo2753_2389	Nizo2256_2750	Nizo2535_1162	NEWLOCUS_02003	Nizo2806_2195	ATCC5870_00043	Lp503218	Nizo1838_2625	Nizo1839_0810	Nizo3892_0342	Nizo2263_2037	Nizo2726_0261	Nizo1837_2087	lp_2923	Nizo2766_1009
OG1575	hypothetical protein	Nizo3400_0083	BKIDOAFC_00554	Nizo2830_0641	Nizo2485_1779	Nizo2891_1581	Nizo2757_1881	Nizo2753_0883	Nizo2256_0461	Nizo2535_2482	NEWLOCUS_02771	Nizo2806_0669	ATCC5870_02260	Lp502016	Nizo1838_2214	Nizo1839_0494	Nizo3892_3050	Nizo2263_1211	Nizo2726_0344	Nizo1837_2338	lp_0704	Nizo2766_1534
OG1576	preQ1-regulated inosine-uridine nucleosidehydrolase	Nizo3400_2680	BKIDOAFC_02262	Nizo2830_1694	Nizo2485_2214	Nizo2891_1640	Nizo2757_0022	Nizo2753_2462	Nizo2256_1690	Nizo2535_1727	NEWLOCUS_02094	Nizo2806_2110	ATCC5870_02918	Lp500181	Nizo1838_2563	Nizo1839_0885	Nizo3892_0917	Nizo2263_3017	Nizo2726_0931	Nizo1837_2000	lp_2825	Nizo2766_2807
OG1577	hypothetical protein	Nizo3400_2436	BKIDOAFC_02806	Nizo2830_0714	Nizo2485_1892	Nizo2891_0696	Nizo2757_0498	Nizo2753_1992	Nizo2256_1287	Nizo2535_1332	NEWLOCUS_02317	Nizo2806_0189	ATCC5870_00416	Lp502796	Nizo1838_1504	Nizo1839_2944	Nizo3892_0988	Nizo2263_0816	Nizo2726_1085	Nizo1837_3045	lp_3398	Nizo2766_2092
OG1578	putative transcriptional regulator	Nizo3400_2138	BKIDOAFC_02299	Nizo2830_1004	Nizo2485_2174	Nizo2891_2321	Nizo2757_0443	Nizo2753_2423	Nizo2256_1650	Nizo2535_1127	NEWLOCUS_02053	Nizo2806_2149	ATCC5870_00008	Lp500139	Nizo1838_2522	Nizo1839_0845	Nizo3892_0381	Nizo2263_2001	Nizo2726_0299	Nizo1837_2039	lp_2871	Nizo2766_2848
OG1579	TerC-like integral membrane protein	Nizo3400_1878	BKIDOAFC_02041	Nizo2830_0215	Nizo2485_2273	Nizo2891_0400	Nizo2757_2926	Nizo2753_1464	Nizo2256_0750	Nizo2535_3001	NEWLOCUS_00670	Nizo2806_2007	ATCC5870_01975	Lp500414	Nizo1838_1144	Nizo1839_2400	Nizo3892_0651	Nizo2263_0744	Nizo2726_0688	Nizo1837_1160	lp_2549	Nizo2766_0585
OG158	dipeptidase	Nizo3400_2235	BKIDOAFC_00195	Nizo2830_1626	Nizo2485_2352	Nizo2891_3201	Nizo2757_2091	Nizo2753_1015	Nizo2256_1038	Nizo2535_0717	NEWLOCUS_01704	Nizo2806_0968	ATCC5870_00801	Lp502356	Nizo1838_1821	Nizo1839_0669	Nizo3892_2487	Nizo2263_1851	Nizo2726_1528	Nizo1837_0088	lp_0228	Nizo2766_1462
OG1580	hypothetical protein	Nizo3400_0464	BKIDOAFC_00987	Nizo2830_3071	Nizo2485_2880	Nizo2891_2502	Nizo2757_1835	Nizo2753_1060	Nizo2256_0940	Nizo2535_2328	NEWLOCUS_00797	Nizo2806_0873	ATCC5870_02688	Lp501558	Nizo1838_1997	Nizo1839_0068	Nizo3892_1122	Nizo2263_0074	Nizo2726_2155	Nizo1837_0514	lp_1260	Nizo2766_0189
OG1581	Cell division protein FtsK	Nizo3400_1200	BKIDOAFC_01177	Nizo2830_2136	Nizo2485_0736	Nizo2891_1510	Nizo2757_2511	Nizo2753_0613	Nizo2256_2039	Nizo2535_0457	NEWLOCUS_03176	Nizo2806_1235	ATCC5870_01207	Lp501337	Nizo1838_0368	Nizo1839_1851	Nizo3892_1420	Nizo2263_2460	Nizo2726_2607	Nizo1837_1690	lp_1461	Nizo2766_2352
OG1582	Ribose 5-phosphate isomerase A	Nizo3400_0833	BKIDOAFC_00304	Nizo2830_1257	Nizo2485_1384	Nizo2891_3094	Nizo2757_0770	Nizo2753_2924	Nizo2256_0028	Nizo2535_0610	NEWLOCUS_02543	Nizo2806_1075	ATCC5870_00908	Lp502236	Nizo1838_0736	Nizo1839_0560	Nizo3892_2592	Nizo2263_1749	Nizo2726_1633	Nizo1837_0917	lp_0354	Nizo2766_0432
OG1583	acetyltransferase	Nizo3400_2115	BKIDOAFC_02338	Nizo2830_1028	Nizo2485_1183	Nizo2891_2343	Nizo2757_0871	Nizo2753_2401	Nizo2256_2679	Nizo2535_1149	NEWLOCUS_02015	Nizo2806_2184	ATCC5870_00031	Lp503231	Nizo1838_0944	Nizo1839_0823	Nizo3892_0358	Nizo2263_2023	Nizo2726_0275	Nizo1837_2075	lp_2907	Nizo2766_1023
OG1584	Beta-phosphoglucomutase	Nizo3400_0978	BKIDOAFC_00054	Nizo2830_1485	Nizo2485_2489	Nizo2891_2635	Nizo2757_3028	Nizo2753_2718	Nizo2256_0145	Nizo2535_0853	NEWLOCUS_01561	Nizo2806_2709	ATCC5870_00664	Lp502499	Nizo1838_0749	Nizo1839_3022	Nizo3892_2345	Nizo2263_2646	Nizo2726_1387	Nizo1837_0226	lp_0066	Nizo2766_2473
OG1585	Oligopeptide transport ATP-binding protein OppD	Nizo3400_0468	BKIDOAFC_00991	Nizo2830_3075	Nizo2485_2884	Nizo2891_2506	Nizo2757_1831	Nizo2753_1056	Nizo2256_0944	Nizo2535_2332	NEWLOCUS_00801	Nizo2806_0877	ATCC5870_02692	Lp501554	Nizo1838_2001	Nizo1839_0073	Nizo3892_1118	Nizo2263_0070	Nizo2726_2159	Nizo1837_0510	lp_1264	Nizo2766_0185
OG1586	hypothetical protein	Nizo3400_2570	BKIDOAFC_01830	Nizo2830_0400	Nizo2485_3191	Nizo2891_1039	Nizo2757_1696	Nizo2753_1800	Nizo2256_1928	Nizo2535_2700	NEWLOCUS_00079	Nizo2806_2967	ATCC5870_01702	Lp500659	Nizo1838_0580	Nizo1839_2104	Nizo3892_0890	Nizo2263_0042	Nizo2726_0872	Nizo1837_3126	lp_2244	Nizo2766_1094
OG1587	hydrolase HAD superfamily Cof family	Nizo3400_0712	BKIDOAFC_02625	Nizo2830_0477	Nizo2485_2671	Nizo2891_1687	Nizo2757_2124	Nizo2753_2141	Nizo2256_0679	Nizo2535_1971	NEWLOCUS_01469	Nizo2806_2458	ATCC5870_00299	Lp502962	Nizo1838_1931	Nizo1839_1536	Nizo3892_0097	Nizo2263_1280	Nizo2726_0064	Nizo1837_2517	lp_3237	Nizo2766_1275
OG1588	putative membrane protein	Nizo3400_1077	BKIDOAFC_01517	Nizo2830_2522	Nizo2485_0357	Nizo2891_1133	Nizo2757_1266	Nizo2753_0266	Nizo2256_2377	Nizo2535_0082	NEWLOCUS_03233	Nizo2806_1592	ATCC5870_02875	Lp500950	Nizo1838_2691	Nizo1839_2291	Nizo3892_1805	Nizo2263_0508	Nizo2726_2990	Nizo1837_0679	lp_1894	Nizo2766_0094
OG1589	PTS system cellobiose-specific IIC component	Nizo3400_1543	BKIDOAFC_00944	Nizo2830_3009	Nizo2485_2800	Nizo2891_2420	Nizo2757_0267	Nizo2753_1102	Nizo2256_2074	Nizo2535_2247	NEWLOCUS_01205	Nizo2806_2569	ATCC5870_02649	Lp501621	Nizo1838_1348	Nizo1839_0002	Nizo3892_1176	Nizo2263_0157	Nizo2726_2093	Nizo1837_0605	lp_1164	Nizo2766_2604
OG159	hypothetical protein	Nizo3400_1192	BKIDOAFC_01169	Nizo2830_2128	Nizo2485_0744	Nizo2891_0051	Nizo2757_2519	Nizo2753_0621	Nizo2256_2047	Nizo2535_1809	NEWLOCUS_00647	Nizo2806_1227	ATCC5870_01199	Lp501345	Nizo1838_0376	Nizo1839_1859	Nizo3892_1412	Nizo2263_2452	Nizo2726_2599	Nizo1837_1698	lp_1453	Nizo2766_2360
OG1590	Transcription antitermination protein NusG	Nizo3400_0062	BKIDOAFC_00534	Nizo2830_0615	Nizo2485_1800	Nizo2891_1554	Nizo2757_2612	Nizo2753_0903	Nizo2256_0441	Nizo2535_2455	NEWLOCUS_02791	Nizo2806_0589	ATCC5870_02239	Lp502036	Nizo1838_2193	Nizo1839_0516	Nizo3892_3075	Nizo2263_1139	Nizo2726_0369	Nizo1837_2317	lp_0617	Nizo2766_3028
OG1591	Two-component system histidine kinase	Nizo3400_1245	BKIDOAFC_01221	Nizo2830_2212	Nizo2485_0659	Nizo2891_1433	Nizo2757_2467	Nizo2753_0568	Nizo2256_0074	Nizo2535_0380	NEWLOCUS_03131	Nizo2806_1280	ATCC5870_01282	Lp501258	Nizo1838_1039	Nizo1839_1804	Nizo3892_1496	Nizo2263_2506	Nizo2726_2683	Nizo1837_1645	lp_1545	Nizo2766_2308
OG1592	Promiscuous sugar phosphatase YidA haloaciddehalogenase-like phosphatase family	Nizo3400_1897	BKIDOAFC_00416	Nizo2830_1343	Nizo2485_0909	Nizo2891_3001	Nizo2757_2664	Nizo2753_2575	Nizo2256_2573	Nizo2535_0518	NEWLOCUS_01867	Nizo2806_0773	ATCC5870_01012	Lp502144	Nizo1838_0115	Nizo1839_2029	Nizo3892_2680	Nizo2263_1652	Nizo2726_1720	Nizo1837_0824	lp_0475	Nizo2766_2221
OG1593	hypothetical protein	Nizo3400_1335	BKIDOAFC_02195	Nizo2830_0052	Nizo2485_2902	Nizo2891_0236	Nizo2757_1003	Nizo2753_1666	Nizo2256_1489	Nizo2535_2837	NEWLOCUS_00853	Nizo2806_1855	ATCC5870_02128	Lp500248	Nizo1838_0507	Nizo1839_2551	Nizo3892_0489	Nizo2263_0591	Nizo2726_0525	Nizo1837_1323	lp_2748	Nizo2766_2024
OG1594	Signal peptidase I	Nizo3400_2648	BKIDOAFC_02292	Nizo2830_0996	Nizo2485_2182	Nizo2891_2313	Nizo2757_0435	Nizo2753_2430	Nizo2256_1658	Nizo2535_1119	NEWLOCUS_02060	Nizo2806_2142	ATCC5870_02888	Lp500146	Nizo1838_2530	Nizo1839_0853	Nizo3892_0389	Nizo2263_1993	Nizo2726_0307	Nizo1837_2032	lp_2862	Nizo2766_2840
OG1595	ATP synthase epsilon chain	Nizo3400_1415	BKIDOAFC_01932	Nizo2830_0300	Nizo2485_3090	Nizo2891_0545	Nizo2757_1591	Nizo2753_1902	Nizo2256_0369	Nizo2535_3143	NEWLOCUS_02617	Nizo2806_2861	ATCC5870_01803	Lp500552	Nizo1838_1689	Nizo1839_1444	Nizo3892_0791	Nizo2263_3075	Nizo2726_0773	Nizo1837_1909	lp_2363	Nizo2766_1200
OG1596	LacX protein plasmid	Nizo3400_1120	BKIDOAFC_01474	Nizo2830_2477	Nizo2485_0402	Nizo2891_1176	Nizo2757_1223	Nizo2753_0309	Nizo2256_2334	Nizo2535_0125	NEWLOCUS_02865	Nizo2806_1547	ATCC5870_02833	Lp500995	Nizo1838_2648	Nizo1839_2334	Nizo3892_1760	Nizo2263_1585	Nizo2726_2945	Nizo1837_1386	lp_1843	Nizo2766_0137
OG1597	DNA recombination and repair protein RecF	Nizo3400_0895	BKIDOAFC_00004	Nizo2830_0969	Nizo2485_2132	Nizo2891_2711	Nizo2757_2976	Nizo2753_2669	Nizo2256_2279	Nizo2535_0926	NEWLOCUS_01274	Nizo2806_2757	ATCC5870_00612	Lp502550	Nizo1838_2800	Nizo1839_0219	Nizo3892_2278	Nizo2263_2271	Nizo2726_1339	Nizo1837_0295	lp_0005	Nizo2766_2421
OG1598	Transcriptional regulator GntR family	Nizo3400_1329	BKIDOAFC_02189	Nizo2830_0058	Nizo2485_2508	Nizo2891_0242	Nizo2757_0997	Nizo2753_1672	Nizo2256_1483	Nizo2535_2843	NEWLOCUS_00859	Nizo2806_1861	ATCC5870_02122	Lp500254	Nizo1838_0501	Nizo1839_2546	Nizo3892_0495	Nizo2263_0597	Nizo2726_0531	Nizo1837_1317	lp_2742	Nizo2766_2018
OG1599	Lipid A export ATP-binding/permease proteinMsbA	Nizo3400_2067	BKIDOAFC_02384	Nizo2830_1076	Nizo2485_1237	Nizo2891_1941	Nizo2757_0731	Nizo2753_2352	Nizo2256_2712	Nizo2535_2129	NEWLOCUS_01035	Nizo2806_2229	ATCC5870_00076	Lp503185	Nizo1838_2587	Nizo1839_2922	Nizo3892_0308	Nizo2263_2071	Nizo2726_0228	Nizo1837_2122	lp_2966	Nizo2766_1403
OG16	Topoisomerase IV subunit B	Nizo3400_1122 Nizo3400_0896	BKIDOAFC_01472 BKIDOAFC_00005	Nizo2830_2475 Nizo2830_0970	Nizo2485_0404 Nizo2485_2133	Nizo2891_1178 Nizo2891_2710	Nizo2757_1221 Nizo2757_2977	Nizo2753_0311 Nizo2753_2670	Nizo2256_2332 Nizo2256_2280	Nizo2535_0127 Nizo2535_0925	NEWLOCUS_02867 NEWLOCUS_01273	Nizo2806_1545 Nizo2806_2756	ATCC5870_02831 ATCC5870_00613	Lp500997 Lp502549	Nizo1838_2646 Nizo1838_2801	Nizo1839_2336 Nizo1839_0218	Nizo3892_1758 Nizo3892_2279	Nizo2263_2272 Nizo2263_1583	Nizo2726_2943 Nizo2726_1340	Nizo1837_1388 Nizo1837_0294	lp_0006 lp_1840	Nizo2766_0139 Nizo2766_2422
OG160	HMP-PP hydrolase Cof detected in tic screen forthiamin metabolic s	Nizo3400_1093	BKIDOAFC_01501	Nizo2830_2505	Nizo2485_0373	Nizo2891_1149	Nizo2757_1250	Nizo2753_0282	Nizo2256_2361	Nizo2535_0098	NEWLOCUS_03249	Nizo2806_1575	ATCC5870_02859	Lp500966	Nizo1838_2675	Nizo1839_2307	Nizo3892_1789	Nizo2263_0524	Nizo2726_2973	Nizo1837_0663	lp_1876	Nizo2766_0110
OG1600	amino acid ABC transporter amino acid-bindingprotein	Nizo3400_2630	BKIDOAFC_01882	Nizo2830_0344	Nizo2485_3134	Nizo2891_0595	Nizo2757_1542	Nizo2753_1858	Nizo2256_0809	Nizo2535_3193	NEWLOCUS_00023	Nizo2806_2912	ATCC5870_01754	Lp500602	Nizo1838_0077	Nizo1839_1007	Nizo3892_0835	Nizo2263_3125	Nizo2726_0817	Nizo1837_0482	lp_2312	Nizo2766_1151
OG1601	hypothetical protein	Nizo3400_1073	BKIDOAFC_01521	Nizo2830_2526	Nizo2485_0352	Nizo2891_1129	Nizo2757_1271	Nizo2753_0262	Nizo2256_2382	Nizo2535_0077	NEWLOCUS_03229	Nizo2806_1596	ATCC5870_02879	Lp500946	Nizo1838_2696	Nizo1839_2287	Nizo3892_1809	Nizo2263_0504	Nizo2726_2994	Nizo1837_0683	lp_1900	Nizo2766_0089
OG1602	Glycerol uptake facilitator protein	Nizo3400_1533	BKIDOAFC_00953	Nizo2830_3021	Nizo2485_2809	Nizo2891_2432	Nizo2757_0257	Nizo2753_1092	Nizo2256_2064	Nizo2535_2259	NEWLOCUS_01195	Nizo2806_2579	ATCC5870_02658	Lp501612	Nizo1838_1338	Nizo1839_0013	Nizo3892_1165	Nizo2263_0147	Nizo2726_2105	Nizo1837_0596	lp_1175	Nizo2766_2594
OG1603	Hypoxanthine-guanine phosphoribosyltransferase	Nizo3400_2185	BKIDOAFC_00464	Nizo2830_1388	Nizo2485_1748	Nizo2891_2955	Nizo2757_0525	Nizo2753_2524	Nizo2256_2627	Nizo2535_0472	NEWLOCUS_01814	Nizo2806_0723	ATCC5870_01058	Lp502096	Nizo1838_0168	Nizo1839_2081	Nizo3892_2724	Nizo2263_1607	Nizo2726_1765	Nizo1837_0772	lp_0546	Nizo2766_2169
OG1604	Choloylglycine hydrolase	Nizo3400_2463	BKIDOAFC_02792	Nizo2830_0700	Nizo2485_1878	Nizo2891_0682	Nizo2757_0513	Nizo2753_1978	Nizo2256_1302	Nizo2535_1317	NEWLOCUS_02302	Nizo2806_0204	ATCC5870_00402	Lp502811	Nizo1838_1519	Nizo1839_2958	Nizo3892_0972	Nizo2263_0802	Nizo2726_1071	Nizo1837_3061	lp_3362	Nizo2766_2107
OG1605	Guanylate kinase	Nizo3400_0224	BKIDOAFC_00693	Nizo2830_2720	Nizo2485_1613	Nizo2891_2900	Nizo2757_0329	Nizo2753_1431	Nizo2256_0612	Nizo2535_2642	NEWLOCUS_02212	Nizo2806_0331	ATCC5870_02404	Lp501872	Nizo1838_2364	Nizo1839_1285	Nizo3892_2750	Nizo2263_2815	Nizo2726_1807	Nizo1837_0435	lp_0866	Nizo2766_1873
OG1606	ABC transporter permease protein	Nizo3400_1331	BKIDOAFC_02191	Nizo2830_0056	Nizo2485_2506	Nizo2891_0240	Nizo2757_0999	Nizo2753_1670	Nizo2256_1485	Nizo2535_2841	NEWLOCUS_00857	Nizo2806_1859	ATCC5870_02124	Lp500252	Nizo1838_0503	Nizo1839_2548	Nizo3892_0493	Nizo2263_0595	Nizo2726_0529	Nizo1837_1319	lp_2744	Nizo2766_2020
OG1607	Ribosome small subunit-stimulated GTPase EngC	Nizo3400_0382	BKIDOAFC_01290	Nizo2830_2278	Nizo2485_0592	Nizo2891_1367	Nizo2757_0206	Nizo2753_0502	Nizo2256_1575	Nizo2535_0314	NEWLOCUS_03062	Nizo2806_1348	ATCC5870_01350	Lp501192	Nizo1838_0321	Nizo1839_1731	Nizo3892_1562	Nizo2263_1392	Nizo2726_2749	Nizo1837_1579	lp_1620	Nizo2766_2241
OG1608	Pantothenate kinase	Nizo3400_1991	BKIDOAFC_00733	Nizo2830_2758	Nizo2485_1579	Nizo2891_0875	Nizo2757_0152	Nizo2753_1301	Nizo2256_2674	Nizo2535_1200	NEWLOCUS_02250	Nizo2806_0366	ATCC5870_02439	Lp501833	Nizo1838_0298	Nizo1839_1251	Nizo3892_2789	Nizo2263_2780	Nizo2726_1844	Nizo1837_0398	lp_0913	Nizo2766_0999
OG1609	DegV family protein	Nizo3400_2044	BKIDOAFC_01439	Nizo2830_2438	Nizo2485_0439	Nizo2891_1216	Nizo2757_1185	Nizo2753_0347	Nizo2256_2491	Nizo2535_0165	NEWLOCUS_02903	Nizo2806_1509	ATCC5870_02798	Lp501032	Nizo1838_1804	Nizo1839_0453	Nizo3892_1720	Nizo2263_1548	Nizo2726_2906	Nizo1837_1423	lp_1796	Nizo2766_0814
OG161	hypothetical protein	Nizo3400_1375	BKIDOAFC_02238	Nizo2830_0010	Nizo2485_2944	Nizo2891_0195	Nizo2757_1046	Nizo2753_1626	Nizo2256_1530	Nizo2535_2796	NEWLOCUS_00809	Nizo2806_1814	ATCC5870_02170	Lp500205	Nizo1838_0548	Nizo1839_2595	Nizo3892_0445	Nizo2263_0544	Nizo2726_0483	Nizo1837_1365	lp_2797	Nizo2766_2067
OG1610	Magnesium and cobalt transport protein CorA	Nizo3400_1864	BKIDOAFC_02055	Nizo2830_0201	Nizo2485_2646	Nizo2891_0386	Nizo2757_2940	Nizo2753_1450	Nizo2256_0736	Nizo2535_2987	NEWLOCUS_00684	Nizo2806_1993	ATCC5870_01989	Lp500400	Nizo1838_1158	Nizo1839_2414	Nizo3892_0637	Nizo2263_0730	Nizo2726_0674	Nizo1837_1174	lp_2565	Nizo2766_0599
OG1611	cell surface hydrolase membrane-bound	Nizo3400_1847	BKIDOAFC_02068	Nizo2830_0186	Nizo2485_2632	Nizo2891_0369	Nizo2757_2954	Nizo2753_1434	Nizo2256_0721	Nizo2535_2970	NEWLOCUS_00699	Nizo2806_1976	ATCC5870_02002	Lp500384	Nizo1838_1173	Nizo1839_2429	Nizo3892_0623	Nizo2263_0714	Nizo2726_0659	Nizo1837_1189	lp_2586	Nizo2766_0613
OG1612	Oligopeptide transport ATP-binding protein OppF	Nizo3400_0469	BKIDOAFC_00992	Nizo2830_3076	Nizo2485_2885	Nizo2891_2507	Nizo2757_1830	Nizo2753_1055	Nizo2256_0945	Nizo2535_2333	NEWLOCUS_00802	Nizo2806_0878	ATCC5870_02693	Lp501553	Nizo1838_2002	Nizo1839_0074	Nizo3892_1117	Nizo2263_0069	Nizo2726_2160	Nizo1837_0509	lp_1265	Nizo2766_0184
OG1613	Transcriptional regulator TetR family	Nizo3400_1354	BKIDOAFC_02217	Nizo2830_0031	Nizo2485_2922	Nizo2891_0216	Nizo2757_1024	Nizo2753_1647	Nizo2256_1509	Nizo2535_2817	NEWLOCUS_00831	Nizo2806_1835	ATCC5870_02149	Lp500228	Nizo1838_0527	Nizo1839_2573	Nizo3892_0468	Nizo2263_0565	Nizo2726_0504	Nizo1837_1343	lp_2772	Nizo2766_2045
OG1614	Cell division protein FtsZ	Nizo3400_2993	BKIDOAFC_01759	Nizo2830_1956	Nizo2485_0974	Nizo2891_2123	Nizo2757_2229	Nizo2753_0013	Nizo2256_2208	Nizo2535_1688	NEWLOCUS_00310	Nizo2806_3003	ATCC5870_01636	Lp500706	Nizo1838_1300	Nizo1839_2652	Nizo3892_2034	Nizo2263_0217	Nizo2726_2378	Nizo1837_2648	lp_2193	Nizo2766_0963
OG1615	Nucleoside 5-triphosphatase RdgB	Nizo3400_2591	BKIDOAFC_01850	Nizo2830_0380	Nizo2485_3171	Nizo2891_1018	Nizo2757_1717	Nizo2753_1820	Nizo2256_1950	Nizo2535_2679	NEWLOCUS_00058	Nizo2806_2946	ATCC5870_01722	Lp500638	Nizo1838_0602	Nizo1839_2124	Nizo3892_0869	Nizo2263_0022	Nizo2726_0851	Nizo1837_3106	lp_2267	Nizo2766_1115
OG1616	Single-stranded DNA-binding protein	Nizo3400_0899	BKIDOAFC_00008	Nizo2830_0973	Nizo2485_2136	Nizo2891_2707	Nizo2757_2980	Nizo2753_2673	Nizo2256_2283	Nizo2535_0922	NEWLOCUS_01270	Nizo2806_2753	ATCC5870_00616	Lp502545	Nizo1838_2804	Nizo1839_0215	Nizo3892_2282	Nizo2263_2275	Nizo2726_1343	Nizo1837_0291	lp_0010	Nizo2766_2425
OG1617	Cell division protein FtsL	Nizo3400_2986	BKIDOAFC_01766	Nizo2830_1963	Nizo2485_0967	Nizo2891_2130	Nizo2757_2236	Nizo2753_0006	Nizo2256_2201	Nizo2535_1695	NEWLOCUS_00303	Nizo2806_3010	ATCC5870_01643	Lp500699	Nizo1838_1293	Nizo1839_2644	Nizo3892_2041	Nizo2263_0210	Nizo2726_2385	Nizo1837_2641	lp_2201	Nizo2766_0970
OG1618	hypothetical protein	Nizo3400_2470	BKIDOAFC_02785	Nizo2830_0693	Nizo2485_1871	Nizo2891_0675	Nizo2757_0400	Nizo2753_1971	Nizo2256_1309	Nizo2535_1309	NEWLOCUS_02295	Nizo2806_0211	ATCC5870_00395	Lp502820	Nizo1838_1526	Nizo1839_2965	Nizo3892_0965	Nizo2263_0795	Nizo2726_1064	Nizo1837_3068	lp_3353	Nizo2766_0893
OG1619	Ribosomal RNA small subunit methyltransferase D	Nizo3400_3042	BKIDOAFC_01714	Nizo2830_1912	Nizo2485_1019	Nizo2891_2074	Nizo2757_1808	Nizo2753_0061	Nizo2256_0130	Nizo2535_1639	NEWLOCUS_00360	Nizo2806_1170	ATCC5870_01588	Lp500752	Nizo1838_0023	Nizo1839_2697	Nizo3892_1990	Nizo2263_0263	Nizo2726_2334	Nizo1837_2698	lp_2134	Nizo2766_1801
OG162	D-alanyl transfer protein DltB	Nizo3400_3145	BKIDOAFC_01610	Nizo2830_1806	Nizo2485_0257	Nizo2891_1973	Nizo2757_1373	Nizo2753_0162	Nizo2256_1767	Nizo2535_1538	NEWLOCUS_00521	Nizo2806_1694	ATCC5870_01488	Lp500856	Nizo1838_0225	Nizo1839_2205	Nizo3892_1885	Nizo2263_0412	Nizo2726_2229	Nizo1837_2850	lp_2018	Nizo2766_1654
OG1620	(Citrate (pro-3S)-lyase) ligase	Nizo3400_1594	BKIDOAFC_00890	Nizo2830_2912	Nizo2485_1415	Nizo2891_2826	Nizo2757_2643	Nizo2753_1152	Nizo2256_2122	Nizo2535_2607	NEWLOCUS_00261	Nizo2806_0530	ATCC5870_02602	Lp501674	Nizo1838_1396	Nizo1839_1099	Nizo3892_1232	Nizo2263_2514	Nizo2726_1997	Nizo1837_0965	lp_1106	Nizo2766_2653
OG1621	hypothetical protein	Nizo3400_2005	BKIDOAFC_00715	Nizo2830_2741	Nizo2485_1592	Nizo2891_0858	Nizo2757_0135	Nizo2753_1315	Nizo2256_0634	Nizo2535_1184	NEWLOCUS_02233	Nizo2806_0352	ATCC5870_02425	Lp501851	Nizo1838_2387	Nizo1839_1267	Nizo3892_2772	Nizo2263_2794	Nizo2726_1828	Nizo1837_0414	lp_0893	Nizo2766_0983
OG1622	Segregation and condensation protein A	Nizo3400_1081	BKIDOAFC_01513	Nizo2830_2518	Nizo2485_0361	Nizo2891_1137	Nizo2757_1262	Nizo2753_0270	Nizo2256_2373	Nizo2535_0086	NEWLOCUS_03237	Nizo2806_1588	ATCC5870_02871	Lp500954	Nizo1838_2687	Nizo1839_2295	Nizo3892_1801	Nizo2263_0512	Nizo2726_2986	Nizo1837_0675	lp_1890	Nizo2766_0098
OG1623	ABC transporter ATP-binding protein	Nizo3400_1330	BKIDOAFC_02190	Nizo2830_0057	Nizo2485_2507	Nizo2891_0241	Nizo2757_0998	Nizo2753_1671	Nizo2256_1484	Nizo2535_2842	NEWLOCUS_00858	Nizo2806_1860	ATCC5870_02123	Lp500253	Nizo1838_0502	Nizo1839_2547	Nizo3892_0494	Nizo2263_0596	Nizo2726_0530	Nizo1837_1318	lp_2743	Nizo2766_2019
OG1624	NAD synthetase	Nizo3400_0022	BKIDOAFC_00491	Nizo2830_0521	Nizo2485_1097	Nizo2891_2762	Nizo2757_0063	Nizo2753_0945	Nizo2256_0401	Nizo2535_1091	NEWLOCUS_02836	Nizo2806_0549	ATCC5870_02195	Lp502076	Nizo1838_2153	Nizo1839_0180	Nizo3892_3167	Nizo2263_1098	Nizo2726_0463	Nizo1837_2274	lp_0566	Nizo2766_2987
OG1625	Phosphoenolpyruvate carboxykinase (ATP)	Nizo3400_2418	BKIDOAFC_02824	Nizo2830_0732	Nizo2485_1910	Nizo2891_0714	Nizo2757_2063	Nizo2753_2010	Nizo2256_1269	Nizo2535_1350	NEWLOCUS_02335	Nizo2806_0172	ATCC5870_00434	Lp502778	Nizo1838_1486	Nizo1839_1661	Nizo3892_1005	Nizo2263_0834	Nizo2726_1103	Nizo1837_3028	lp_3418	Nizo2766_0849
OG1626	Threonine synthase	Nizo3400_1342	BKIDOAFC_02204	Nizo2830_0044	Nizo2485_2909	Nizo2891_0228	Nizo2757_1011	Nizo2753_1659	Nizo2256_1496	Nizo2535_2829	NEWLOCUS_00844	Nizo2806_1847	ATCC5870_02137	Lp500241	Nizo1838_0514	Nizo1839_2559	Nizo3892_0481	Nizo2263_0583	Nizo2726_0517	Nizo1837_1330	lp_2758	Nizo2766_2032
OG1627	Histone acetyltransferase HPA2 and relatedacetyltransferase	Nizo3400_2544	BKIDOAFC_02147	Nizo2830_0101	Nizo2485_2551	Nizo2891_0285	Nizo2757_0955	Nizo2753_1714	Nizo2256_1441	Nizo2535_2886	NEWLOCUS_00902	Nizo2806_1903	ATCC5870_02081	Lp500297	Nizo1838_0459	Nizo1839_2500	Nizo3892_0538	Nizo2263_0640	Nizo2726_0574	Nizo1837_1274	lp_2691	Nizo2766_1976
OG1628	putative prenyltransferase contains 14-dihydroxy-2-naphthoate octaprenyltransferase domain	Nizo3400_2309	BKIDOAFC_01369	Nizo2830_2363	Nizo2485_0508	Nizo2891_1285	Nizo2757_1116	Nizo2753_0418	Nizo2256_2421	Nizo2535_0232	NEWLOCUS_02973	Nizo2806_1435	ATCC5870_02730	Lp501108	Nizo1838_1733	Nizo1839_0385	Nizo3892_1645	Nizo2263_1477	Nizo2726_2831	Nizo1837_1492	lp_1715	Nizo2766_0745
OG1629	Lead cadmium zinc and mercury transportingATPase	Nizo3400_0257	BKIDOAFC_02459	Nizo2830_1140	Nizo2485_1311	Nizo2891_1865	Nizo2757_1926	Nizo2753_2283	Nizo2256_0999	Nizo2535_1073	NEWLOCUS_01110	Nizo2806_2306	ATCC5870_00151	Lp503109	Nizo1838_1083	Nizo1839_2856	Nizo3892_0244	Nizo2263_2158	Nizo2726_0164	Nizo1837_2197	lp_3055	Nizo2766_1822
OG163	Histidyl-tRNA synthetase	Nizo3400_3163	BKIDOAFC_01592	Nizo2830_1791	Nizo2485_0272	Nizo2891_1958	Nizo2757_1346	Nizo2753_0180	Nizo2256_1785	Nizo2535_1523	NEWLOCUS_00536	Nizo2806_1679	ATCC5870_01473	Lp500873	Nizo1838_0243	Nizo1839_2220	Nizo3892_1870	Nizo2263_0427	Nizo2726_2214	Nizo1837_2865	lp_1981	Nizo2766_0013
OG1630	ABC transporter membrane-spanning permease -glutamine transport	Nizo3400_2632	BKIDOAFC_01884	Nizo2830_0342	Nizo2485_3132	Nizo2891_0593	Nizo2757_1544	Nizo2753_1860	Nizo2256_0807	Nizo2535_3191	NEWLOCUS_00021	Nizo2806_2910	ATCC5870_01756	Lp500600	Nizo1838_0075	Nizo1839_1009	Nizo3892_0833	Nizo2263_3123	Nizo2726_0815	Nizo1837_0484	lp_2314	Nizo2766_1153
OG1631	DNA recombination and repair protein RecO	Nizo3400_3177	BKIDOAFC_01577	Nizo2830_1777	Nizo2485_0286	Nizo2891_1065	Nizo2757_1332	Nizo2753_0194	Nizo2256_1799	Nizo2535_0012	NEWLOCUS_00550	Nizo2806_1665	ATCC5870_01459	Lp500887	Nizo1838_0257	Nizo1839_2234	Nizo3892_1856	Nizo2263_0441	Nizo2726_2200	Nizo1837_2879	lp_1966	Nizo2766_0027
OG1632	Adenine phosphoribosyltransferase	Nizo3400_2143	BKIDOAFC_01022	Nizo2830_2593	Nizo2485_0151	Nizo2891_0177	Nizo2757_2593	Nizo2753_0752	Nizo2256_1153	Nizo2535_1935	NEWLOCUS_00999	Nizo2806_2041	ATCC5870_01074	Lp501538	Nizo1838_2032	Nizo1839_1982	Nizo3892_0030	Nizo2263_2662	Nizo2726_0916	Nizo1837_0951	lp_1289	Nizo2766_0240
OG1633	small heat shock protein	Nizo3400_1788	BKIDOAFC_00110	Nizo2830_1539	Nizo2485_2436	Nizo2891_3286	Nizo2757_2823	Nizo2753_2772	Nizo2256_0198	Nizo2535_0801	NEWLOCUS_01616	Nizo2806_0882	ATCC5870_00716	Lp502440	Nizo1838_0802	Nizo1839_0752	Nizo3892_2399	Nizo2263_2594	Nizo2726_1441	Nizo1837_0171	lp_0129	Nizo2766_2911
OG1634	transport protein	Nizo3400_0106	BKIDOAFC_00576	Nizo2830_2679	Nizo2485_1757	Nizo2891_1602	Nizo2757_2289	Nizo2753_0861	Nizo2256_0483	Nizo2535_2503	NEWLOCUS_02748	Nizo2806_0693	ATCC5870_02281	Lp501994	Nizo1838_2236	Nizo1839_1405	Nizo3892_3028	Nizo2263_2935	Nizo2726_2496	Nizo1837_2361	lp_0729	Nizo2766_1556
OG1635	hypothetical protein	Nizo3400_2214	BKIDOAFC_00177	Nizo2830_1606	Nizo2485_2370	Nizo2891_3219	Nizo2757_2074	Nizo2753_2841	Nizo2256_0001	Nizo2535_0734	NEWLOCUS_01685	Nizo2806_0947	ATCC5870_00784	Lp502374	Nizo1838_0933	Nizo1839_0686	Nizo3892_2466	Nizo2263_1871	Nizo2726_1508	Nizo1837_0105	lp_0207	Nizo2766_1445
OG1636	peptidase M16 family	Nizo3400_2626	BKIDOAFC_01879	Nizo2830_0348	Nizo2485_3139	Nizo2891_0599	Nizo2757_1538	Nizo2753_1854	Nizo2256_0813	Nizo2535_3197	NEWLOCUS_00027	Nizo2806_2916	ATCC5870_01751	Lp500606	Nizo1838_0081	Nizo1839_1003	Nizo3892_0839	Nizo2263_3129	Nizo2726_0821	Nizo1837_0478	lp_2305	Nizo2766_1147
OG1637	Citrate lyase gamma chain acyl carrier protein	Nizo3400_1593	BKIDOAFC_00891	Nizo2830_2913	Nizo2485_1414	Nizo2891_2827	Nizo2757_2642	Nizo2753_1151	Nizo2256_2121	Nizo2535_2608	NEWLOCUS_00262	Nizo2806_0531	ATCC5870_02603	Lp501673	Nizo1838_1395	Nizo1839_1098	Nizo3892_1231	Nizo2263_2513	Nizo2726_1998	Nizo1837_0964	lp_1107	Nizo2766_2652
OG1638	hypothetical protein	Nizo3400_2491	BKIDOAFC_02766	Nizo2830_0675	Nizo2485_1853	Nizo2891_0657	Nizo2757_0418	Nizo2753_1952	Nizo2256_1328	Nizo2535_1291	NEWLOCUS_02276	Nizo2806_1758	ATCC5870_00377	Lp502838	Nizo1838_1545	Nizo1839_2984	Nizo3892_0947	Nizo2263_0777	Nizo2726_1046	Nizo1837_1142	lp_3330	Nizo2766_0911
OG1639	SSU ribosomal protein S18p SSU ribosomal proteinS18p zinc-independent	Nizo3400_0900	BKIDOAFC_00009	Nizo2830_0974	Nizo2485_2137	Nizo2891_2706	Nizo2757_2981	Nizo2753_2674	Nizo2256_2284	Nizo2535_0921	NEWLOCUS_01269	Nizo2806_2752	ATCC5870_00617	Lp502544	Nizo1838_2805	Nizo1839_0214	Nizo3892_2283	Nizo2263_2276	Nizo2726_1344	Nizo1837_0290	lp_0011	Nizo2766_2426
OG164	Integral membrane protein interacts with FtsH	Nizo3400_1212	BKIDOAFC_01189	Nizo2830_2177	Nizo2485_0691	Nizo2891_1466	Nizo2757_2499	Nizo2753_0601	Nizo2256_0107	Nizo2535_0413	NEWLOCUS_03164	Nizo2806_1247	ATCC5870_01250	Lp501293	Nizo1838_1072	Nizo1839_1839	Nizo3892_1462	Nizo2263_2472	Nizo2726_2648	Nizo1837_1678	lp_1507	Nizo2766_2340
OG1640	Gamma-glutamyl phosphate reductase	Nizo3400_0906	BKIDOAFC_00015	Nizo2830_1429	Nizo2485_2143	Nizo2891_2700	Nizo2757_2987	Nizo2753_2680	Nizo2256_2290	Nizo2535_0915	NEWLOCUS_01263	Nizo2806_2746	ATCC5870_00623	Lp502537	Nizo1838_2811	Nizo1839_0208	Nizo3892_2289	Nizo2263_2282	Nizo2726_1350	Nizo1837_0284	lp_0017	Nizo2766_2432
OG1641	alkaline shock protein	Nizo3400_2270	BKIDOAFC_00748	Nizo2830_2773	Nizo2485_1561	Nizo2891_0890	Nizo2757_2887	Nizo2753_2978	Nizo2256_2660	Nizo2535_1215	NEWLOCUS_00115	Nizo2806_0389	ATCC5870_02459	Lp501818	Nizo1838_0285	Nizo1839_1239	Nizo3892_2804	Nizo2263_2765	Nizo2726_1859	Nizo1837_1107	lp_0930	Nizo2766_0873
OG1642	YfaA	Nizo3400_1103	BKIDOAFC_01492	Nizo2830_2495	Nizo2485_0383	Nizo2891_1159	Nizo2757_1240	Nizo2753_0292	Nizo2256_2351	Nizo2535_0108	NEWLOCUS_03259	Nizo2806_1565	ATCC5870_02850	Lp500976	Nizo1838_2665	Nizo1839_2316	Nizo3892_1779	Nizo2263_0534	Nizo2726_2963	Nizo1837_0653	lp_1866	Nizo2766_0120
OG1643	Small conserved protein	Nizo3400_0441	BKIDOAFC_00960	Nizo2830_3047	Nizo2485_2856	Nizo2891_2477	Nizo2757_1860	Nizo2753_1084	Nizo2256_0915	Nizo2535_2304	NEWLOCUS_00773	Nizo2806_0848	ATCC5870_02666	Lp501582	Nizo1838_1972	Nizo1839_0044	Nizo3892_1145	Nizo2263_0097	Nizo2726_2131	Nizo1837_0539	lp_1235	Nizo2766_0214
OG1644	Carbamoyl-phosphate synthase large chain	Nizo3400_2166	BKIDOAFC_00445	Nizo2830_1369	Nizo2485_0937	Nizo2891_2973	Nizo2757_0547	Nizo2753_2543	Nizo2256_2605	Nizo2535_0490	NEWLOCUS_01835	Nizo2806_0742	ATCC5870_01039	Lp502115	Nizo1838_0146	Nizo1839_2059	Nizo3892_2706	Nizo2263_1626	Nizo2726_1746	Nizo1837_0793	lp_0526	Nizo2766_2190
OG1645	Translation initiation factor 3	Nizo3400_1220	BKIDOAFC_01197	Nizo2830_2185	Nizo2485_0683	Nizo2891_1458	Nizo2757_2491	Nizo2753_0593	Nizo2256_0099	Nizo2535_0405	NEWLOCUS_03156	Nizo2806_1255	ATCC5870_01258	Lp501285	Nizo1838_1064	Nizo1839_1831	Nizo3892_1470	Nizo2263_2480	Nizo2726_2656	Nizo1837_1670	lp_1515	Nizo2766_2332
OG1646	oxidoreductase	Nizo3400_2247	BKIDOAFC_00207	Nizo2830_1638	Nizo2485_2340	Nizo2891_3189	Nizo2757_0569	Nizo2753_1003	Nizo2256_1050	Nizo2535_0705	NEWLOCUS_01716	Nizo2806_0980	ATCC5870_00813	Lp502345	Nizo1838_1833	Nizo1839_0657	Nizo3892_2499	Nizo2263_1840	Nizo2726_1540	Nizo1837_0077	lp_0244	Nizo2766_1477
OG1647	Accessory regulator A	Nizo3400_2522	BKIDOAFC_02127	Nizo2830_0122	Nizo2485_2572	Nizo2891_0306	Nizo2757_0932	Nizo2753_1735	Nizo2256_1420	Nizo2535_2907	NEWLOCUS_00922	Nizo2806_1923	ATCC5870_02061	Lp500320	Nizo1838_0438	Nizo1839_2479	Nizo3892_0559	Nizo2263_0660	Nizo2726_0595	Nizo1837_1253	lp_2665	Nizo2766_1953
OG1648	hypothetical protein	Nizo3400_0984	BKIDOAFC_00060	Nizo2830_1491	Nizo2485_2483	Nizo2891_2629	Nizo2757_2869	Nizo2753_2724	Nizo2256_0151	Nizo2535_0847	NEWLOCUS_01567	Nizo2806_2702	ATCC5870_00670	Lp502493	Nizo1838_0755	Nizo1839_3029	Nizo3892_2351	Nizo2263_2640	Nizo2726_1393	Nizo1837_0220	lp_0073	Nizo2766_2957
OG1649	DNA helicase	Nizo3400_1993	BKIDOAFC_00731	Nizo2830_2756	Nizo2485_1581	Nizo2891_0873	Nizo2757_0150	Nizo2753_1303	Nizo2256_2676	Nizo2535_1198	NEWLOCUS_02248	Nizo2806_0364	ATCC5870_02437	Lp501836	Nizo1838_0300	Nizo1839_1253	Nizo3892_2787	Nizo2263_2782	Nizo2726_1842	Nizo1837_0400	lp_0910	Nizo2766_0997
OG165	Osmotically activated L-carnitine/choline ABCtransporter permease protein OpuCB	Nizo3400_0394	BKIDOAFC_01278	Nizo2830_2266	Nizo2485_0604	Nizo2891_1379	Nizo2757_0194	Nizo2753_0514	Nizo2256_1587	Nizo2535_0326	NEWLOCUS_03074	Nizo2806_1336	ATCC5870_01338	Lp501204	Nizo1838_0333	Nizo1839_1743	Nizo3892_1550	Nizo2263_1380	Nizo2726_2737	Nizo1837_1591	lp_1608	Nizo2766_2253
OG1650	hypothetical protein	Nizo3400_0011	BKIDOAFC_00481	Nizo2830_0511	Nizo2485_1087	Nizo2891_2752	Nizo2757_0053	Nizo2753_0955	Nizo2256_0391	Nizo2535_1081	NEWLOCUS_02846	Nizo2806_0539	ATCC5870_02185	Lp502086	Nizo1838_2143	Nizo1839_0190	Nizo3892_0418	Nizo2263_1088	Nizo2726_0473	Nizo1837_2264	lp_0555	Nizo2766_2977
OG1651	L-lactate permease	Nizo3400_0574	BKIDOAFC_01453	Nizo2830_2453	Nizo2485_0424	Nizo2891_1200	Nizo2757_1200	Nizo2753_0331	Nizo2256_2506	Nizo2535_0149	NEWLOCUS_02887	Nizo2806_1524	ATCC5870_02812	Lp501017	Nizo1838_2486	Nizo1839_0468	Nizo3892_1735	Nizo2263_1563	Nizo2726_2921	Nizo1837_1408	lp_1814	Nizo2766_0830
OG1652	Rhodanese-like domain protein	Nizo3400_1270	BKIDOAFC_01247	Nizo2830_2237	Nizo2485_0633	Nizo2891_1408	Nizo2757_0165	Nizo2753_0543	Nizo2256_0048	Nizo2535_0355	NEWLOCUS_03103	Nizo2806_1306	ATCC5870_01308	Lp501233	Nizo1838_1013	Nizo1839_1774	Nizo3892_1521	Nizo2263_1351	Nizo2726_2708	Nizo1837_1620	lp_1576	Nizo2766_2282
OG1653	Alcohol dehydrogenase	Nizo3400_2136	BKIDOAFC_02301	Nizo2830_1006	Nizo2485_1163	Nizo2891_2323	Nizo2757_0445	Nizo2753_2421	Nizo2256_1648	Nizo2535_1129	NEWLOCUS_02051	Nizo2806_2151	ATCC5870_00010	Lp500137	Nizo1838_2520	Nizo1839_0843	Nizo3892_0379	Nizo2263_2003	Nizo2726_0297	Nizo1837_2041	lp_2873	Nizo2766_2850
OG1654	UDP-N-acetylmuramoylalanyl-D-glutamyl-2 6-diaminopimelate--D-alanyl-D-alanine ligase	Nizo3400_2155	BKIDOAFC_00436	Nizo2830_1363	Nizo2485_0930	Nizo2891_2979	Nizo2757_2685	Nizo2753_2554	Nizo2256_2594	Nizo2535_0496	NEWLOCUS_01845	Nizo2806_0752	ATCC5870_01032	Lp502122	Nizo1838_0136	Nizo1839_2049	Nizo3892_2700	Nizo2263_1632	Nizo2726_1740	Nizo1837_0802	lp_0518	Nizo2766_2200
OG1655	hypothetical protein	Nizo3400_0818	BKIDOAFC_00289	Nizo2830_1237	Nizo2485_1363	Nizo2891_3114	Nizo2757_0792	Nizo2753_2939	Nizo2256_1842	Nizo2535_0630	NEWLOCUS_02560	Nizo2806_1054	ATCC5870_00889	Lp502257	Nizo1838_2434	Nizo1839_0580	Nizo3892_2571	Nizo2263_1765	Nizo2726_1613	Nizo1837_0933	lp_0335	Nizo2766_0453
OG1656	ABC-type amino acid transport/signaltransduction system periplasmic component/domain	Nizo3400_0732	BKIDOAFC_02608	Nizo2830_0454	Nizo2485_0029	Nizo2891_1709	Nizo2757_2106	Nizo2753_2159	Nizo2256_0662	Nizo2535_1993	NEWLOCUS_01451	Nizo2806_2440	ATCC5870_00277	Lp502979	Nizo1838_1914	Nizo1839_1520	Nizo3892_0121	Nizo2263_1263	Nizo2726_0041	Nizo1837_2534	lp_3209	Nizo2766_1257
OG1657	LSU ribosomal protein L29p	Nizo3400_2905	BKIDOAFC_00839	Nizo2830_2859	Nizo2485_1467	Nizo2891_0978	Nizo2757_1661	Nizo2753_1206	Nizo2256_2175	Nizo2535_3247	NEWLOCUS_00209	Nizo2806_0477	ATCC5870_02551	Lp501727	Nizo1838_1449	Nizo1839_1151	Nizo3892_2890	Nizo2263_2682	Nizo2726_1944	Nizo1837_1017	lp_1043	Nizo2766_2705
OG1658	Deoxyuridine 5'-triphosphatenucleotidohydrolase	Nizo3400_0050	BKIDOAFC_00523	Nizo2830_0602	Nizo2485_1812	Nizo2891_1541	Nizo2757_0091	Nizo2753_0916	Nizo2256_0429	Nizo2535_2442	NEWLOCUS_02803	Nizo2806_0577	ATCC5870_02228	Lp502048	Nizo1838_2181	Nizo1839_0528	Nizo3892_3087	Nizo2263_1126	Nizo2726_0382	Nizo1837_2305	lp_0604	Nizo2766_3015
OG1659	Ribosomal RNA small subunit methyltransferase C	Nizo3400_0075	BKIDOAFC_00547	Nizo2830_0629	Nizo2485_1786	Nizo2891_1568	Nizo2757_2599	Nizo2753_0890	Nizo2256_0454	Nizo2535_2469	NEWLOCUS_02778	Nizo2806_0656	ATCC5870_02253	Lp502023	Nizo1838_2206	Nizo1839_0502	Nizo3892_3061	Nizo2263_1204	Nizo2726_0355	Nizo1837_2330	lp_0695	Nizo2766_3041
OG166	MORN motif family protein	Nizo3400_2264	BKIDOAFC_00742	Nizo2830_2767	Nizo2485_1567	Nizo2891_0884	Nizo2757_2881	Nizo2753_2984	Nizo2256_2666	Nizo2535_1209	NEWLOCUS_00109	Nizo2806_0383	ATCC5870_02453	Lp501824	Nizo1838_0291	Nizo1839_1245	Nizo3892_2798	Nizo2263_2771	Nizo2726_1853	Nizo1837_1113	lp_0924	Nizo2766_0879
OG1660	hypothetical protein	Nizo3400_1087	BKIDOAFC_01507	Nizo2830_2511	Nizo2485_0367	Nizo2891_1143	Nizo2757_1256	Nizo2753_0276	Nizo2256_2367	Nizo2535_0092	NEWLOCUS_03243	Nizo2806_1581	ATCC5870_02865	Lp500960	Nizo1838_2681	Nizo1839_2301	Nizo3892_1795	Nizo2263_0518	Nizo2726_2979	Nizo1837_0669	lp_1884	Nizo2766_0104
OG1661	Beta-lactamase class A	Nizo3400_1902	BKIDOAFC_00412	Nizo2830_1338	Nizo2485_0905	Nizo2891_3006	Nizo2757_2005	Nizo2753_1386	Nizo2256_2568	Nizo2535_0523	NEWLOCUS_01871	Nizo2806_0778	ATCC5870_01008	Lp502149	Nizo1838_0110	Nizo1839_2024	Nizo3892_2675	Nizo2263_1657	Nizo2726_1715	Nizo1837_0828	lp_0469	Nizo2766_0300
OG1662	Uracil phosphoribosyltransferase	Nizo3400_1426	BKIDOAFC_01941	Nizo2830_0289	Nizo2485_3079	Nizo2891_0534	Nizo2757_1601	Nizo2753_1913	Nizo2256_0358	Nizo2535_3132	NEWLOCUS_02606	Nizo2806_2850	ATCC5870_01812	Lp500541	Nizo1838_1678	Nizo1839_0165	Nizo3892_0780	Nizo2263_3064	Nizo2726_0762	Nizo1837_1920	lp_2374	Nizo2766_1210
OG1663	hypothetical protein	Nizo3400_1067	BKIDOAFC_01526	Nizo2830_2531	Nizo2485_0346	Nizo2891_1123	Nizo2757_1277	Nizo2753_0256	Nizo2256_2388	Nizo2535_0071	NEWLOCUS_03224	Nizo2806_1602	ATCC5870_02884	Lp500940	Nizo1838_2702	Nizo1839_2282	Nizo3892_1814	Nizo2263_0498	Nizo2726_2999	Nizo1837_0688	lp_1908	Nizo2766_0082
OG1664	putative membrane protein	Nizo3400_2541	BKIDOAFC_02144	Nizo2830_0104	Nizo2485_2554	Nizo2891_0288	Nizo2757_0952	Nizo2753_1717	Nizo2256_1438	Nizo2535_2889	NEWLOCUS_00905	Nizo2806_1906	ATCC5870_02078	Lp500300	Nizo1838_0456	Nizo1839_2497	Nizo3892_0541	Nizo2263_0643	Nizo2726_0577	Nizo1837_1271	lp_2688	Nizo2766_1973
OG1665	Biotin--protein ligase	Nizo3400_0820	BKIDOAFC_00291	Nizo2830_1239	Nizo2485_1365	Nizo2891_3112	Nizo2757_0790	Nizo2753_2937	Nizo2256_1844	Nizo2535_0628	NEWLOCUS_02558	Nizo2806_1056	ATCC5870_00891	Lp502255	Nizo1838_2436	Nizo1839_0578	Nizo3892_2573	Nizo2263_1763	Nizo2726_1615	Nizo1837_0931	lp_0337	Nizo2766_0451
OG1666	Serine/threonine protein kinase PrkC regulatorof stationary phase	Nizo3400_0383	BKIDOAFC_01289	Nizo2830_2277	Nizo2485_0593	Nizo2891_1368	Nizo2757_0205	Nizo2753_0503	Nizo2256_1576	Nizo2535_0315	NEWLOCUS_03063	Nizo2806_1347	ATCC5870_01349	Lp501193	Nizo1838_0322	Nizo1839_1732	Nizo3892_1561	Nizo2263_1391	Nizo2726_2748	Nizo1837_1580	lp_1619	Nizo2766_2242
OG1667	Putrescine transport ATP-binding protein PotA	Nizo3400_0802	BKIDOAFC_00273	Nizo2830_1222	Nizo2485_1347	Nizo2891_3129	Nizo2757_0807	Nizo2753_2954	Nizo2256_1826	Nizo2535_0645	NEWLOCUS_01783	Nizo2806_1039	ATCC5870_00873	Lp502272	Nizo1838_2417	Nizo1839_0597	Nizo3892_2556	Nizo2263_1780	Nizo2726_1598	Nizo1837_0011	lp_0318	Nizo2766_0468
OG1668	glycosyltransferase	Nizo3400_0584	BKIDOAFC_01463	Nizo2830_2463	Nizo2485_0414	Nizo2891_1190	Nizo2757_1211	Nizo2753_0321	Nizo2256_2516	Nizo2535_0139	NEWLOCUS_02877	Nizo2806_1534	ATCC5870_02822	Lp501007	Nizo1838_2476	Nizo1839_2347	Nizo3892_1745	Nizo2263_1573	Nizo2726_2931	Nizo1837_1398	lp_1824	Nizo2766_0841
OG1669	FMN-dependent NADH-azoreductase 2	Nizo3400_0651	BKIDOAFC_00769	Nizo2830_2791	Nizo2485_1535	Nizo2891_0909	Nizo2757_2395	Nizo2753_1274	Nizo2256_0850	Nizo2535_1234	NEWLOCUS_00138	Nizo2806_0409	ATCC5870_02482	Lp501795	Nizo1838_0676	Nizo1839_1218	Nizo3892_2822	Nizo2263_2748	Nizo2726_1877	Nizo1837_1084	lp_0955	Nizo2766_2774
OG167	Rod shape-determining protein MreC	Nizo3400_2636	BKIDOAFC_01888	Nizo2830_0338	Nizo2485_3128	Nizo2891_0589	Nizo2757_1548	Nizo2753_1864	Nizo2256_0803	Nizo2535_3187	NEWLOCUS_00017	Nizo2806_2906	ATCC5870_01760	Lp500596	Nizo1838_0071	Nizo1839_1013	Nizo3892_0829	Nizo2263_3119	Nizo2726_0811	Nizo1837_0488	lp_2318	Nizo2766_1157
OG1670	Zn-dependent hydrolase	Nizo3400_0925	BKIDOAFC_00036	Nizo2830_1468	Nizo2485_2164	Nizo2891_2662	Nizo2757_3007	Nizo2753_2699	Nizo2256_2309	Nizo2535_0879	NEWLOCUS_01542	Nizo2806_2727	ATCC5870_00645	Lp502519	Nizo1838_2830	Nizo1839_3003	Nizo3892_2328	Nizo2263_2300	Nizo2726_1369	Nizo1837_0245	lp_0041	Nizo2766_2452
OG1671	hypothetical protein	Nizo3400_1223	BKIDOAFC_01200	Nizo2830_2188	Nizo2485_0680	Nizo2891_1455	Nizo2757_2488	Nizo2753_0590	Nizo2256_0096	Nizo2535_0402	NEWLOCUS_03153	Nizo2806_1258	ATCC5870_01261	Lp501282	Nizo1838_1061	Nizo1839_1828	Nizo3892_1473	Nizo2263_2483	Nizo2726_2659	Nizo1837_1667	lp_1518	Nizo2766_2329
OG1672	Xanthine phosphoribosyltransferase	Nizo3400_1567	BKIDOAFC_00921	Nizo2830_2938	Nizo2485_2776	Nizo2891_2398	Nizo2757_0289	Nizo2753_1126	Nizo2256_2096	Nizo2535_2225	NEWLOCUS_01228	Nizo2806_2547	ATCC5870_02626	Lp501644	Nizo1838_1370	Nizo1839_1073	Nizo3892_1200	Nizo2263_0179	Nizo2726_2023	Nizo1837_0627	lp_1139	Nizo2766_2626
OG1673	Integral membrane protein	Nizo3400_2109	BKIDOAFC_02344	Nizo2830_1034	Nizo2485_1188	Nizo2891_2350	Nizo2757_0865	Nizo2753_2395	Nizo2256_2758	Nizo2535_1156	NEWLOCUS_02009	Nizo2806_2189	ATCC5870_00037	Lp503224	Nizo1838_2633	Nizo1839_0816	Nizo3892_0352	Nizo2263_2031	Nizo2726_0269	Nizo1837_2081	lp_2914	Nizo2766_1017
OG1674	D-serine/D-alanine/glycine transporter	Nizo3400_2566	BKIDOAFC_01826	Nizo2830_0404	Nizo2485_3195	Nizo2891_1043	Nizo2757_1692	Nizo2753_1796	Nizo2256_1924	Nizo2535_2704	NEWLOCUS_00083	Nizo2806_2970	ATCC5870_01698	Lp500663	Nizo1838_0576	Nizo1839_2100	Nizo3892_0894	Nizo2263_0046	Nizo2726_0875	Nizo1837_3130	lp_2240	Nizo2766_1090
OG1675	hypothetical protein	Nizo3400_2772	BKIDOAFC_02736	Nizo2830_1414	Nizo2485_2726	Nizo2891_2591	Nizo2757_2177	Nizo2753_2089	Nizo2256_1360	Nizo2535_2775	NEWLOCUS_01521	Nizo2806_2511	ATCC5870_00348	Lp502865	Nizo1838_0863	Nizo1839_1595	Nizo3892_0043	Nizo2263_3028	Nizo2726_1009	Nizo1837_2466	lp_3292	Nizo2766_1328
OG1676	Phosphoribosylformylglycinamidine synthaseglutamine amidotransferase subunit	Nizo3400_1314	BKIDOAFC_02173	Nizo2830_0073	Nizo2485_2523	Nizo2891_0257	Nizo2757_0982	Nizo2753_1687	Nizo2256_1468	Nizo2535_2858	NEWLOCUS_00874	Nizo2806_1876	ATCC5870_02107	Lp500270	Nizo1838_0486	Nizo1839_2528	Nizo3892_0510	Nizo2263_0612	Nizo2726_0546	Nizo1837_1302	lp_2725	Nizo2766_2003
OG1677	hypothetical protein	Nizo3400_1779	BKIDOAFC_00118	Nizo2830_1548	Nizo2485_2429	Nizo2891_3277	Nizo2757_2815	Nizo2753_2781	Nizo2256_0206	Nizo2535_0792	NEWLOCUS_01626	Nizo2806_0890	ATCC5870_00725	Lp502431	Nizo1838_0810	Nizo1839_0745	Nizo3892_2407	Nizo2263_2586	Nizo2726_1450	Nizo1837_0162	lp_0138	Nizo2766_2903
OG1678	Phosphoribosylformimino-5-aminoimidazolecarboxamide ribotide isomerase	Nizo3400_1872	BKIDOAFC_02047	Nizo2830_0209	Nizo2485_2654	Nizo2891_0394	Nizo2757_2932	Nizo2753_1458	Nizo2256_0744	Nizo2535_2995	NEWLOCUS_00676	Nizo2806_2001	ATCC5870_01981	Lp500408	Nizo1838_1150	Nizo1839_2406	Nizo3892_0645	Nizo2263_0738	Nizo2726_0682	Nizo1837_1166	lp_2556	Nizo2766_0591
OG1679	SSU ribosomal protein S5p	Nizo3400_2896	BKIDOAFC_00847	Nizo2830_2867	Nizo2485_1459	Nizo2891_0986	Nizo2757_1653	Nizo2753_1197	Nizo2256_2167	Nizo2535_3255	NEWLOCUS_00217	Nizo2806_0486	ATCC5870_02559	Lp501719	Nizo1838_1441	Nizo1839_1142	Nizo3892_2898	Nizo2263_2673	Nizo2726_1952	Nizo1837_1009	lp_1053	Nizo2766_2697
OG168	hypothetical protein	Nizo3400_1338	BKIDOAFC_02199	Nizo2830_0048	Nizo2485_2905	Nizo2891_0232	Nizo2757_1007	Nizo2753_1663	Nizo2256_1492	Nizo2535_2833	NEWLOCUS_00849	Nizo2806_1851	ATCC5870_02132	Lp500245	Nizo1838_0510	Nizo1839_2555	Nizo3892_0485	Nizo2263_0587	Nizo2726_0521	Nizo1837_1326	lp_2753	Nizo2766_2028
OG1680	hypothetical protein	Nizo3400_2690	BKIDOAFC_02254	Nizo2830_1703	Nizo2485_2223	Nizo2891_1649	Nizo2757_0031	Nizo2753_2471	Nizo2256_1699	Nizo2535_1736	NEWLOCUS_02103	Nizo2806_2101	ATCC5870_02926	Lp500191	Nizo1838_2572	Nizo1839_0894	Nizo3892_0926	Nizo2263_2245	Nizo2726_0940	Nizo1837_1991	lp_2813	Nizo2766_2798
OG1681	L-lactate dehydrogenase	Nizo3400_1404	BKIDOAFC_01921	Nizo2830_0311	Nizo2485_3101	Nizo2891_0556	Nizo2757_1580	Nizo2753_1891	Nizo2256_0380	Nizo2535_3154	NEWLOCUS_02628	Nizo2806_2872	ATCC5870_01792	Lp500563	Nizo1838_1700	Nizo1839_1455	Nizo3892_0802	Nizo2263_3086	Nizo2726_0784	Nizo1837_1898	lp_2349	Nizo2766_1189
OG1682	Membrane-associated phospholipid phosphatase	Nizo3400_0689	BKIDOAFC_00804	Nizo2830_2830	Nizo2485_1497	Nizo2891_0948	Nizo2757_2432	Nizo2753_1237	Nizo2256_0986	Nizo2535_3217	NEWLOCUS_00177	Nizo2806_0446	ATCC5870_02517	Lp501757	Nizo1838_2725	Nizo1839_1181	Nizo3892_2861	Nizo2263_2712	Nizo2726_1915	Nizo1837_1046	lp_1001	Nizo2766_2737
OG1683	ABC transporter ATP-binding protein uup	Nizo3400_0101	BKIDOAFC_00570	Nizo2830_0658	Nizo2485_1762	Nizo2891_1597	Nizo2757_2284	Nizo2753_0866	Nizo2256_0478	Nizo2535_2498	NEWLOCUS_02753	Nizo2806_0688	ATCC5870_02276	Lp501999	Nizo1838_2231	Nizo1839_1410	Nizo3892_3033	Nizo2263_2940	Nizo2726_0327	Nizo1837_2356	lp_0723	Nizo2766_1551
OG1684	GTP-binding protein TypA/BipA	Nizo3400_3031	BKIDOAFC_01722	Nizo2830_1920	Nizo2485_1011	Nizo2891_2082	Nizo2757_2193	Nizo2753_0050	Nizo2256_2865	Nizo2535_1647	NEWLOCUS_00352	Nizo2806_1176	ATCC5870_01596	Lp500743	Nizo1838_0636	Nizo1839_2688	Nizo3892_1998	Nizo2263_0253	Nizo2726_2342	Nizo1837_2690	lp_2146	Nizo2766_0927
OG1685	hypothetical protein	Nizo3400_1521	BKIDOAFC_01985	Nizo2830_0270	Nizo2485_3007	Nizo2891_0457	Nizo2757_1508	Nizo2753_1518	Nizo2256_0267	Nizo2535_3056	NEWLOCUS_02586	Nizo2806_2813	ATCC5870_01923	Lp500469	Nizo1838_1587	Nizo1839_0089	Nizo3892_0705	Nizo2263_1898	Nizo2726_0743	Nizo1837_1939	lp_2482	Nizo2766_0530
OG1686	Phosphoglucosamine mutase	Nizo3400_0185	BKIDOAFC_00654	Nizo2830_2597	Nizo2485_1655	Nizo2891_2276	Nizo2757_2374	Nizo2753_0781	Nizo2256_0571	Nizo2535_2402	NEWLOCUS_02661	Nizo2806_0290	ATCC5870_02365	Lp501913	Nizo1838_2323	Nizo1839_1325	Nizo3892_2948	Nizo2263_2854	Nizo2726_0949	Nizo1837_2447	lp_0820	Nizo2766_1642
OG1687	hypothetical protein	Nizo3400_2080	BKIDOAFC_02373	Nizo2830_1064	Nizo2485_1219	Nizo2891_1953	Nizo2757_0746	Nizo2753_2365	Nizo2256_2727	Nizo2535_2141	NEWLOCUS_01023	Nizo2806_2217	ATCC5870_00065	Lp503196	Nizo1838_2601	Nizo1839_2933	Nizo3892_0320	Nizo2263_2060	Nizo2726_0240	Nizo1837_2110	lp_2952	Nizo2766_1418
OG1688	TsaD/Kae1/Qri7 protein required forthreonylcarbamoyladenosine tA37 formation in tRNA	Nizo3400_0099	BKIDOAFC_00569	Nizo2830_0656	Nizo2485_1764	Nizo2891_1596	Nizo2757_1866	Nizo2753_0868	Nizo2256_0476	Nizo2535_2497	NEWLOCUS_02756	Nizo2806_0685	ATCC5870_02275	Lp502001	Nizo1838_2229	Nizo1839_0479	Nizo3892_3035	Nizo2263_1226	Nizo2726_0329	Nizo1837_2353	lp_0721	Nizo2766_1549
OG1689	50S ribosomal subunit maturation GTPase RbgA	Nizo3400_1112	BKIDOAFC_01482	Nizo2830_2485	Nizo2485_0393	Nizo2891_1168	Nizo2757_1231	Nizo2753_0301	Nizo2256_2342	Nizo2535_0117	NEWLOCUS_02857	Nizo2806_1555	ATCC5870_02841	Lp500987	Nizo1838_2656	Nizo1839_2325	Nizo3892_1769	Nizo2263_1593	Nizo2726_2953	Nizo1837_1378	lp_1854	Nizo2766_0129
OG169	transcription regulator	Nizo3400_1789	BKIDOAFC_00109	Nizo2830_1538	Nizo2485_2437	Nizo2891_3287	Nizo2757_2824	Nizo2753_2771	Nizo2256_0197	Nizo2535_0802	NEWLOCUS_01615	Nizo2806_0881	ATCC5870_00715	Lp502441	Nizo1838_0801	Nizo1839_0753	Nizo3892_2398	Nizo2263_2595	Nizo2726_1440	Nizo1837_0172	lp_0128	Nizo2766_2912
OG1690	tmRNA-binding protein SmpB	Nizo3400_0166	BKIDOAFC_00635	Nizo2830_2617	Nizo2485_1674	Nizo2891_2257	Nizo2757_2355	Nizo2753_0801	Nizo2256_0551	Nizo2535_2383	NEWLOCUS_02681	Nizo2806_0271	ATCC5870_02346	Lp501932	Nizo1838_2303	Nizo1839_1344	Nizo3892_2967	Nizo2263_2874	Nizo2726_2434	Nizo1837_2428	lp_0799	Nizo2766_1623
OG1691	Octaprenyl diphosphate synthase	Nizo3400_0399	BKIDOAFC_01273	Nizo2830_2261	Nizo2485_0609	Nizo2891_1384	Nizo2757_0189	Nizo2753_0519	Nizo2256_1592	Nizo2535_0331	NEWLOCUS_03079	Nizo2806_1331	ATCC5870_01333	Lp501209	Nizo1838_0338	Nizo1839_1748	Nizo3892_1545	Nizo2263_1375	Nizo2726_2732	Nizo1837_1596	lp_1602	Nizo2766_2258
OG1692	Aspartate racemase	Nizo3400_1227	BKIDOAFC_01204	Nizo2830_2192	Nizo2485_0676	Nizo2891_1451	Nizo2757_2484	Nizo2753_0586	Nizo2256_0092	Nizo2535_0398	NEWLOCUS_03149	Nizo2806_1263	ATCC5870_01265	Lp501278	Nizo1838_1057	Nizo1839_1825	Nizo3892_1477	Nizo2263_2487	Nizo2726_2663	Nizo1837_1663	lp_1523	Nizo2766_2325
OG1693	D-tyrosyl-tRNA deacylase	Nizo3400_3159	BKIDOAFC_01596	Nizo2830_1795	Nizo2485_0268	Nizo2891_1962	Nizo2757_1350	Nizo2753_0176	Nizo2256_1781	Nizo2535_1527	NEWLOCUS_00532	Nizo2806_1683	ATCC5870_01477	Lp500869	Nizo1838_0239	Nizo1839_2216	Nizo3892_1874	Nizo2263_0423	Nizo2726_2218	Nizo1837_2861	lp_1986	Nizo2766_0009
OG1694	hypothetical protein	Nizo3400_1130	BKIDOAFC_01465	Nizo2830_2468	Nizo2485_0411	Nizo2891_1186	Nizo2757_1214	Nizo2753_0318	Nizo2256_2519	Nizo2535_0135	NEWLOCUS_02874	Nizo2806_1538	ATCC5870_02824	Lp501005	Nizo1838_2473	Nizo1839_2344	Nizo3892_1751	Nizo2263_1576	Nizo2726_2936	Nizo1837_1395	lp_1833	Nizo2766_0146
OG1695	hypothetical protein	Nizo3400_2716	BKIDOAFC_00237	Nizo2830_1663	Nizo2485_2303	Nizo2891_3164	Nizo2757_0602	Nizo2753_0975	Nizo2256_1083	Nizo2535_0680	NEWLOCUS_01749	Nizo2806_1005	ATCC5870_00838	Lp502308	Nizo1838_1866	Nizo1839_0631	Nizo3892_2524	Nizo2263_1812	Nizo2726_1566	Nizo1837_0044	lp_0284	Nizo2766_1510
OG1696	3-oxoacyl-(acyl-carrier protein) reductase	Nizo3400_0609	BKIDOAFC_01334	Nizo2830_2325	Nizo2485_0548	Nizo2891_1324	Nizo2757_1078	Nizo2753_0455	Nizo2256_2844	Nizo2535_0271	NEWLOCUS_03015	Nizo2806_1395	ATCC5870_01392	Lp501146	Nizo1838_1265	Nizo1839_1687	Nizo3892_1608	Nizo2263_1437	Nizo2726_2795	Nizo1837_1532	lp_1674	Nizo2766_0708
OG1697	TetR family regulatory protein of MDR cluster	Nizo3400_0410	BKIDOAFC_01262	Nizo2830_2250	Nizo2485_0620	Nizo2891_1395	Nizo2757_0178	Nizo2753_0530	Nizo2256_1603	Nizo2535_0342	NEWLOCUS_03090	Nizo2806_1320	ATCC5870_01322	Lp501220	Nizo1838_0349	Nizo1839_1759	Nizo3892_1534	Nizo2263_1364	Nizo2726_2721	Nizo1837_1607	lp_1591	Nizo2766_2269
OG1698	PTS cellobiose-specific IIC component	Nizo3400_1553	BKIDOAFC_00934	Nizo2830_2951	Nizo2485_2790	Nizo2891_2411	Nizo2757_0276	Nizo2753_1112	Nizo2256_2083	Nizo2535_2238	NEWLOCUS_01215	Nizo2806_2560	ATCC5870_02639	Lp501631	Nizo1838_1357	Nizo1839_1053	Nizo3892_1186	Nizo2263_0166	Nizo2726_2036	Nizo1837_0614	lp_1155	Nizo2766_2613
OG1699	Hydroxymethylpyrimidine ABC transporter ATPasecomponent	Nizo3400_3063	BKIDOAFC_01693	Nizo2830_1890	Nizo2485_1040	Nizo2891_2053	Nizo2757_1787	Nizo2753_0082	Nizo2256_0109	Nizo2535_1618	NEWLOCUS_00381	Nizo2806_1149	ATCC5870_01567	Lp500773	Nizo1838_0002	Nizo1839_2718	Nizo3892_1969	Nizo2263_0285	Nizo2726_2312	Nizo1837_2719	lp_2110	Nizo2766_1780
OG17	UDP-glucose 4-epimerase	Nizo3400_2757 Nizo3400_0088	BKIDOAFC_00559 BKIDOAFC_02871	Nizo2830_0788 Nizo2830_0646	Nizo2485_1963 Nizo2485_1774	Nizo2891_0766 Nizo2891_1586	Nizo2757_2731 Nizo2757_1876	Nizo2753_2060 Nizo2753_0878	Nizo2256_1103 Nizo2256_0466	Nizo2535_1402 Nizo2535_2487	NEWLOCUS_02391 NEWLOCUS_02766	Nizo2806_0119 Nizo2806_0674	ATCC5870_00484 ATCC5870_02265	Lp502726 Lp502011	Nizo1838_2872 Nizo1838_2219	Nizo1839_1617 Nizo1839_0489	Nizo3892_1060 Nizo3892_3045	Nizo2263_1216 Nizo2263_0896	Nizo2726_1157 Nizo2726_0339	Nizo1837_2974 Nizo1837_2343	lp_0709 lp_3481	Nizo2766_0259 Nizo2766_1539
OG170	Transcriptional regulator ArsR family	Nizo3400_0661	BKIDOAFC_00778	Nizo2830_2801	Nizo2485_1525	Nizo2891_0920	Nizo2757_2405	Nizo2753_1265	Nizo2256_0860	Nizo2535_1245	NEWLOCUS_00148	Nizo2806_0419	ATCC5870_02491	Lp501784	Nizo1838_0686	Nizo1839_1208	Nizo3892_2833	Nizo2263_2739	Nizo2726_1887	Nizo1837_1074	lp_0965	Nizo2766_2764
OG1700	hypothetical protein	Nizo3400_2721	BKIDOAFC_00231	Nizo2830_1658	Nizo2485_2308	Nizo2891_3169	Nizo2757_0597	Nizo2753_0980	Nizo2256_1078	Nizo2535_0685	NEWLOCUS_01744	Nizo2806_1000	ATCC5870_00833	Lp502313	Nizo1838_1861	Nizo1839_0634	Nizo3892_2519	Nizo2263_1817	Nizo2726_1561	Nizo1837_0049	lp_0279	Nizo2766_1505
OG1701	Integral membrane protein	Nizo3400_0980	BKIDOAFC_00056	Nizo2830_1487	Nizo2485_2487	Nizo2891_2633	Nizo2757_2873	Nizo2753_2720	Nizo2256_0147	Nizo2535_0851	NEWLOCUS_01563	Nizo2806_2706	ATCC5870_00666	Lp502497	Nizo1838_0751	Nizo1839_3024	Nizo3892_2347	Nizo2263_2644	Nizo2726_1389	Nizo1837_0224	lp_0068	Nizo2766_2961
OG1702	phosphoenolpyruvate-dependent sugarphosphotransferase system EIIABC glucose specific	Nizo3400_0287	BKIDOAFC_02419	Nizo2830_1112	Nizo2485_1272	Nizo2891_1904	Nizo2757_0695	Nizo2753_2313	Nizo2256_2783	Nizo2535_2092	NEWLOCUS_01071	Nizo2806_2265	ATCC5870_00111	Lp503148	Nizo1838_1322	Nizo1839_2887	Nizo3892_0272	Nizo2263_2106	Nizo2726_0192	Nizo1837_2158	lp_3008	Nizo2766_1367
OG1703	Transcriptional regulator GntR family	Nizo3400_2518	BKIDOAFC_02123	Nizo2830_0126	Nizo2485_2576	Nizo2891_0310	Nizo2757_0928	Nizo2753_1739	Nizo2256_1416	Nizo2535_2911	NEWLOCUS_00926	Nizo2806_1927	ATCC5870_02057	Lp500324	Nizo1838_0434	Nizo1839_2475	Nizo3892_0563	Nizo2263_0664	Nizo2726_0599	Nizo1837_1249	lp_2661	Nizo2766_1949
OG1704	hypothetical protein	Nizo3400_1237	BKIDOAFC_01214	Nizo2830_2204	Nizo2485_0666	Nizo2891_1441	Nizo2757_2474	Nizo2753_0576	Nizo2256_0082	Nizo2535_0388	NEWLOCUS_03139	Nizo2806_1273	ATCC5870_01275	Lp501267	Nizo1838_1047	Nizo1839_1812	Nizo3892_1488	Nizo2263_2497	Nizo2726_2675	Nizo1837_1653	lp_1534	Nizo2766_2315
OG1705	hypothetical protein	Nizo3400_1260	BKIDOAFC_01236	Nizo2830_2227	Nizo2485_0644	Nizo2891_1418	Nizo2757_0155	Nizo2753_0553	Nizo2256_0058	Nizo2535_0365	NEWLOCUS_03115	Nizo2806_1296	ATCC5870_01297	Lp501243	Nizo1838_1023	Nizo1839_1784	Nizo3892_1511	Nizo2263_1341	Nizo2726_2698	Nizo1837_1630	lp_1564	Nizo2766_2292
OG1706	Uracil phosphoribosyltransferase	Nizo3400_2555	BKIDOAFC_02158	Nizo2830_0089	Nizo2485_2539	Nizo2891_0273	Nizo2757_0966	Nizo2753_1703	Nizo2256_1452	Nizo2535_2874	NEWLOCUS_00890	Nizo2806_1892	ATCC5870_02092	Lp500286	Nizo1838_0470	Nizo1839_2512	Nizo3892_0526	Nizo2263_0628	Nizo2726_0562	Nizo1837_1286	lp_2704	Nizo2766_1987
OG1707	hypothetical protein	Nizo3400_0828	BKIDOAFC_00299	Nizo2830_1252	Nizo2485_1379	Nizo2891_3099	Nizo2757_0775	Nizo2753_2929	Nizo2256_0033	Nizo2535_0615	NEWLOCUS_02548	Nizo2806_1070	ATCC5870_00903	Lp502241	Nizo1838_0741	Nizo1839_0565	Nizo3892_2587	Nizo2263_1754	Nizo2726_1628	Nizo1837_0922	lp_0348	Nizo2766_0437
OG1708	phosphinothricin N-acetyltransferase	Nizo3400_0753	BKIDOAFC_02587	Nizo2830_0435	Nizo2485_0047	Nizo2891_1728	Nizo2757_0125	Nizo2753_2178	Nizo2256_1881	Nizo2535_2013	NEWLOCUS_01430	Nizo2806_2421	ATCC5870_00258	Lp502997	Nizo1838_0970	Nizo1839_1500	Nizo3892_0141	Nizo2263_1244	Nizo2726_0022	Nizo1837_2554	lp_3187	Nizo2766_2404
OG1709	Phosphate transport ATP-binding protein PstB	Nizo3400_0123	BKIDOAFC_00591	Nizo2830_2663	Nizo2485_1726	Nizo2891_1618	Nizo2757_2305	Nizo2753_0845	Nizo2256_0499	Nizo2535_2519	NEWLOCUS_02732	Nizo2806_0709	ATCC5870_02296	Lp501977	Nizo1838_2252	Nizo1839_1389	Nizo3892_3012	Nizo2263_2919	Nizo2726_2480	Nizo1837_2377	lp_0749	Nizo2766_1572
OG171	Cell division protein YlmG/Ycf19 YggT family	Nizo3400_2995	BKIDOAFC_01757	Nizo2830_1954	Nizo2485_0976	Nizo2891_2121	Nizo2757_2227	Nizo2753_0015	Nizo2256_2210	Nizo2535_1686	NEWLOCUS_00312	Nizo2806_3001	ATCC5870_01634	Lp500708	Nizo1838_1302	Nizo1839_2654	Nizo3892_2032	Nizo2263_0219	Nizo2726_2376	Nizo1837_2650	lp_2191	Nizo2766_0961
OG1710	Transcriptional regulator GntR family domain	Nizo3400_1150	BKIDOAFC_01124	Nizo2830_2088	Nizo2485_0781	Nizo2891_0088	Nizo2757_2273	Nizo2753_0663	Nizo2256_1239	Nizo2535_1846	NEWLOCUS_00603	Nizo2806_0034	ATCC5870_01158	Lp501393	Nizo1838_2118	Nizo1839_1898	Nizo3892_1372	Nizo2263_2412	Nizo2726_2560	Nizo1837_1743	lp_1407	Nizo2766_2139
OG1711	hypothetical protein	Nizo3400_2054	BKIDOAFC_01447	Nizo2830_2446	Nizo2485_0431	Nizo2891_1208	Nizo2757_1193	Nizo2753_0338	Nizo2256_2499	Nizo2535_0157	NEWLOCUS_02895	Nizo2806_1517	ATCC5870_02806	Lp501024	Nizo1838_1812	Nizo1839_0462	Nizo3892_1728	Nizo2263_1556	Nizo2726_2914	Nizo1837_1415	lp_1806	Nizo2766_0823
OG1712	glycine cleavage system H protein	Nizo3400_1408	BKIDOAFC_01925	Nizo2830_0307	Nizo2485_3097	Nizo2891_0552	Nizo2757_1584	Nizo2753_1895	Nizo2256_0376	Nizo2535_3150	NEWLOCUS_02624	Nizo2806_2868	ATCC5870_01796	Lp500559	Nizo1838_1696	Nizo1839_1451	Nizo3892_0798	Nizo2263_3082	Nizo2726_0780	Nizo1837_1902	lp_2353	Nizo2766_1193
OG1713	cell surface hydrolase	Nizo3400_0335	BKIDOAFC_02020	Nizo2830_0238	Nizo2485_2972	Nizo2891_0423	Nizo2757_0458	Nizo2753_1487	Nizo2256_0772	Nizo2535_3024	NEWLOCUS_01961	Nizo2806_2030	ATCC5870_01954	Lp500437	Nizo1838_1122	Nizo1839_2377	Nizo3892_0674	Nizo2263_1978	Nizo2726_0711	Nizo1837_1978	lp_2519	Nizo2766_0563
OG1714	Proton/glutamate symport proteinSodium/glutamate symport protein	Nizo3400_2685	BKIDOAFC_02257	Nizo2830_1699	Nizo2485_2219	Nizo2891_1645	Nizo2757_0027	Nizo2753_2467	Nizo2256_1695	Nizo2535_1732	NEWLOCUS_02099	Nizo2806_2105	ATCC5870_02923	Lp500186	Nizo1838_2568	Nizo1839_0890	Nizo3892_0922	Nizo2263_3022	Nizo2726_0936	Nizo1837_1995	lp_2818	Nizo2766_2802
OG1715	transmembrane protein Tmp5	Nizo3400_1263	BKIDOAFC_01239	Nizo2830_2230	Nizo2485_0641	Nizo2891_1415	Nizo2757_0158	Nizo2753_0550	Nizo2256_0055	Nizo2535_0362	NEWLOCUS_03112	Nizo2806_1299	ATCC5870_01300	Lp501240	Nizo1838_1020	Nizo1839_1781	Nizo3892_1514	Nizo2263_1344	Nizo2726_2701	Nizo1837_1627	lp_1567	Nizo2766_2289
OG1716	Cardiolipin synthetase	Nizo3400_2787	BKIDOAFC_02720	Nizo2830_1397	Nizo2485_2713	Nizo2891_2578	Nizo2757_2163	Nizo2753_2103	Nizo2256_1346	Nizo2535_2762	NEWLOCUS_01505	Nizo2806_2496	ATCC5870_00334	Lp502880	Nizo1838_0849	Nizo1839_1580	Nizo3892_0060	Nizo2263_1312	Nizo2726_1026	Nizo1837_2481	lp_3273	Nizo2766_1314
OG1717	putative transcriptional regulator	Nizo3400_1937	BKIDOAFC_00380	Nizo2830_1306	Nizo2485_0875	Nizo2891_3040	Nizo2757_2040	Nizo2753_1351	Nizo2256_1861	Nizo2535_0557	NEWLOCUS_01905	Nizo2806_0812	ATCC5870_00977	Lp502180	Nizo1838_1188	Nizo1839_1994	Nizo3892_2644	Nizo2263_1695	Nizo2726_1683	Nizo1837_0861	lp_0435	Nizo2766_0336
OG1718	Histidine binding protein	Nizo3400_1193	BKIDOAFC_01170	Nizo2830_2129	Nizo2485_0743	Nizo2891_0050	Nizo2757_2518	Nizo2753_0620	Nizo2256_2046	Nizo2535_1808	NEWLOCUS_00648	Nizo2806_1228	ATCC5870_01200	Lp501344	Nizo1838_0375	Nizo1839_1858	Nizo3892_1413	Nizo2263_2453	Nizo2726_2600	Nizo1837_1697	lp_1454	Nizo2766_2359
OG1719	3-hydroxyacyl-(acyl-carrier-protein) dehydrataseFabZ form	Nizo3400_0613	BKIDOAFC_01330	Nizo2830_2321	Nizo2485_0552	Nizo2891_1328	Nizo2757_1074	Nizo2753_0459	Nizo2256_2840	Nizo2535_0275	NEWLOCUS_03019	Nizo2806_1391	ATCC5870_01388	Lp501150	Nizo1838_1261	Nizo1839_1691	Nizo3892_1604	Nizo2263_1433	Nizo2726_2791	Nizo1837_1536	lp_1670	Nizo2766_0704
OG172	hypothetical protein	Nizo3400_2760	BKIDOAFC_02749	Nizo2830_1426	Nizo2485_2742	Nizo2891_2603	Nizo2757_2189	Nizo2753_2077	Nizo2256_1372	Nizo2535_2787	NEWLOCUS_01535	Nizo2806_2523	ATCC5870_00360	Lp502853	Nizo1838_0875	Nizo1839_1607	Nizo3892_0031	Nizo2263_3040	Nizo2726_0997	Nizo1837_2454	lp_3305	Nizo2766_1340
OG1720	Deoxyadenosine kinase	Nizo3400_0698	BKIDOAFC_00811	Nizo2830_2838	Nizo2485_1489	Nizo2891_0956	Nizo2757_2441	Nizo2753_1228	Nizo2256_0978	Nizo2535_3225	NEWLOCUS_00186	Nizo2806_0455	ATCC5870_02524	Lp501748	Nizo1838_2716	Nizo1839_1173	Nizo3892_2869	Nizo2263_2703	Nizo2726_1923	Nizo1837_1038	lp_1011	Nizo2766_2728
OG1721	Cytoplasmic hypothetical protein	Nizo3400_0151	BKIDOAFC_00619	Nizo2830_2632	Nizo2485_1689	Nizo2891_2242	Nizo2757_2340	Nizo2753_0816	Nizo2256_0536	Nizo2535_2368	NEWLOCUS_02696	Nizo2806_0256	ATCC5870_02330	Lp501947	Nizo1838_2288	Nizo1839_1360	Nizo3892_2982	Nizo2263_2889	Nizo2726_2449	Nizo1837_2413	lp_0781	Nizo2766_1608
OG1722	LSU methyltransferase	Nizo3400_0927	BKIDOAFC_00038	Nizo2830_1470	Nizo2485_2166	Nizo2891_2660	Nizo2757_3009	Nizo2753_2701	Nizo2256_2311	Nizo2535_0877	NEWLOCUS_01544	Nizo2806_2725	ATCC5870_00647	Lp502517	Nizo1838_2832	Nizo1839_3005	Nizo3892_2330	Nizo2263_2302	Nizo2726_1371	Nizo1837_0243	lp_0045	Nizo2766_2454
OG1723	hypothetical protein	Nizo3400_1798	BKIDOAFC_00096	Nizo2830_1530	Nizo2485_2446	Nizo2891_3295	Nizo2757_2833	Nizo2753_2762	Nizo2256_0187	Nizo2535_0810	NEWLOCUS_01606	Nizo2806_2665	ATCC5870_00707	Lp502455	Nizo1838_0791	Nizo1839_0761	Nizo3892_2390	Nizo2263_2604	Nizo2726_1432	Nizo1837_0181	lp_0118	Nizo2766_2921
OG1724	Malolactic enzyme	Nizo3400_1584	BKIDOAFC_00906	Nizo2830_2922	Nizo2485_2760	Nizo2891_2382	Nizo2757_0306	Nizo2753_1142	Nizo2256_2112	Nizo2535_2209	NEWLOCUS_01244	Nizo2806_2531	ATCC5870_02611	Lp501660	Nizo1838_1386	Nizo1839_1090	Nizo3892_1217	Nizo2263_0196	Nizo2726_2007	Nizo1837_0643	lp_1118	Nizo2766_2643
OG1725	DNA polymerase III alpha subunit	Nizo3400_3122	BKIDOAFC_01633	Nizo2830_1829	Nizo2485_0234	Nizo2891_1996	Nizo2757_1396	Nizo2753_0139	Nizo2256_1744	Nizo2535_1561	NEWLOCUS_00498	Nizo2806_1717	ATCC5870_01511	Lp500831	Nizo1838_0202	Nizo1839_2180	Nizo3892_1908	Nizo2263_0390	Nizo2726_2252	Nizo1837_2826	lp_2045	Nizo2766_1677
OG1726	Shikimate kinase I	Nizo3400_3134	BKIDOAFC_01621	Nizo2830_1817	Nizo2485_0246	Nizo2891_1984	Nizo2757_1384	Nizo2753_0151	Nizo2256_1756	Nizo2535_1549	NEWLOCUS_00510	Nizo2806_1705	ATCC5870_01499	Lp500843	Nizo1838_0214	Nizo1839_2193	Nizo3892_1896	Nizo2263_0401	Nizo2726_2240	Nizo1837_2839	lp_2033	Nizo2766_1665
OG1727	Ribonucleotide reductase of class III activatingprotein	Nizo3400_2095	BKIDOAFC_02359	Nizo2830_1048	Nizo2485_1203	Nizo2891_2363	Nizo2757_0049	Nizo2753_2380	Nizo2256_2742	Nizo2535_1169	NEWLOCUS_01007	Nizo2806_2202	ATCC5870_00051	Lp503211	Nizo1838_2617	Nizo1839_0803	Nizo3892_0335	Nizo2263_2045	Nizo2726_0255	Nizo1837_2094	lp_2931	Nizo2766_1434
OG1728	hypothetical protein	Nizo3400_2025	BKIDOAFC_01419	Nizo2830_2417	Nizo2485_0459	Nizo2891_1236	Nizo2757_1164	Nizo2753_0366	Nizo2256_2470	Nizo2535_0184	NEWLOCUS_02923	Nizo2806_1490	ATCC5870_02778	Lp501053	Nizo1838_1783	Nizo1839_0434	Nizo3892_1699	Nizo2263_1529	Nizo2726_2885	Nizo1837_1443	lp_1777	Nizo2766_0793
OG1729	Cytochrome d ubiquinol oxidase subunit I	Nizo3400_1577	BKIDOAFC_00912	Nizo2830_2928	Nizo2485_2766	Nizo2891_2388	Nizo2757_0299	Nizo2753_1136	Nizo2256_2106	Nizo2535_2215	NEWLOCUS_01238	Nizo2806_2537	ATCC5870_02617	Lp501654	Nizo1838_1380	Nizo1839_1084	Nizo3892_1211	Nizo2263_0190	Nizo2726_2013	Nizo1837_0637	lp_1125	Nizo2766_2636
OG173	acetylesterase	Nizo3400_2517	BKIDOAFC_02122	Nizo2830_0127	Nizo2485_2577	Nizo2891_0311	Nizo2757_0927	Nizo2753_1740	Nizo2256_1415	Nizo2535_2912	NEWLOCUS_00927	Nizo2806_1928	ATCC5870_02056	Lp500325	Nizo1838_0433	Nizo1839_2474	Nizo3892_0564	Nizo2263_0665	Nizo2726_0600	Nizo1837_1248	lp_2660	Nizo2766_1948
OG1730	Excinuclease ABC subunit B	Nizo3400_0143	BKIDOAFC_00611	Nizo2830_2640	Nizo2485_1697	Nizo2891_2234	Nizo2757_2332	Nizo2753_0824	Nizo2256_0528	Nizo2535_2360	NEWLOCUS_02704	Nizo2806_0248	ATCC5870_02322	Lp501955	Nizo1838_2280	Nizo1839_1368	Nizo3892_2990	Nizo2263_2897	Nizo2726_2457	Nizo1837_2405	lp_0772	Nizo2766_1600
OG1731	DNA-directed RNA polymerase alpha subunit	Nizo3400_2888	BKIDOAFC_00855	Nizo2830_2875	Nizo2485_1451	Nizo2891_0994	Nizo2757_1645	Nizo2753_1189	Nizo2256_2159	Nizo2535_3263	NEWLOCUS_00225	Nizo2806_0494	ATCC5870_02567	Lp501711	Nizo1838_1433	Nizo1839_1134	Nizo3892_2906	Nizo2263_2665	Nizo2726_1960	Nizo1837_1001	lp_1062	Nizo2766_2689
OG1732	hypothetical protein	Nizo3400_1522	BKIDOAFC_01986	Nizo2830_0269	Nizo2485_3006	Nizo2891_0456	Nizo2757_1509	Nizo2753_1517	Nizo2256_0266	Nizo2535_3055	NEWLOCUS_02585	Nizo2806_2812	ATCC5870_01924	Lp500468	Nizo1838_1586	Nizo1839_0088	Nizo3892_0704	Nizo2263_1899	Nizo2726_0742	Nizo1837_1940	lp_2483	Nizo2766_0531
OG1733	DEAD-box ATP-dependent RNA helicase CshA	Nizo3400_2156	BKIDOAFC_00437	Nizo2830_1364	Nizo2485_0931	Nizo2891_2978	Nizo2757_2686	Nizo2753_2553	Nizo2256_2595	Nizo2535_0495	NEWLOCUS_01844	Nizo2806_0751	ATCC5870_01033	Lp502121	Nizo1838_0137	Nizo1839_2050	Nizo3892_2701	Nizo2263_1631	Nizo2726_1741	Nizo1837_0801	lp_0520	Nizo2766_2199
OG1734	YbhB and YbcL	Nizo3400_0836	BKIDOAFC_00307	Nizo2830_1260	Nizo2485_1387	Nizo2891_3091	Nizo2757_0767	Nizo2753_2921	Nizo2256_0025	Nizo2535_0607	NEWLOCUS_02540	Nizo2806_1078	ATCC5870_00911	Lp502233	Nizo1838_0733	Nizo1839_0557	Nizo3892_2595	Nizo2263_1746	Nizo2726_1636	Nizo1837_0914	lp_0358	Nizo2766_0429
OG1735	lipoprotein precursor	Nizo3400_2312	BKIDOAFC_01372	Nizo2830_2366	Nizo2485_0505	Nizo2891_1282	Nizo2757_1119	Nizo2753_0415	Nizo2256_2424	Nizo2535_0229	NEWLOCUS_02970	Nizo2806_1438	ATCC5870_02733	Lp501105	Nizo1838_1736	Nizo1839_0388	Nizo3892_1648	Nizo2263_1480	Nizo2726_2834	Nizo1837_1489	lp_1718	Nizo2766_0748
OG1736	DinG family ATP-dependent helicase YoaA	Nizo3400_2326	BKIDOAFC_01385	Nizo2830_2380	Nizo2485_0491	Nizo2891_1268	Nizo2757_1132	Nizo2753_0402	Nizo2256_2438	Nizo2535_0216	NEWLOCUS_02955	Nizo2806_1452	ATCC5870_02746	Lp501091	Nizo1838_1751	Nizo1839_0402	Nizo3892_1662	Nizo2263_1493	Nizo2726_2848	Nizo1837_1475	lp_1737	Nizo2766_0761
OG1737	ABC transporter periplasmic spermidineputrescine-binding protein PotD	Nizo3400_0799	BKIDOAFC_00270	Nizo2830_1219	Nizo2485_1344	Nizo2891_3132	Nizo2757_0810	Nizo2753_2957	Nizo2256_1823	Nizo2535_0648	NEWLOCUS_01780	Nizo2806_1036	ATCC5870_00870	Lp502275	Nizo1838_2414	Nizo1839_0600	Nizo3892_2553	Nizo2263_1783	Nizo2726_1595	Nizo1837_0014	lp_0315	Nizo2766_0471
OG1738	Short-chain dehydrogenase/oxidoreductase	Nizo3400_2135	BKIDOAFC_02302	Nizo2830_1007	Nizo2485_1164	Nizo2891_2324	Nizo2757_0446	Nizo2753_2420	Nizo2256_1647	Nizo2535_1130	NEWLOCUS_02050	Nizo2806_2152	ATCC5870_00011	Lp500136	Nizo1838_2519	Nizo1839_0842	Nizo3892_0378	Nizo2263_2004	Nizo2726_0296	Nizo1837_2042	lp_2874	Nizo2766_2851
OG1739	Bifunctional protein: zinc-containing alcoholdehydrogenase	Nizo3400_1016	BKIDOAFC_00090	Nizo2830_1524	Nizo2485_2452	Nizo2891_3301	Nizo2757_2839	Nizo2753_2757	Nizo2256_0181	Nizo2535_0816	NEWLOCUS_01600	Nizo2806_2671	ATCC5870_00700	Lp502461	Nizo1838_0785	Nizo1839_0767	Nizo3892_2384	Nizo2263_2610	Nizo2726_1426	Nizo1837_0187	lp_0111	Nizo2766_2927
OG174	Inner membrane protein translocase componentYidC short form OxaI-like protein	Nizo3400_0888	BKIDOAFC_03055	Nizo2830_0963	Nizo2485_2125	Nizo2891_2718	Nizo2757_2970	Nizo2753_2662	Nizo2256_2272	Nizo2535_0933	NEWLOCUS_01280	Nizo2806_2763	ATCC5870_00607	Lp502557	Nizo1838_2793	Nizo1839_0227	Nizo3892_2272	Nizo2263_2265	Nizo2726_1332	Nizo1837_0302	lp_3687	Nizo2766_2414
OG1740	putative transcriptional regulator	Nizo3400_1770	BKIDOAFC_00127	Nizo2830_1557	Nizo2485_2420	Nizo2891_3268	Nizo2757_2806	Nizo2753_2790	Nizo2256_0215	Nizo2535_0783	NEWLOCUS_01635	Nizo2806_0899	ATCC5870_00734	Lp502422	Nizo1838_0819	Nizo1839_0736	Nizo3892_2416	Nizo2263_2577	Nizo2726_1459	Nizo1837_0154	lp_0152	Nizo2766_2894
OG1741	putative low-complexity protein	Nizo3400_1344	BKIDOAFC_02206	Nizo2830_0042	Nizo2485_2911	Nizo2891_0226	Nizo2757_1013	Nizo2753_1657	Nizo2256_1498	Nizo2535_2827	NEWLOCUS_00842	Nizo2806_1845	ATCC5870_02139	Lp500239	Nizo1838_0516	Nizo1839_2561	Nizo3892_0479	Nizo2263_0581	Nizo2726_0515	Nizo1837_1332	lp_2760	Nizo2766_2034
OG1742	Late competence protein ComGD access of DNA toComEA	Nizo3400_2572	BKIDOAFC_01832	Nizo2830_0398	Nizo2485_3189	Nizo2891_1037	Nizo2757_1698	Nizo2753_1802	Nizo2256_1930	Nizo2535_2698	NEWLOCUS_00077	Nizo2806_2965	ATCC5870_01704	Lp500657	Nizo1838_0582	Nizo1839_2106	Nizo3892_0888	Nizo2263_0040	Nizo2726_0870	Nizo1837_3124	lp_2246	Nizo2766_1096
OG1743	putative membrane protein	Nizo3400_0831	BKIDOAFC_00302	Nizo2830_1255	Nizo2485_1382	Nizo2891_3096	Nizo2757_0772	Nizo2753_2926	Nizo2256_0030	Nizo2535_0612	NEWLOCUS_02545	Nizo2806_1073	ATCC5870_00906	Lp502238	Nizo1838_0738	Nizo1839_0562	Nizo3892_2590	Nizo2263_1751	Nizo2726_1631	Nizo1837_0919	lp_0351	Nizo2766_0434
OG1744	Exonuclease	Nizo3400_0176	BKIDOAFC_00645	Nizo2830_2606	Nizo2485_1664	Nizo2891_2267	Nizo2757_2365	Nizo2753_0790	Nizo2256_0562	Nizo2535_2393	NEWLOCUS_02670	Nizo2806_0281	ATCC5870_02356	Lp501922	Nizo1838_2314	Nizo1839_1334	Nizo3892_2957	Nizo2263_2863	Nizo2726_0958	Nizo1837_2438	lp_0811	Nizo2766_1633
OG1745	hypothetical protein	Nizo3400_1101	BKIDOAFC_01494	Nizo2830_2497	Nizo2485_0381	Nizo2891_1157	Nizo2757_1242	Nizo2753_0290	Nizo2256_2353	Nizo2535_0106	NEWLOCUS_03257	Nizo2806_1567	ATCC5870_02852	Lp500974	Nizo1838_2667	Nizo1839_2314	Nizo3892_1781	Nizo2263_0532	Nizo2726_2965	Nizo1837_0655	lp_1868	Nizo2766_0118
OG1746	hypothetical protein	Nizo3400_0078	BKIDOAFC_00550	Nizo2830_0632	Nizo2485_1783	Nizo2891_1571	Nizo2757_2596	Nizo2753_0887	Nizo2256_0457	Nizo2535_2472	NEWLOCUS_02775	Nizo2806_0659	ATCC5870_02256	Lp502020	Nizo1838_2209	Nizo1839_0499	Nizo3892_3058	Nizo2263_1207	Nizo2726_0352	Nizo1837_2333	lp_0699	Nizo2766_3044
OG1747	Hydroxymethylpyrimidine phosphate kinase ThiD	Nizo3400_1018	BKIDOAFC_00092	Nizo2830_1526	Nizo2485_2450	Nizo2891_3299	Nizo2757_2837	Nizo2753_2759	Nizo2256_0183	Nizo2535_0814	NEWLOCUS_01602	Nizo2806_2669	ATCC5870_00703	Lp502459	Nizo1838_0787	Nizo1839_0765	Nizo3892_2386	Nizo2263_2608	Nizo2726_1428	Nizo1837_0185	lp_0114	Nizo2766_2925
OG1748	Mannose-6-phosphate isomerase	Nizo3400_1434	BKIDOAFC_01949	Nizo2830_0281	Nizo2485_3071	Nizo2891_0526	Nizo2757_1609	Nizo2753_1921	Nizo2256_0350	Nizo2535_3124	NEWLOCUS_02598	Nizo2806_2842	ATCC5870_01820	Lp500533	Nizo1838_1670	Nizo1839_0157	Nizo3892_0772	Nizo2263_3056	Nizo2726_0754	Nizo1837_1928	lp_2384	Nizo2766_1218
OG1749	Ribose 5-phosphate isomerase A	Nizo3400_0048	BKIDOAFC_00521	Nizo2830_0600	Nizo2485_1814	Nizo2891_1539	Nizo2757_0089	Nizo2753_0918	Nizo2256_0427	Nizo2535_2440	NEWLOCUS_02805	Nizo2806_0575	ATCC5870_02226	Lp502050	Nizo1838_2179	Nizo1839_0530	Nizo3892_3089	Nizo2263_1124	Nizo2726_0384	Nizo1837_2303	lp_0602	Nizo2766_3013
OG175	putative metal-dependent peptidase	Nizo3400_2800	BKIDOAFC_02643	Nizo2830_0501	Nizo2485_2696	Nizo2891_1663	Nizo2757_2150	Nizo2753_2116	Nizo2256_0703	Nizo2535_1947	NEWLOCUS_01493	Nizo2806_2483	ATCC5870_00323	Lp502942	Nizo1838_1955	Nizo1839_1555	Nizo3892_0072	Nizo2263_1299	Nizo2726_0088	Nizo1837_2493	lp_3259	Nizo2766_1301
OG1750	ribosomal protein L7Ae family protein	Nizo3400_3126	BKIDOAFC_01629	Nizo2830_1825	Nizo2485_0238	Nizo2891_1992	Nizo2757_1392	Nizo2753_0143	Nizo2256_1748	Nizo2535_1557	NEWLOCUS_00502	Nizo2806_1713	ATCC5870_01507	Lp500835	Nizo1838_0206	Nizo1839_2184	Nizo3892_1904	Nizo2263_0394	Nizo2726_2248	Nizo1837_2830	lp_2041	Nizo2766_1673
OG1751	response regulator	Nizo3400_3197	BKIDOAFC_01559	Nizo2830_1759	Nizo2485_0305	Nizo2891_1083	Nizo2757_1311	Nizo2753_0216	Nizo2256_2641	Nizo2535_0031	NEWLOCUS_03190	Nizo2806_1642	ATCC5870_01440	Lp500906	Nizo1838_0902	Nizo1839_2246	Nizo3892_1837	Nizo2263_0464	Nizo2726_2182	Nizo1837_0721	lp_1942	Nizo2766_0049
OG1752	Ribosome recycling factor	Nizo3400_3115	BKIDOAFC_01638	Nizo2830_1836	Nizo2485_0227	Nizo2891_2003	Nizo2757_1403	Nizo2753_0133	Nizo2256_1737	Nizo2535_1568	NEWLOCUS_00491	Nizo2806_1724	ATCC5870_01516	Lp500824	Nizo1838_0195	Nizo1839_2175	Nizo3892_1915	Nizo2263_0384	Nizo2726_2259	Nizo1837_2819	lp_2052	Nizo2766_1684
OG1753	putative deoxyribonuclease YcfH	Nizo3400_1915	BKIDOAFC_00399	Nizo2830_1328	Nizo2485_0895	Nizo2891_3019	Nizo2757_2018	Nizo2753_1372	Nizo2256_2555	Nizo2535_0536	NEWLOCUS_01885	Nizo2806_0792	ATCC5870_00996	Lp502159	Nizo1838_0097	Nizo1839_2014	Nizo3892_2665	Nizo2263_1671	Nizo2726_1705	Nizo1837_0841	lp_0456	Nizo2766_0313
OG1754	transcriptional regulator Crp/Fnr family	Nizo3400_2398	BKIDOAFC_02843	Nizo2830_0756	Nizo2485_1933	Nizo2891_0735	Nizo2757_0650	Nizo2753_2030	Nizo2256_1133	Nizo2535_1371	NEWLOCUS_02360	Nizo2806_0150	ATCC5870_00456	Lp502757	Nizo1838_2902	Nizo1839_1643	Nizo3892_1029	Nizo2263_0865	Nizo2726_1126	Nizo1837_3005	lp_3444	Nizo2766_0661
OG1755	Beta-galactosidase large subunit	Nizo3400_0425	BKIDOAFC_02873	Nizo2830_0790	Nizo2485_1965	Nizo2891_0768	Nizo2757_2733	Nizo2753_2062	Nizo2256_1101	Nizo2535_1404	NEWLOCUS_02393	Nizo2806_0117	ATCC5870_00486	Lp502724	Nizo1838_2870	Nizo1839_1615	Nizo3892_1062	Nizo2263_0898	Nizo2726_1159	Nizo1837_2972	lp_3483	Nizo2766_0261
OG1756	Excinuclease ABC subunit A	Nizo3400_0144	BKIDOAFC_00612	Nizo2830_2639	Nizo2485_1696	Nizo2891_2235	Nizo2757_2333	Nizo2753_0823	Nizo2256_0529	Nizo2535_2361	NEWLOCUS_02703	Nizo2806_0249	ATCC5870_02323	Lp501954	Nizo1838_2281	Nizo1839_1367	Nizo3892_2989	Nizo2263_2896	Nizo2726_2456	Nizo1837_2406	lp_0773	Nizo2766_1601
OG1757	Dihydroxyacetone kinase family protein	Nizo3400_0376	BKIDOAFC_01295	Nizo2830_2283	Nizo2485_0587	Nizo2891_1362	Nizo2757_0212	Nizo2753_0496	Nizo2256_1569	Nizo2535_0309	NEWLOCUS_03056	Nizo2806_1354	ATCC5870_01355	Lp501186	Nizo1838_0315	Nizo1839_1726	Nizo3892_1567	Nizo2263_1398	Nizo2726_2754	Nizo1837_1573	lp_1626	Nizo2766_2235
OG1758	hypothetical protein	Nizo3400_1925	BKIDOAFC_00395	Nizo2830_1319	Nizo2485_0890	Nizo2891_3025	Nizo2757_2027	Nizo2753_1363	Nizo2256_0896	Nizo2535_0542	NEWLOCUS_01890	Nizo2806_0797	ATCC5870_00992	Lp502165	Nizo1838_0563	Nizo1839_2009	Nizo3892_2657	Nizo2263_1680	Nizo2726_1696	Nizo1837_0846	lp_0450	Nizo2766_0323
OG1759	Cell division protein DivIC stabilizes FtsLagainst RasP cleavage	Nizo3400_2182	BKIDOAFC_00461	Nizo2830_1385	Nizo2485_1751	Nizo2891_2958	Nizo2757_0528	Nizo2753_2527	Nizo2256_2624	Nizo2535_0475	NEWLOCUS_01817	Nizo2806_0726	ATCC5870_01055	Lp502099	Nizo1838_0165	Nizo1839_2078	Nizo3892_2721	Nizo2263_1610	Nizo2726_1762	Nizo1837_0775	lp_0542	Nizo2766_2172
OG176	Spermidine Putrescine ABC transporter permeasecomponent potC	Nizo3400_0800	BKIDOAFC_00271	Nizo2830_1220	Nizo2485_1345	Nizo2891_3131	Nizo2757_0809	Nizo2753_2956	Nizo2256_1824	Nizo2535_0647	NEWLOCUS_01781	Nizo2806_1037	ATCC5870_00871	Lp502274	Nizo1838_2415	Nizo1839_0599	Nizo3892_2554	Nizo2263_1782	Nizo2726_1596	Nizo1837_0013	lp_0316	Nizo2766_0470
OG1760	Ferredoxin reductase	Nizo3400_0961	BKIDOAFC_02951	Nizo2830_0869	Nizo2485_2022	Nizo2891_0830	Nizo2757_1966	Nizo2753_2875	Nizo2256_2226	Nizo2535_1466	NEWLOCUS_02460	Nizo2806_2629	ATCC5870_00549	Lp502661	Nizo1838_2747	Nizo1839_0257	Nizo3892_2175	Nizo2263_0974	Nizo2726_1238	Nizo1837_2907	lp_3572	Nizo2766_1061
OG1761	hypothetical protein	Nizo3400_0656	BKIDOAFC_00773	Nizo2830_2796	Nizo2485_1530	Nizo2891_0915	Nizo2757_2400	Nizo2753_1269	Nizo2256_0855	Nizo2535_1240	NEWLOCUS_00143	Nizo2806_0414	ATCC5870_02486	Lp501789	Nizo1838_0681	Nizo1839_1213	Nizo3892_2827	Nizo2263_2743	Nizo2726_1882	Nizo1837_1079	lp_0960	Nizo2766_2769
OG1762	GMP synthase (glutamine-hydrolyzing)	Nizo3400_1990	BKIDOAFC_00734	Nizo2830_2759	Nizo2485_1578	Nizo2891_0876	Nizo2757_0153	Nizo2753_1300	Nizo2256_2673	Nizo2535_1201	NEWLOCUS_02251	Nizo2806_0367	ATCC5870_02440	Lp501832	Nizo1838_0297	Nizo1839_1250	Nizo3892_2790	Nizo2263_2779	Nizo2726_1845	Nizo1837_0397	lp_0914	Nizo2766_1000
OG1763	Large-conductance mechanosensitive channel	Nizo3400_1646	BKIDOAFC_01056	Nizo2830_2033	Nizo2485_0117	Nizo2891_0144	Nizo2757_0372	Nizo2753_0719	Nizo2256_1187	Nizo2535_1902	NEWLOCUS_02156	Nizo2806_2074	ATCC5870_01108	Lp501506	Nizo1838_2066	Nizo1839_1949	Nizo3892_1276	Nizo2263_2352	Nizo2726_2506	Nizo1837_1850	lp_1330	Nizo2766_2552
OG1764	Branched-chain amino acid transport systemcarrier protein	Nizo3400_2977	BKIDOAFC_01774	Nizo2830_1972	Nizo2485_0098	Nizo2891_2139	Nizo2757_2576	Nizo2753_2594	Nizo2256_0845	Nizo2535_1704	NEWLOCUS_00293	Nizo2806_3019	ATCC5870_01651	Lp500690	Nizo1838_1221	Nizo1839_1417	Nizo3892_2050	Nizo2263_2325	Nizo2726_2394	Nizo1837_2632	lp_2213	Nizo2766_3072
OG1765	hydrolase	Nizo3400_2023	BKIDOAFC_01417	Nizo2830_2415	Nizo2485_0461	Nizo2891_1238	Nizo2757_1162	Nizo2753_0368	Nizo2256_2468	Nizo2535_0186	NEWLOCUS_02925	Nizo2806_1488	ATCC5870_02776	Lp501055	Nizo1838_1781	Nizo1839_0432	Nizo3892_1697	Nizo2263_1527	Nizo2726_2883	Nizo1837_1445	lp_1774	Nizo2766_0791
OG1766	Lipoate-protein ligase A	Nizo3400_2509	BKIDOAFC_02111	Nizo2830_0140	Nizo2485_2588	Nizo2891_0324	Nizo2757_0916	Nizo2753_1748	Nizo2256_1404	Nizo2535_2925	NEWLOCUS_00940	Nizo2806_1939	ATCC5870_02043	Lp500338	Nizo1838_0422	Nizo1839_2466	Nizo3892_0577	Nizo2263_0676	Nizo2726_0613	Nizo1837_1235	lp_2643	Nizo2766_1937
OG1767	Exodeoxyribonuclease III	Nizo3400_0177	BKIDOAFC_00646	Nizo2830_2605	Nizo2485_1663	Nizo2891_2268	Nizo2757_2366	Nizo2753_0789	Nizo2256_0563	Nizo2535_2394	NEWLOCUS_02669	Nizo2806_0282	ATCC5870_02357	Lp501921	Nizo1838_2315	Nizo1839_1333	Nizo3892_2956	Nizo2263_2862	Nizo2726_0957	Nizo1837_2439	lp_0812	Nizo2766_1634
OG1768	ATPase AAA family	Nizo3400_1243	BKIDOAFC_01219	Nizo2830_2210	Nizo2485_0661	Nizo2891_1435	Nizo2757_2469	Nizo2753_0570	Nizo2256_0076	Nizo2535_0382	NEWLOCUS_03133	Nizo2806_1278	ATCC5870_01280	Lp501260	Nizo1838_1041	Nizo1839_1806	Nizo3892_1494	Nizo2263_2504	Nizo2726_2681	Nizo1837_1647	lp_1543	Nizo2766_2310
OG1769	putative membrane protein	Nizo3400_2105	BKIDOAFC_02350	Nizo2830_1040	Nizo2485_1194	Nizo2891_2354	Nizo2757_0859	Nizo2753_2391	Nizo2256_2752	Nizo2535_1160	NEWLOCUS_02005	Nizo2806_2193	ATCC5870_00041	Lp503220	Nizo1838_2627	Nizo1839_0812	Nizo3892_0344	Nizo2263_2035	Nizo2726_0263	Nizo1837_2085	lp_2921	Nizo2766_1011
OG177	hypothetical protein	Nizo3400_1106	BKIDOAFC_01489	Nizo2830_2492	Nizo2485_0386	Nizo2891_1162	Nizo2757_1237	Nizo2753_0295	Nizo2256_2348	Nizo2535_0111	NEWLOCUS_02851	Nizo2806_1562	ATCC5870_02847	Lp500980	Nizo1838_2662	Nizo1839_2319	Nizo3892_1776	Nizo2263_0537	Nizo2726_2960	Nizo1837_1372	lp_1863	Nizo2766_0123
OG1770	permease of the major facilitator superfamily	Nizo3400_0904	BKIDOAFC_00013	Nizo2830_1427	Nizo2485_2141	Nizo2891_2702	Nizo2757_2985	Nizo2753_2678	Nizo2256_2288	Nizo2535_0917	NEWLOCUS_01265	Nizo2806_2748	ATCC5870_00621	Lp502539	Nizo1838_2809	Nizo1839_0210	Nizo3892_2287	Nizo2263_2280	Nizo2726_1348	Nizo1837_0286	lp_0015	Nizo2766_2430
OG1771	Holliday junction DNA helicase RuvB	Nizo3400_2608	BKIDOAFC_01866	Nizo2830_0363	Nizo2485_3154	Nizo2891_1001	Nizo2757_1734	Nizo2753_1837	Nizo2256_1967	Nizo2535_2662	NEWLOCUS_00042	Nizo2806_2930	ATCC5870_01738	Lp500622	Nizo1838_0618	Nizo1839_0988	Nizo3892_0853	Nizo2263_0006	Nizo2726_0835	Nizo1837_3089	lp_2286	Nizo2766_1132
OG1772	pheromone precursor lipoprotein CamS	Nizo3400_1561	BKIDOAFC_00926	Nizo2830_2943	Nizo2485_2782	Nizo2891_2403	Nizo2757_0284	Nizo2753_1120	Nizo2256_2091	Nizo2535_2230	NEWLOCUS_01223	Nizo2806_2552	ATCC5870_02631	Lp501639	Nizo1838_1365	Nizo1839_1067	Nizo3892_1195	Nizo2263_0174	Nizo2726_2028	Nizo1837_0622	lp_1146	Nizo2766_2621
OG1773	adenylyl transferase	Nizo3400_1004	BKIDOAFC_00078	Nizo2830_1512	Nizo2485_2464	Nizo2891_2610	Nizo2757_2851	Nizo2753_2745	Nizo2256_0169	Nizo2535_0828	NEWLOCUS_01588	Nizo2806_2683	ATCC5870_00688	Lp502473	Nizo1838_0773	Nizo1839_0779	Nizo3892_2372	Nizo2263_2622	Nizo2726_1414	Nizo1837_0199	lp_0098	Nizo2766_2939
OG1774	Phosphoesterase	Nizo3400_2620	BKIDOAFC_01873	Nizo2830_0354	Nizo2485_3145	Nizo2891_0605	Nizo2757_1532	Nizo2753_1848	Nizo2256_0819	Nizo2535_3203	NEWLOCUS_00033	Nizo2806_2922	ATCC5870_01745	Lp500613	Nizo1838_0087	Nizo1839_0996	Nizo3892_0845	Nizo2263_3135	Nizo2726_0827	Nizo1837_0472	lp_2299	Nizo2766_1141
OG1775	Chitin binding protein	Nizo3400_0588	BKIDOAFC_01354	Nizo2830_2345	Nizo2485_0525	Nizo2891_1303	Nizo2757_1098	Nizo2753_0434	Nizo2256_2404	Nizo2535_0250	NEWLOCUS_02990	Nizo2806_1417	ATCC5870_02715	Lp501125	Nizo1838_1715	Nizo1839_0369	Nizo3892_1628	Nizo2263_1460	Nizo2726_2815	Nizo1837_1509	lp_1697	Nizo2766_0728
OG1776	Malate permease	Nizo3400_1583	BKIDOAFC_00907	Nizo2830_2923	Nizo2485_2761	Nizo2891_2383	Nizo2757_0305	Nizo2753_1141	Nizo2256_2111	Nizo2535_2210	NEWLOCUS_01243	Nizo2806_2532	ATCC5870_02612	Lp501659	Nizo1838_1385	Nizo1839_1089	Nizo3892_1216	Nizo2263_0195	Nizo2726_2008	Nizo1837_0642	lp_1119	Nizo2766_2642
OG1777	putative tyrosine transporter NhaC family	Nizo3400_2485	BKIDOAFC_02772	Nizo2830_0680	Nizo2485_1858	Nizo2891_0662	Nizo2757_0413	Nizo2753_1957	Nizo2256_1323	Nizo2535_1296	NEWLOCUS_02282	Nizo2806_0224	ATCC5870_00382	Lp502833	Nizo1838_1540	Nizo1839_2978	Nizo3892_0952	Nizo2263_0782	Nizo2726_1051	Nizo1837_3081	lp_3338	Nizo2766_0906
OG1778	putative transcriptional regulator	Nizo3400_3191	BKIDOAFC_01565	Nizo2830_1765	Nizo2485_0299	Nizo2891_1077	Nizo2757_1317	Nizo2753_0209	Nizo2256_2647	Nizo2535_0025	NEWLOCUS_03184	Nizo2806_1648	ATCC5870_01446	Lp500900	Nizo1838_0908	Nizo1839_2240	Nizo3892_1843	Nizo2263_0458	Nizo2726_2188	Nizo1837_0727	lp_1948	Nizo2766_0043
OG1779	Xylitol dehydrogenase	Nizo3400_0577	BKIDOAFC_01456	Nizo2830_2456	Nizo2485_0421	Nizo2891_1197	Nizo2757_1203	Nizo2753_0328	Nizo2256_2509	Nizo2535_0146	NEWLOCUS_02884	Nizo2806_1527	ATCC5870_02815	Lp501014	Nizo1838_2483	Nizo1839_0471	Nizo3892_1738	Nizo2263_1566	Nizo2726_2924	Nizo1837_1405	lp_1817	Nizo2766_0833
OG178	2-haloalkanoic acid dehalogenase	Nizo3400_3111	BKIDOAFC_01642	Nizo2830_1840	Nizo2485_0223	Nizo2891_2007	Nizo2757_1407	Nizo2753_0129	Nizo2256_1733	Nizo2535_1572	NEWLOCUS_00487	Nizo2806_1728	ATCC5870_01520	Lp500820	Nizo1838_0191	Nizo1839_2171	Nizo3892_1919	Nizo2263_0380	Nizo2726_2263	Nizo1837_2815	lp_2056	Nizo2766_1688
OG1780	Transport ATP-binding protein CydC	Nizo3400_1575	BKIDOAFC_00914	Nizo2830_2930	Nizo2485_2768	Nizo2891_2390	Nizo2757_0297	Nizo2753_1134	Nizo2256_2104	Nizo2535_2217	NEWLOCUS_01236	Nizo2806_2539	ATCC5870_02619	Lp501652	Nizo1838_1378	Nizo1839_1082	Nizo3892_1209	Nizo2263_0188	Nizo2726_2015	Nizo1837_0635	lp_1128	Nizo2766_2634
OG1781	L-fuco-beta-pyranose dehydrogenase	Nizo3400_2126	BKIDOAFC_02328	Nizo2830_1016	Nizo2485_1173	Nizo2891_2333	Nizo2757_0882	Nizo2753_2411	Nizo2256_1639	Nizo2535_1139	NEWLOCUS_02026	Nizo2806_2175	ATCC5870_00020	Lp500109	Nizo1838_2511	Nizo1839_0833	Nizo3892_0369	Nizo2263_2014	Nizo2726_0287	Nizo1837_2065	lp_2890	Nizo2766_1034
OG1782	DNA repair protein RecN	Nizo3400_0396	BKIDOAFC_01276	Nizo2830_2264	Nizo2485_0606	Nizo2891_1381	Nizo2757_0192	Nizo2753_0516	Nizo2256_1589	Nizo2535_0328	NEWLOCUS_03076	Nizo2806_1334	ATCC5870_01336	Lp501206	Nizo1838_0335	Nizo1839_1745	Nizo3892_1548	Nizo2263_1378	Nizo2726_2735	Nizo1837_1593	lp_1605	Nizo2766_2255
OG1783	Transcriptional regulator repressor of theglutamine synthetase MerR family	Nizo3400_1274	BKIDOAFC_01251	Nizo2830_2241	Nizo2485_0629	Nizo2891_1404	Nizo2757_0169	Nizo2753_0539	Nizo2256_0044	Nizo2535_0351	NEWLOCUS_03099	Nizo2806_1310	ATCC5870_01312	Lp501229	Nizo1838_1009	Nizo1839_1770	Nizo3892_1525	Nizo2263_1355	Nizo2726_2712	Nizo1837_1616	lp_1580	Nizo2766_2278
OG1784	hypothetical protein	Nizo3400_1137	BKIDOAFC_01112	Nizo2830_2077	Nizo2485_0792	Nizo2891_0100	Nizo2757_2267	Nizo2753_0674	Nizo2256_1233	Nizo2535_1858	NEWLOCUS_00593	Nizo2806_0046	ATCC5870_01154	Lp501398	Nizo1838_2112	Nizo1839_1908	Nizo3892_1361	Nizo2263_2401	Nizo2726_2549	Nizo1837_1754	lp_1395	Nizo2766_2133
OG1785	hypothetical protein	Nizo3400_2584	BKIDOAFC_01843	Nizo2830_0387	Nizo2485_3178	Nizo2891_1025	Nizo2757_1710	Nizo2753_1813	Nizo2256_1943	Nizo2535_2686	NEWLOCUS_00065	Nizo2806_2953	ATCC5870_01715	Lp500645	Nizo1838_0595	Nizo1839_2117	Nizo3892_0876	Nizo2263_0029	Nizo2726_0858	Nizo1837_3113	lp_2260	Nizo2766_1108
OG1786	cation transport protein	Nizo3400_1241	BKIDOAFC_01217	Nizo2830_2207	Nizo2485_0663	Nizo2891_1437	Nizo2757_2471	Nizo2753_0572	Nizo2256_0078	Nizo2535_0384	NEWLOCUS_03135	Nizo2806_1276	ATCC5870_01278	Lp501262	Nizo1838_1043	Nizo1839_1808	Nizo3892_1491	Nizo2263_2501	Nizo2726_2678	Nizo1837_1649	lp_1540	Nizo2766_2312
OG1787	Inositol-1-monophosphatase	Nizo3400_3030	BKIDOAFC_01723	Nizo2830_1921	Nizo2485_1010	Nizo2891_2083	Nizo2757_2194	Nizo2753_0049	Nizo2256_2866	Nizo2535_1648	NEWLOCUS_00351	Nizo2806_1177	ATCC5870_01597	Lp500742	Nizo1838_0637	Nizo1839_2687	Nizo3892_1999	Nizo2263_0252	Nizo2726_2343	Nizo1837_2689	lp_2147	Nizo2766_0928
OG1788	hypothetical protein	Nizo3400_2507	BKIDOAFC_02109	Nizo2830_0142	Nizo2485_2590	Nizo2891_0326	Nizo2757_0914	Nizo2753_1750	Nizo2256_1402	Nizo2535_2927	NEWLOCUS_00942	Nizo2806_1941	ATCC5870_02041	Lp500340	Nizo1838_0420	Nizo1839_2464	Nizo3892_0579	Nizo2263_0678	Nizo2726_0615	Nizo1837_1233	lp_2641	Nizo2766_1935
OG1789	2-dehydropantoate 2-reductase	Nizo3400_1970	BKIDOAFC_02031	Nizo2830_0227	Nizo2485_2284	Nizo2891_0412	Nizo2757_2915	Nizo2753_1476	Nizo2256_0761	Nizo2535_3013	NEWLOCUS_00658	Nizo2806_2019	ATCC5870_01965	Lp500426	Nizo1838_1133	Nizo1839_2388	Nizo3892_0663	Nizo2263_0755	Nizo2726_0700	Nizo1837_1148	lp_2532	Nizo2766_0574
OG179	Transcriptional regulator ArsR family	Nizo3400_1783	BKIDOAFC_00113	Nizo2830_1544	Nizo2485_2433	Nizo2891_3281	Nizo2757_2819	Nizo2753_2776	Nizo2256_0202	Nizo2535_0796	NEWLOCUS_01621	Nizo2806_0886	ATCC5870_00720	Lp502435	Nizo1838_0806	Nizo1839_0749	Nizo3892_2403	Nizo2263_2590	Nizo2726_1446	Nizo1837_0166	lp_0133	Nizo2766_2907
OG1790	Transcriptional regulator ArsR family	Nizo3400_1393	BKIDOAFC_01904	Nizo2830_0322	Nizo2485_3112	Nizo2891_0573	Nizo2757_1563	Nizo2753_1880	Nizo2256_0787	Nizo2535_3171	NEWLOCUS_02645	Nizo2806_2890	ATCC5870_01775	Lp500580	Nizo1838_0055	Nizo1839_1028	Nizo3892_0813	Nizo2263_3103	Nizo2726_0795	Nizo1837_1881	lp_2335	Nizo2766_1172
OG1791	Fibronectin-binding protein	Nizo3400_0968	BKIDOAFC_00044	Nizo2830_1475	Nizo2485_2499	Nizo2891_2646	Nizo2757_3017	Nizo2753_2708	Nizo2256_1711	Nizo2535_0864	NEWLOCUS_01551	Nizo2806_2719	ATCC5870_00654	Lp502510	Nizo1838_2860	Nizo1839_3011	Nizo3892_2335	Nizo2263_1071	Nizo2726_1377	Nizo1837_0236	lp_0053	Nizo2766_2462
OG1792	transcription regulator	Nizo3400_1378	BKIDOAFC_02241	Nizo2830_0006	Nizo2485_2947	Nizo2891_0191	Nizo2757_1049	Nizo2753_1623	Nizo2256_1534	Nizo2535_2792	NEWLOCUS_00806	Nizo2806_1811	ATCC5870_02173	Lp500202	Nizo1838_0552	Nizo1839_2599	Nizo3892_0442	Nizo2263_0541	Nizo2726_0479	Nizo1837_1368	lp_2800	Nizo2766_2070
OG1793	cell surface hydrolase membrane-bound	Nizo3400_2795	BKIDOAFC_02712	Nizo2830_0505	Nizo2485_2700	Nizo2891_2570	Nizo2757_2155	Nizo2753_2111	Nizo2256_0709	Nizo2535_2754	NEWLOCUS_01497	Nizo2806_2488	ATCC5870_00326	Lp502888	Nizo1838_1961	Nizo1839_1565	Nizo3892_0068	Nizo2263_1304	Nizo2726_0093	Nizo1837_2489	lp_3265	Nizo2766_1306
OG1794	putative transport protein	Nizo3400_2688	BKIDOAFC_02255	Nizo2830_1701	Nizo2485_2221	Nizo2891_1647	Nizo2757_0029	Nizo2753_2469	Nizo2256_1697	Nizo2535_1734	NEWLOCUS_02101	Nizo2806_2103	ATCC5870_02925	Lp500189	Nizo1838_2570	Nizo1839_0892	Nizo3892_0924	Nizo2263_3024	Nizo2726_0938	Nizo1837_1993	lp_2816	Nizo2766_2800
OG1795	Anthranilate synthase aminase component	Nizo3400_0356	BKIDOAFC_01316	Nizo2830_2303	Nizo2485_0567	Nizo2891_1342	Nizo2757_1058	Nizo2753_0477	Nizo2256_2823	Nizo2535_0289	NEWLOCUS_03035	Nizo2806_1375	ATCC5870_01375	Lp501166	Nizo1838_1244	Nizo1839_1705	Nizo3892_1587	Nizo2263_1417	Nizo2726_2774	Nizo1837_1552	lp_1652	Nizo2766_0688
OG1796	N-acetylmuramoyl-L-alanine amidase	Nizo3400_1568	BKIDOAFC_00920	Nizo2830_2937	Nizo2485_2775	Nizo2891_2397	Nizo2757_0290	Nizo2753_1127	Nizo2256_2097	Nizo2535_2224	NEWLOCUS_01229	Nizo2806_2546	ATCC5870_02625	Lp501645	Nizo1838_1371	Nizo1839_1074	Nizo3892_1201	Nizo2263_0180	Nizo2726_2022	Nizo1837_0628	lp_1138	Nizo2766_2627
OG1797	tRNA-methyltransferase	Nizo3400_1197	BKIDOAFC_01174	Nizo2830_2133	Nizo2485_0739	Nizo2891_0046	Nizo2757_2514	Nizo2753_0616	Nizo2256_2042	Nizo2535_1804	NEWLOCUS_00652	Nizo2806_1232	ATCC5870_01204	Lp501340	Nizo1838_0371	Nizo1839_1854	Nizo3892_1417	Nizo2263_2457	Nizo2726_2604	Nizo1837_1693	lp_1458	Nizo2766_2355
OG1798	putative ABC transporter ATP-binding protein	Nizo3400_1065	BKIDOAFC_01528	Nizo2830_2533	Nizo2485_0343	Nizo2891_1121	Nizo2757_1279	Nizo2753_0254	Nizo2256_2390	Nizo2535_0069	NEWLOCUS_03222	Nizo2806_1604	ATCC5870_02886	Lp500938	Nizo1838_2704	Nizo1839_2280	Nizo3892_1816	Nizo2263_0496	Nizo2726_3001	Nizo1837_0690	lp_1910	Nizo2766_0080
OG1799	cell surface hydrolase membrane-bound	Nizo3400_1910	BKIDOAFC_00404	Nizo2830_1333	Nizo2485_0900	Nizo2891_3014	Nizo2757_2013	Nizo2753_1378	Nizo2256_2560	Nizo2535_0531	NEWLOCUS_01879	Nizo2806_0786	ATCC5870_01001	Lp502154	Nizo1838_0102	Nizo1839_2019	Nizo3892_2670	Nizo2263_1665	Nizo2726_1710	Nizo1837_0836	lp_0461	Nizo2766_0308
OG18	Fumarate reductase flavoprotein subunit	Nizo3400_0969 Nizo3400_0648	BKIDOAFC_00045 BKIDOAFC_00766	Nizo2830_1476 Nizo2830_2788	Nizo2485_2498 Nizo2485_1405 Nizo2485_1538	Nizo2891_2644 Nizo2891_0906	Nizo2757_3018 Nizo2757_2392	Nizo2753_2709 Nizo2753_1277	Nizo2256_1712	Nizo2535_0862 Nizo2535_1231	NEWLOCUS_01552 NEWLOCUS_00135	Nizo2806_2718 Nizo2806_0406	ATCC5870_00655 ATCC5870_02479	Lp502508 Lp501798	Nizo1838_2861	Nizo1839_3012 Nizo1839_1220 Nizo1839_3013	Nizo3892_2336 Nizo3892_2819	Nizo2263_1070 Nizo2263_2751	Nizo2726_1378 Nizo2726_1874	Nizo1837_1087 Nizo1837_0235	lp_0952 lp_0055	Nizo2766_2463 Nizo2766_2777
OG180	aminoglycoside phosphotransferase familyprotein	Nizo3400_1196	BKIDOAFC_01173	Nizo2830_2132	Nizo2485_0740	Nizo2891_0047	Nizo2757_2515	Nizo2753_0617	Nizo2256_2043	Nizo2535_1805	NEWLOCUS_00651	Nizo2806_1231	ATCC5870_01203	Lp501341	Nizo1838_0372	Nizo1839_1855	Nizo3892_1416	Nizo2263_2456	Nizo2726_2603	Nizo1837_1694	lp_1457	Nizo2766_2356
OG1800	4-hydroxyphenylacetate 3-monooxygenase	Nizo3400_0982	BKIDOAFC_00058	Nizo2830_1489	Nizo2485_2485	Nizo2891_2631	Nizo2757_2871	Nizo2753_2722	Nizo2256_0149	Nizo2535_0849	NEWLOCUS_01565	Nizo2806_2704	ATCC5870_00668	Lp502495	Nizo1838_0753	Nizo1839_3027	Nizo3892_2349	Nizo2263_2642	Nizo2726_1391	Nizo1837_0222	lp_0070	Nizo2766_2959
OG1801	Iron-sulfur cluster assembly protein SufB	Nizo3400_1209	BKIDOAFC_01186	Nizo2830_2145	Nizo2485_0727	Nizo2891_1501	Nizo2757_2502	Nizo2753_0604	Nizo2256_2030	Nizo2535_0448	NEWLOCUS_03167	Nizo2806_1244	ATCC5870_01216	Lp501328	Nizo1838_0359	Nizo1839_1842	Nizo3892_1429	Nizo2263_2469	Nizo2726_2616	Nizo1837_1681	lp_1472	Nizo2766_2343
OG1802	Uridine kinase (C1)	Nizo3400_1258	BKIDOAFC_01234	Nizo2830_2225	Nizo2485_0646	Nizo2891_1420	Nizo2757_2454	Nizo2753_0555	Nizo2256_0061	Nizo2535_0367	NEWLOCUS_03118	Nizo2806_1293	ATCC5870_01295	Lp501245	Nizo1838_1026	Nizo1839_1786	Nizo3892_1509	Nizo2263_1339	Nizo2726_2696	Nizo1837_1632	lp_1562	Nizo2766_2295
OG1803	Amino acid permease	Nizo3400_0219	BKIDOAFC_00688	Nizo2830_2715	Nizo2485_1618	Nizo2891_2895	Nizo2757_0324	Nizo2753_1426	Nizo2256_0607	Nizo2535_2637	NEWLOCUS_02207	Nizo2806_0326	ATCC5870_02399	Lp501877	Nizo1838_2359	Nizo1839_1290	Nizo3892_2745	Nizo2263_2820	Nizo2726_1802	Nizo1837_0440	lp_0861	Nizo2766_1868
OG1804	ABC transporter ATP-binding protein	Nizo3400_1826	BKIDOAFC_02090	Nizo2830_0160	Nizo2485_2607	Nizo2891_0343	Nizo2757_0895	Nizo2753_1767	Nizo2256_1384	Nizo2535_2944	NEWLOCUS_00960	Nizo2806_1958	ATCC5870_02024	Lp500358	Nizo1838_0403	Nizo1839_2447	Nizo3892_0598	Nizo2263_0696	Nizo2726_0633	Nizo1837_1215	lp_2614	Nizo2766_1918
OG1805	purine transport regulator	Nizo3400_1298	BKIDOAFC_02159	Nizo2830_0088	Nizo2485_2538	Nizo2891_0272	Nizo2757_0967	Nizo2753_1702	Nizo2256_1453	Nizo2535_2873	NEWLOCUS_00889	Nizo2806_1891	ATCC5870_02093	Lp500285	Nizo1838_0471	Nizo1839_2513	Nizo3892_0525	Nizo2263_0627	Nizo2726_0561	Nizo1837_1287	lp_2708	Nizo2766_1988
OG1806	hypothetical protein	Nizo3400_0714	BKIDOAFC_02623	Nizo2830_0470	Nizo2485_2668	Nizo2891_1694	Nizo2757_2122	Nizo2753_2143	Nizo2256_0677	Nizo2535_1978	NEWLOCUS_01467	Nizo2806_2456	ATCC5870_00292	Lp502964	Nizo1838_1929	Nizo1839_1534	Nizo3892_0105	Nizo2263_1278	Nizo2726_0057	Nizo1837_2519	lp_3227	Nizo2766_1273
OG1807	hypothetical protein	Nizo3400_0231	BKIDOAFC_00701	Nizo2830_2727	Nizo2485_1606	Nizo2891_2907	Nizo2757_0336	Nizo2753_1329	Nizo2256_0619	Nizo2535_2649	NEWLOCUS_02219	Nizo2806_0338	ATCC5870_02411	Lp501865	Nizo1838_2371	Nizo1839_1278	Nizo3892_2758	Nizo2263_2808	Nizo2726_1814	Nizo1837_0428	lp_0875	Nizo2766_1880
OG1808	Tripeptide aminopeptidase	Nizo3400_1070	BKIDOAFC_01523	Nizo2830_2528	Nizo2485_0349	Nizo2891_1126	Nizo2757_1274	Nizo2753_0259	Nizo2256_2385	Nizo2535_0074	NEWLOCUS_03227	Nizo2806_1599	ATCC5870_02881	Lp500944	Nizo1838_2699	Nizo1839_2285	Nizo3892_1811	Nizo2263_0501	Nizo2726_2996	Nizo1837_0685	lp_1904	Nizo2766_0086
OG1809	Methionyl-tRNA synthetase	Nizo3400_1921	BKIDOAFC_00397	Nizo2830_1322	Nizo2485_0893	Nizo2891_3021	Nizo2757_2024	Nizo2753_1367	Nizo2256_2549	Nizo2535_0538	NEWLOCUS_01887	Nizo2806_0794	ATCC5870_00994	Lp502161	Nizo1838_0091	Nizo1839_2012	Nizo3892_2660	Nizo2263_1677	Nizo2726_1699	Nizo1837_0843	lp_0454	Nizo2766_0319
OG181	Rod shape-determining protein MreD	Nizo3400_2635	BKIDOAFC_01887	Nizo2830_0339	Nizo2485_3129	Nizo2891_0590	Nizo2757_1547	Nizo2753_1863	Nizo2256_0804	Nizo2535_3188	NEWLOCUS_00018	Nizo2806_2907	ATCC5870_01759	Lp500597	Nizo1838_0072	Nizo1839_1012	Nizo3892_0830	Nizo2263_3120	Nizo2726_0812	Nizo1837_0487	lp_2317	Nizo2766_1156
OG1810	hypothetical protein	Nizo3400_3060	BKIDOAFC_01696	Nizo2830_1893	Nizo2485_1037	Nizo2891_2056	Nizo2757_1790	Nizo2753_0079	Nizo2256_0112	Nizo2535_1621	NEWLOCUS_00378	Nizo2806_1152	ATCC5870_01570	Lp500770	Nizo1838_0005	Nizo1839_2715	Nizo3892_1972	Nizo2263_0282	Nizo2726_2315	Nizo1837_2716	lp_2113	Nizo2766_1783
OG1811	Acyl-CoA hydrolase	Nizo3400_0598	BKIDOAFC_01345	Nizo2830_2336	Nizo2485_0537	Nizo2891_1313	Nizo2757_1089	Nizo2753_0444	Nizo2256_2855	Nizo2535_0260	NEWLOCUS_03004	Nizo2806_1406	ATCC5870_01403	Lp501135	Nizo1838_1276	Nizo1839_1675	Nizo3892_1619	Nizo2263_1448	Nizo2726_2806	Nizo1837_1521	lp_1686	Nizo2766_0719
OG1812	Aspartyl-tRNA amidotransferase subunit AGlutamyl-tRNA amidotransferase subunit A	Nizo3400_1559	BKIDOAFC_00928	Nizo2830_2945	Nizo2485_2784	Nizo2891_2405	Nizo2757_0282	Nizo2753_1118	Nizo2256_2089	Nizo2535_2232	NEWLOCUS_01221	Nizo2806_2554	ATCC5870_02633	Lp501637	Nizo1838_1363	Nizo1839_1065	Nizo3892_1193	Nizo2263_0172	Nizo2726_2030	Nizo1837_0620	lp_1148	Nizo2766_2619
OG1813	hypothetical protein	Nizo3400_2091	BKIDOAFC_02363	Nizo2830_1052	Nizo2485_1207	Nizo2891_2367	Nizo2757_0045	Nizo2753_2376	Nizo2256_2738	Nizo2535_1173	NEWLOCUS_01011	Nizo2806_2206	ATCC5870_00055	Lp503207	Nizo1838_2613	Nizo1839_0799	Nizo3892_0331	Nizo2263_2049	Nizo2726_0251	Nizo1837_2098	lp_2936	Nizo2766_1430
OG1814	Glucose-1-phosphate adenylyltransferase	Nizo3400_0909	BKIDOAFC_00019	Nizo2830_1432	Nizo2485_2148	Nizo2891_2696	Nizo2757_2991	Nizo2753_2683	Nizo2256_2293	Nizo2535_0911	NEWLOCUS_01257	Nizo2806_2743	ATCC5870_00628	Lp502534	Nizo1838_2814	Nizo1839_0205	Nizo3892_2292	Nizo2263_2285	Nizo2726_1353	Nizo1837_0279	lp_0021	Nizo2766_2436
OG1815	Septum site-determining protein MinC	Nizo3400_2634	BKIDOAFC_01886	Nizo2830_0340	Nizo2485_3130	Nizo2891_0591	Nizo2757_1546	Nizo2753_1862	Nizo2256_0805	Nizo2535_3189	NEWLOCUS_00019	Nizo2806_2908	ATCC5870_01758	Lp500598	Nizo1838_0073	Nizo1839_1011	Nizo3892_0831	Nizo2263_3121	Nizo2726_0813	Nizo1837_0486	lp_2316	Nizo2766_1155
OG1816	regulatory protein ArsR	Nizo3400_2117	BKIDOAFC_02336	Nizo2830_1026	Nizo2485_1181	Nizo2891_2341	Nizo2757_0873	Nizo2753_2403	Nizo2256_2681	Nizo2535_1147	NEWLOCUS_02017	Nizo2806_2182	ATCC5870_00029	Lp503234	Nizo1838_0946	Nizo1839_0825	Nizo3892_0360	Nizo2263_2021	Nizo2726_0277	Nizo1837_2073	lp_2903	Nizo2766_1025
OG1817	SSU ribosomal protein S10p	Nizo3400_2914	BKIDOAFC_00830	Nizo2830_2850	Nizo2485_1476	Nizo2891_0969	Nizo2757_1670	Nizo2753_1215	Nizo2256_2184	Nizo2535_3238	NEWLOCUS_00200	Nizo2806_0468	ATCC5870_02542	Lp501736	Nizo1838_1458	Nizo1839_1160	Nizo3892_2881	Nizo2263_2691	Nizo2726_1935	Nizo1837_1026	lp_1032	Nizo2766_2714
OG1818	Aspartyl-tRNA amidotransferase subunit BGlutamyl-tRNA amidotransferase subunit B	Nizo3400_1558	BKIDOAFC_00929	Nizo2830_2946	Nizo2485_2785	Nizo2891_2406	Nizo2757_0281	Nizo2753_1117	Nizo2256_2088	Nizo2535_2233	NEWLOCUS_01220	Nizo2806_2555	ATCC5870_02634	Lp501636	Nizo1838_1362	Nizo1839_1064	Nizo3892_1192	Nizo2263_0171	Nizo2726_2031	Nizo1837_0619	lp_1149	Nizo2766_2618
OG1819	hypothetical protein	Nizo3400_2728	BKIDOAFC_00225	Nizo2830_1652	Nizo2485_2314	Nizo2891_3175	Nizo2757_0591	Nizo2753_0986	Nizo2256_1072	Nizo2535_0691	NEWLOCUS_01738	Nizo2806_0994	ATCC5870_00827	Lp502319	Nizo1838_1855	Nizo1839_0640	Nizo3892_2513	Nizo2263_1823	Nizo2726_1554	Nizo1837_0055	lp_0272	Nizo2766_1499
OG182	DedA protein	Nizo3400_2560	BKIDOAFC_01820	Nizo2830_0410	Nizo2485_3201	Nizo2891_1049	Nizo2757_1685	Nizo2753_1790	Nizo2256_1917	Nizo2535_2711	NEWLOCUS_00089	Nizo2806_2977	ATCC5870_01692	Lp500669	Nizo1838_0569	Nizo1839_2094	Nizo3892_0900	Nizo2263_0052	Nizo2726_0881	Nizo1837_3137	lp_2232	Nizo2766_1083
OG1820	hypothetical protein	Nizo3400_3143	BKIDOAFC_01612	Nizo2830_1808	Nizo2485_0255	Nizo2891_1975	Nizo2757_1375	Nizo2753_0160	Nizo2256_1765	Nizo2535_1540	NEWLOCUS_00519	Nizo2806_1696	ATCC5870_01490	Lp500854	Nizo1838_0223	Nizo1839_2203	Nizo3892_1887	Nizo2263_0410	Nizo2726_2231	Nizo1837_2848	lp_2020	Nizo2766_1656
OG1821	Ribonuclease III	Nizo3400_0371	BKIDOAFC_01299	Nizo2830_2287	Nizo2485_0583	Nizo2891_1358	Nizo2757_0216	Nizo2753_0492	Nizo2256_1565	Nizo2535_0305	NEWLOCUS_03052	Nizo2806_1358	ATCC5870_01359	Lp501182	Nizo1838_0311	Nizo1839_1722	Nizo3892_1571	Nizo2263_1402	Nizo2726_2758	Nizo1837_1569	lp_1631	Nizo2766_2231
OG1822	YaaA	Nizo3400_0999	BKIDOAFC_00073	Nizo2830_1507	Nizo2485_2469	Nizo2891_2615	Nizo2757_2856	Nizo2753_2740	Nizo2256_0164	Nizo2535_0833	NEWLOCUS_01583	Nizo2806_2688	ATCC5870_00683	Lp502478	Nizo1838_0768	Nizo1839_0789	Nizo3892_2367	Nizo2263_2627	Nizo2726_1409	Nizo1837_0204	lp_0089	Nizo2766_2944
OG1823	Undecaprenyl-phosphate N-acetylglucosaminyl1-phosphate transferase	Nizo3400_0107	BKIDOAFC_00577	Nizo2830_2678	Nizo2485_1742	Nizo2891_1603	Nizo2757_2290	Nizo2753_0860	Nizo2256_0484	Nizo2535_2504	NEWLOCUS_02747	Nizo2806_0694	ATCC5870_02282	Lp501993	Nizo1838_2237	Nizo1839_1404	Nizo3892_3027	Nizo2263_2934	Nizo2726_2495	Nizo1837_2362	lp_0730	Nizo2766_1557
OG1824	putative GTPase	Nizo3400_0597	BKIDOAFC_01346	Nizo2830_2337	Nizo2485_0536	Nizo2891_1312	Nizo2757_1090	Nizo2753_0443	Nizo2256_2856	Nizo2535_0259	NEWLOCUS_03003	Nizo2806_1407	ATCC5870_01404	Lp501134	Nizo1838_1277	Nizo1839_1674	Nizo3892_1620	Nizo2263_1449	Nizo2726_2807	Nizo1837_1520	lp_1687	Nizo2766_0720
OG1825	Glutamate 5-kinase	Nizo3400_0905	BKIDOAFC_00014	Nizo2830_1428	Nizo2485_2142	Nizo2891_2701	Nizo2757_2986	Nizo2753_2679	Nizo2256_2289	Nizo2535_0916	NEWLOCUS_01264	Nizo2806_2747	ATCC5870_00622	Lp502538	Nizo1838_2810	Nizo1839_0209	Nizo3892_2288	Nizo2263_2281	Nizo2726_1349	Nizo1837_0285	lp_0016	Nizo2766_2431
OG1826	Lead cadmium zinc and mercury transportingATPase	Nizo3400_2462	BKIDOAFC_02793	Nizo2830_0701	Nizo2485_1879	Nizo2891_0683	Nizo2757_0512	Nizo2753_1979	Nizo2256_1301	Nizo2535_1318	NEWLOCUS_02303	Nizo2806_0203	ATCC5870_00403	Lp502810	Nizo1838_1518	Nizo1839_2957	Nizo3892_0973	Nizo2263_0803	Nizo2726_1072	Nizo1837_3060	lp_3363	Nizo2766_2106
OG1827	hypothetical protein	Nizo3400_2342	BKIDOAFC_01400	Nizo2830_2396	Nizo2485_0476	Nizo2891_1253	Nizo2757_1147	Nizo2753_0387	Nizo2256_2453	Nizo2535_0201	NEWLOCUS_02940	Nizo2806_1469	ATCC5870_02761	Lp501075	Nizo1838_1766	Nizo1839_0416	Nizo3892_1678	Nizo2263_1508	Nizo2726_2864	Nizo1837_1460	lp_1753	Nizo2766_0776
OG1828	cell filamentation protein Fic	Nizo3400_2751	BKIDOAFC_02867	Nizo2830_0784	Nizo2485_1959	Nizo2891_0762	Nizo2757_2725	Nizo2753_2054	Nizo2256_1109	Nizo2535_1398	NEWLOCUS_02387	Nizo2806_0123	ATCC5870_00480	Lp502730	Nizo1838_2878	Nizo1839_1621	Nizo3892_1056	Nizo2263_0892	Nizo2726_1153	Nizo1837_2978	lp_3477	Nizo2766_0253
OG1829	DNA ligase	Nizo3400_1562	BKIDOAFC_00925	Nizo2830_2942	Nizo2485_2781	Nizo2891_2402	Nizo2757_0285	Nizo2753_1121	Nizo2256_2092	Nizo2535_2229	NEWLOCUS_01224	Nizo2806_2551	ATCC5870_02630	Lp501640	Nizo1838_1366	Nizo1839_1068	Nizo3892_1196	Nizo2263_0175	Nizo2726_2027	Nizo1837_0623	lp_1145	Nizo2766_2622
OG183	transport protein	Nizo3400_2004	BKIDOAFC_00716	Nizo2830_2742	Nizo2485_1591	Nizo2891_0859	Nizo2757_0136	Nizo2753_1314	Nizo2256_0635	Nizo2535_1185	NEWLOCUS_02234	Nizo2806_0353	ATCC5870_02426	Lp501850	Nizo1838_2388	Nizo1839_1266	Nizo3892_2773	Nizo2263_2793	Nizo2726_1829	Nizo1837_0413	lp_0894	Nizo2766_0984
OG1830	Poly alpha-glucosyltransferase	Nizo3400_1629	BKIDOAFC_01040	Nizo2830_2572	Nizo2485_0134	Nizo2891_0161	Nizo2757_0388	Nizo2753_0736	Nizo2256_1171	Nizo2535_1919	NEWLOCUS_02173	Nizo2806_2058	ATCC5870_01092	Lp501522	Nizo1838_2050	Nizo1839_1966	Nizo3892_0010	Nizo2263_2334	Nizo2726_0895	Nizo1837_1867	lp_1312	Nizo2766_2568
OG1831	cell surface hydrolase	Nizo3400_1552	BKIDOAFC_00935	Nizo2830_2952	Nizo2485_2791	Nizo2891_2412	Nizo2757_0275	Nizo2753_1111	Nizo2256_2082	Nizo2535_2239	NEWLOCUS_01214	Nizo2806_2561	ATCC5870_02640	Lp501630	Nizo1838_1356	Nizo1839_1052	Nizo3892_1185	Nizo2263_0165	Nizo2726_2037	Nizo1837_0613	lp_1156	Nizo2766_2612
OG1832	transcriptional regulator Crp/Fnr family	Nizo3400_1182	BKIDOAFC_01160	Nizo2830_2119	Nizo2485_0753	Nizo2891_0060	Nizo2757_2528	Nizo2753_0632	Nizo2256_2056	Nizo2535_1818	NEWLOCUS_00637	Nizo2806_1218	ATCC5870_01190	Lp501354	Nizo1838_0385	Nizo1839_1868	Nizo3892_1403	Nizo2263_2443	Nizo2726_2590	Nizo1837_1708	lp_1442	Nizo2766_2369
OG1833	hypothetical protein	Nizo3400_2129	BKIDOAFC_02325	Nizo2830_1013	Nizo2485_1170	Nizo2891_2330	Nizo2757_0885	Nizo2753_2414	Nizo2256_1642	Nizo2535_1136	NEWLOCUS_02029	Nizo2806_2172	ATCC5870_00017	Lp500112	Nizo1838_2514	Nizo1839_0836	Nizo3892_0372	Nizo2263_2010	Nizo2726_0290	Nizo1837_2062	lp_2887	Nizo2766_1037
OG1834	dipeptidase	Nizo3400_0817	BKIDOAFC_00288	Nizo2830_1236	Nizo2485_1362	Nizo2891_3115	Nizo2757_0793	Nizo2753_2940	Nizo2256_1841	Nizo2535_0631	NEWLOCUS_02561	Nizo2806_1053	ATCC5870_00888	Lp502258	Nizo1838_2433	Nizo1839_0581	Nizo3892_2570	Nizo2263_1766	Nizo2726_1612	Nizo1837_0934	lp_0334	Nizo2766_0454
OG1835	D-3-phosphoglycerate dehydrogenase	Nizo3400_1369	BKIDOAFC_02232	Nizo2830_0016	Nizo2485_2938	Nizo2891_0201	Nizo2757_1039	Nizo2753_1632	Nizo2256_1524	Nizo2535_2802	NEWLOCUS_00816	Nizo2806_1820	ATCC5870_02164	Lp500212	Nizo1838_0542	Nizo1839_2588	Nizo3892_0452	Nizo2263_0550	Nizo2726_0489	Nizo1837_1358	lp_2790	Nizo2766_2060
OG1836	Undecaprenyl-phosphategalactosephosphotransferase	Nizo3400_3069	BKIDOAFC_01687	Nizo2830_1883	Nizo2485_1046	Nizo2891_2047	Nizo2757_1781	Nizo2753_0088	Nizo2256_2802	Nizo2535_1612	NEWLOCUS_00387	Nizo2806_1143	ATCC5870_01561	Lp500779	Nizo1838_2733	Nizo1839_2724	Nizo3892_1963	Nizo2263_0291	Nizo2726_2305	Nizo1837_2725	lp_2104	Nizo2766_1774
OG1837	Integral membrane protein LafC accessoryfunction in glycolipid and LTA synthesis	Nizo3400_0478	BKIDOAFC_01001	Nizo2830_3085	Nizo2485_2894	Nizo2891_2516	Nizo2757_1821	Nizo2753_1046	Nizo2256_0955	Nizo2535_2343	NEWLOCUS_02571	Nizo2806_0006	ATCC5870_02702	Lp501544	Nizo1838_2012	Nizo1839_0083	Nizo3892_0430	Nizo2263_0060	Nizo2726_2169	Nizo1837_0500	lp_1277	Nizo2766_0175
OG1838	CDP-ribitol:poly ribitol phosphotransferase	Nizo3400_0578	BKIDOAFC_01457	Nizo2830_2457	Nizo2485_0420	Nizo2891_1196	Nizo2757_1204	Nizo2753_0327	Nizo2256_2510	Nizo2535_0145	NEWLOCUS_02883	Nizo2806_1528	ATCC5870_02816	Lp501013	Nizo1838_2482	Nizo1839_0472	Nizo3892_1739	Nizo2263_1567	Nizo2726_2925	Nizo1837_1404	lp_1818	Nizo2766_0834
OG1839	Exopolyphosphatase	Nizo3400_0203	BKIDOAFC_00672	Nizo2830_2697	Nizo2485_1635	Nizo2891_2879	Nizo2757_1744	Nizo2753_0763	Nizo2256_0590	Nizo2535_2620	NEWLOCUS_02191	Nizo2806_0310	ATCC5870_02383	Lp501893	Nizo1838_2342	Nizo1839_1309	Nizo3892_2930	Nizo2263_2836	Nizo2726_1784	Nizo1837_0456	lp_0841	Nizo2766_1843
OG184	hypothetical protein	Nizo3400_1002	BKIDOAFC_00076	Nizo2830_1510	Nizo2485_2466	Nizo2891_2612	Nizo2757_2853	Nizo2753_2743	Nizo2256_0167	Nizo2535_0830	NEWLOCUS_01586	Nizo2806_2685	ATCC5870_00686	Lp502475	Nizo1838_0771	Nizo1839_0781	Nizo3892_2370	Nizo2263_2624	Nizo2726_1412	Nizo1837_0201	lp_0096	Nizo2766_2941
OG1840	putative arsenate reductase	Nizo3400_0199	BKIDOAFC_00668	Nizo2830_2693	Nizo2485_1639	Nizo2891_2875	Nizo2757_1748	Nizo2753_0767	Nizo2256_0586	Nizo2535_2616	NEWLOCUS_02186	Nizo2806_0306	ATCC5870_02379	Lp501897	Nizo1838_2338	Nizo1839_1313	Nizo3892_2934	Nizo2263_2840	Nizo2726_1780	Nizo1837_0461	lp_0836	Nizo2766_1847
OG1841	ABC transporter permease protein	Nizo3400_2703	BKIDOAFC_00250	Nizo2830_1676	Nizo2485_2290	Nizo2891_3151	Nizo2757_0615	Nizo2753_0962	Nizo2256_1263	Nizo2535_0667	NEWLOCUS_01762	Nizo2806_1018	ATCC5870_00851	Lp502294	Nizo1838_0669	Nizo1839_0618	Nizo3892_2537	Nizo2263_1799	Nizo2726_1579	Nizo1837_0031	lp_0298	Nizo2766_1523
OG1842	oxidoreductase aldo/keto reductase family	Nizo3400_1379	BKIDOAFC_02242	Nizo2830_0005	Nizo2485_2948	Nizo2891_0190	Nizo2757_1050	Nizo2753_1622	Nizo2256_1535	Nizo2535_2791	NEWLOCUS_00805	Nizo2806_1810	ATCC5870_02174	Lp500200	Nizo1838_0553	Nizo1839_2601	Nizo3892_0441	Nizo2263_0540	Nizo2726_0478	Nizo1837_1369	lp_2802	Nizo2766_2071
OG1843	ABC transporter permease protein	Nizo3400_1882	BKIDOAFC_02037	Nizo2830_0220	Nizo2485_2277	Nizo2891_0405	Nizo2757_2922	Nizo2753_1469	Nizo2256_0754	Nizo2535_3006	NEWLOCUS_00665	Nizo2806_2011	ATCC5870_01971	Lp500419	Nizo1838_1140	Nizo1839_2396	Nizo3892_0656	Nizo2263_0748	Nizo2726_0693	Nizo1837_1155	lp_2542	Nizo2766_0581
OG1844	hypothetical protein	Nizo3400_2515	BKIDOAFC_02120	Nizo2830_0129	Nizo2485_2579	Nizo2891_0313	Nizo2757_0925	Nizo2753_1742	Nizo2256_1413	Nizo2535_2914	NEWLOCUS_00929	Nizo2806_1930	ATCC5870_02054	Lp500327	Nizo1838_0431	Nizo1839_2472	Nizo3892_0566	Nizo2263_0667	Nizo2726_0602	Nizo1837_1246	lp_2658	Nizo2766_1946
OG1845	Glutamate N-acetyltransferase	Nizo3400_2169	BKIDOAFC_00448	Nizo2830_1372	Nizo2485_0940	Nizo2891_2970	Nizo2757_0543	Nizo2753_2540	Nizo2256_2608	Nizo2535_0487	NEWLOCUS_01832	Nizo2806_0739	ATCC5870_01042	Lp502112	Nizo1838_0149	Nizo1839_2062	Nizo3892_2709	Nizo2263_1623	Nizo2726_1749	Nizo1837_0790	lp_0529	Nizo2766_2186
OG1846	Organic hydroperoxide resistance transcriptionalregulator	Nizo3400_1666	BKIDOAFC_01085	Nizo2830_2053	Nizo2485_0817	Nizo2891_0125	Nizo2757_0352	Nizo2753_0699	Nizo2256_1206	Nizo2535_1883	NEWLOCUS_02137	Nizo2806_2092	ATCC5870_01127	Lp501480	Nizo1838_2085	Nizo1839_1932	Nizo3892_1296	Nizo2263_2377	Nizo2726_2526	Nizo1837_1832	lp_1360	Nizo2766_2532
OG1847	amino acid ABC transporter permease protein	Nizo3400_0731	BKIDOAFC_02609	Nizo2830_0455	Nizo2485_0028	Nizo2891_1708	Nizo2757_2107	Nizo2753_2158	Nizo2256_0663	Nizo2535_1992	NEWLOCUS_01452	Nizo2806_2441	ATCC5870_00278	Lp502978	Nizo1838_1915	Nizo1839_1521	Nizo3892_0120	Nizo2263_1264	Nizo2726_0042	Nizo1837_2533	lp_3210	Nizo2766_1258
OG1848	hypothetical protein	Nizo3400_2879	BKIDOAFC_00862	Nizo2830_2883	Nizo2485_1443	Nizo2891_2798	Nizo2757_1637	Nizo2753_1181	Nizo2256_2151	Nizo2535_2579	NEWLOCUS_00233	Nizo2806_0502	ATCC5870_02574	Lp501703	Nizo1838_1425	Nizo1839_1126	Nizo3892_1261	Nizo2263_2544	Nizo2726_1968	Nizo1837_0993	lp_1072	Nizo2766_2681
OG1849	putative oxidoreductase YcjS NADH-binding	Nizo3400_0178	BKIDOAFC_00647	Nizo2830_2604	Nizo2485_1662	Nizo2891_2269	Nizo2757_2367	Nizo2753_0788	Nizo2256_0564	Nizo2535_2395	NEWLOCUS_02668	Nizo2806_0283	ATCC5870_02358	Lp501920	Nizo1838_2316	Nizo1839_1332	Nizo3892_2955	Nizo2263_2861	Nizo2726_0956	Nizo1837_2440	lp_0813	Nizo2766_1635
OG185	hypothetical protein	Nizo3400_1740	BKIDOAFC_01105	Nizo2830_2072	Nizo2485_0797	Nizo2891_0105	Nizo2757_2262	Nizo2753_0680	Nizo2256_1227	Nizo2535_1863	NEWLOCUS_00588	Nizo2806_0052	ATCC5870_01147	Lp501404	Nizo1838_2106	Nizo1839_1913	Nizo3892_1356	Nizo2263_2396	Nizo2726_2544	Nizo1837_1760	lp_1388	Nizo2766_2128
OG1850	TsaC protein required forthreonylcarbamoyladenosine tA37 modification in tRNA	Nizo3400_1428	BKIDOAFC_01943	Nizo2830_0287	Nizo2485_3077	Nizo2891_0532	Nizo2757_1603	Nizo2753_1915	Nizo2256_0356	Nizo2535_3130	NEWLOCUS_02604	Nizo2806_2848	ATCC5870_01814	Lp500539	Nizo1838_1676	Nizo1839_0163	Nizo3892_0778	Nizo2263_3062	Nizo2726_0760	Nizo1837_1922	lp_2376	Nizo2766_1212
OG1851	Ribonucleotide reductase of class Ib betasubunit	Nizo3400_0072	BKIDOAFC_00544	Nizo2830_0626	Nizo2485_1789	Nizo2891_1565	Nizo2757_2602	Nizo2753_0893	Nizo2256_0451	Nizo2535_2466	NEWLOCUS_02781	Nizo2806_0653	ATCC5870_02250	Lp502026	Nizo1838_2203	Nizo1839_0505	Nizo3892_3064	Nizo2263_1201	Nizo2726_0358	Nizo1837_2327	lp_0692	Nizo2766_3038
OG1852	Protein tyrosine phosphatase	Nizo3400_1322	BKIDOAFC_02182	Nizo2830_0065	Nizo2485_2515	Nizo2891_0249	Nizo2757_0990	Nizo2753_1679	Nizo2256_1476	Nizo2535_2850	NEWLOCUS_00866	Nizo2806_1868	ATCC5870_02115	Lp500262	Nizo1838_0494	Nizo1839_2536	Nizo3892_0502	Nizo2263_0604	Nizo2726_0538	Nizo1837_1310	lp_2735	Nizo2766_2011
OG1853	Acetylornithine deacetylase	Nizo3400_2654	BKIDOAFC_02286	Nizo2830_0990	Nizo2485_2188	Nizo2891_2307	Nizo2757_0428	Nizo2753_2436	Nizo2256_1664	Nizo2535_1113	NEWLOCUS_02067	Nizo2806_2136	ATCC5870_02894	Lp500152	Nizo1838_2536	Nizo1839_0859	Nizo3892_0395	Nizo2263_1987	Nizo2726_0313	Nizo1837_2025	lp_2855	Nizo2766_2833
OG1854	PurR: transcription regulator associated withpurine metabolism	Nizo3400_1904	BKIDOAFC_00410	Nizo2830_1336	Nizo2485_0903	Nizo2891_3008	Nizo2757_2007	Nizo2753_1384	Nizo2256_2566	Nizo2535_0525	NEWLOCUS_01873	Nizo2806_0780	ATCC5870_01006	Lp502151	Nizo1838_0108	Nizo1839_2022	Nizo3892_2673	Nizo2263_1659	Nizo2726_1713	Nizo1837_0830	lp_0466	Nizo2766_0302
OG1855	hypothetical protein	Nizo3400_3190	BKIDOAFC_01566	Nizo2830_1766	Nizo2485_0298	Nizo2891_1076	Nizo2757_1318	Nizo2753_0208	Nizo2256_2648	Nizo2535_0024	NEWLOCUS_03183	Nizo2806_1649	ATCC5870_01447	Lp500899	Nizo1838_0909	Nizo1839_2239	Nizo3892_1844	Nizo2263_0457	Nizo2726_2189	Nizo1837_0728	lp_1949	Nizo2766_0042
OG1856	Transcriptional repressor of the fructose operonDeoR family	Nizo3400_3078	BKIDOAFC_01678	Nizo2830_1874	Nizo2485_1055	Nizo2891_2038	Nizo2757_1772	Nizo2753_0097	Nizo2256_1999	Nizo2535_1603	NEWLOCUS_00396	Nizo2806_1134	ATCC5870_01551	Lp500788	Nizo1838_1905	Nizo1839_2733	Nizo3892_1954	Nizo2263_0300	Nizo2726_2296	Nizo1837_2734	lp_2095	Nizo2766_1765
OG1857	amino acid ABC transporter ATP-binding protein	Nizo3400_2631	BKIDOAFC_01883	Nizo2830_0343	Nizo2485_3133	Nizo2891_0594	Nizo2757_1543	Nizo2753_1859	Nizo2256_0808	Nizo2535_3192	NEWLOCUS_00022	Nizo2806_2911	ATCC5870_01755	Lp500601	Nizo1838_0076	Nizo1839_1008	Nizo3892_0834	Nizo2263_3124	Nizo2726_0816	Nizo1837_0483	lp_2313	Nizo2766_1152
OG1858	Aspartate carbamoyltransferase	Nizo3400_2554	BKIDOAFC_02157	Nizo2830_0090	Nizo2485_2540	Nizo2891_0274	Nizo2757_0965	Nizo2753_1704	Nizo2256_1451	Nizo2535_2875	NEWLOCUS_00891	Nizo2806_1893	ATCC5870_02091	Lp500287	Nizo1838_0469	Nizo1839_2511	Nizo3892_0527	Nizo2263_0629	Nizo2726_0563	Nizo1837_1285	lp_2703	Nizo2766_1986
OG1859	Tryptophan synthase alpha chain	Nizo3400_0352	BKIDOAFC_01322	Nizo2830_2310	Nizo2485_0561	Nizo2891_1336	Nizo2757_1064	Nizo2753_0471	Nizo2256_2829	Nizo2535_0283	NEWLOCUS_03029	Nizo2806_1381	ATCC5870_01381	Lp501160	Nizo1838_1250	Nizo1839_1699	Nizo3892_1594	Nizo2263_1423	Nizo2726_2781	Nizo1837_1546	lp_1658	Nizo2766_0694
OG186	Gluconokinase	Nizo3400_0455	BKIDOAFC_00976	Nizo2830_3062	Nizo2485_2871	Nizo2891_2494	Nizo2757_1846	Nizo2753_1070	Nizo2256_0931	Nizo2535_2320	NEWLOCUS_00788	Nizo2806_0864	ATCC5870_02680	Lp501567	Nizo1838_1988	Nizo1839_0060	Nizo3892_1130	Nizo2263_0082	Nizo2726_2146	Nizo1837_0523	lp_1250	Nizo2766_0200
OG1860	hypothetical protein	Nizo3400_1000	BKIDOAFC_00074	Nizo2830_1508	Nizo2485_2468	Nizo2891_2614	Nizo2757_2855	Nizo2753_2741	Nizo2256_0165	Nizo2535_0832	NEWLOCUS_01584	Nizo2806_2687	ATCC5870_00684	Lp502477	Nizo1838_0769	Nizo1839_0783	Nizo3892_2368	Nizo2263_2626	Nizo2726_1410	Nizo1837_0203	lp_0091	Nizo2766_2943
OG1861	hypothetical protein	Nizo3400_2266	BKIDOAFC_00744	Nizo2830_2769	Nizo2485_1565	Nizo2891_0886	Nizo2757_2883	Nizo2753_2982	Nizo2256_2664	Nizo2535_1211	NEWLOCUS_00111	Nizo2806_0385	ATCC5870_02455	Lp501822	Nizo1838_0289	Nizo1839_1243	Nizo3892_2800	Nizo2263_2769	Nizo2726_1855	Nizo1837_1111	lp_0926	Nizo2766_0877
OG1862	Enoyl-(acyl-carrier-protein) reductase (NADH)	Nizo3400_0602	BKIDOAFC_01341	Nizo2830_2332	Nizo2485_0541	Nizo2891_1317	Nizo2757_1085	Nizo2753_0448	Nizo2256_2851	Nizo2535_0264	NEWLOCUS_03008	Nizo2806_1402	ATCC5870_01399	Lp501139	Nizo1838_1272	Nizo1839_1680	Nizo3892_1615	Nizo2263_1444	Nizo2726_2802	Nizo1837_1525	lp_1681	Nizo2766_0715
OG1863	DNA polymerase III beta subunit	Nizo3400_0893	BKIDOAFC_00002	Nizo2830_0967	Nizo2485_2130	Nizo2891_2713	Nizo2757_2974	Nizo2753_2667	Nizo2256_2277	Nizo2535_0928	NEWLOCUS_01276	Nizo2806_2759	ATCC5870_00610	Lp502552	Nizo1838_2798	Nizo1839_0221	Nizo3892_2276	Nizo2263_2269	Nizo2726_1337	Nizo1837_0297	lp_0002	Nizo2766_2419
OG1864	Chromosome partitioning protein ParB	Nizo3400_0740	BKIDOAFC_02599	Nizo2830_0447	Nizo2485_0035	Nizo2891_1716	Nizo2757_2098	Nizo2753_2166	Nizo2256_1869	Nizo2535_2001	NEWLOCUS_01444	Nizo2806_2433	ATCC5870_00270	Lp502985	Nizo1838_0958	Nizo1839_1513	Nizo3892_0129	Nizo2263_1256	Nizo2726_0034	Nizo1837_2541	lp_3200	Nizo2766_1250
OG1865	SSU rRNA	Nizo3400_1913	BKIDOAFC_00401	Nizo2830_1330	Nizo2485_0897	Nizo2891_3017	Nizo2757_2016	Nizo2753_1374	Nizo2256_2557	Nizo2535_0534	NEWLOCUS_01883	Nizo2806_0790	ATCC5870_00998	Lp502157	Nizo1838_0099	Nizo1839_2016	Nizo3892_2667	Nizo2263_1669	Nizo2726_1707	Nizo1837_0839	lp_0458	Nizo2766_0311
OG1866	hypothetical protein	Nizo3400_2792	BKIDOAFC_02715	Nizo2830_0508	Nizo2485_2703	Nizo2891_2573	Nizo2757_2158	Nizo2753_2108	Nizo2256_0712	Nizo2535_2757	NEWLOCUS_01500	Nizo2806_2491	ATCC5870_00329	Lp502885	Nizo1838_1964	Nizo1839_1568	Nizo3892_0065	Nizo2263_1307	Nizo2726_0096	Nizo1837_2486	lp_3268	Nizo2766_1309
OG1867	oxidoreductase	Nizo3400_2213	BKIDOAFC_00176	Nizo2830_1605	Nizo2485_2371	Nizo2891_3220	Nizo2757_2073	Nizo2753_2840	Nizo2256_2027	Nizo2535_0735	NEWLOCUS_01684	Nizo2806_0946	ATCC5870_00783	Lp502375	Nizo1838_2510	Nizo1839_0687	Nizo3892_2465	Nizo2263_1872	Nizo2726_1507	Nizo1837_0106	lp_0206	Nizo2766_1444
OG1868	Glycyl-tRNA synthetase alpha chain	Nizo3400_3178	BKIDOAFC_01576	Nizo2830_1776	Nizo2485_0287	Nizo2891_1066	Nizo2757_1331	Nizo2753_0195	Nizo2256_1800	Nizo2535_0013	NEWLOCUS_00551	Nizo2806_1664	ATCC5870_01458	Lp500888	Nizo1838_0258	Nizo1839_2235	Nizo3892_1855	Nizo2263_0442	Nizo2726_2199	Nizo1837_2880	lp_1965	Nizo2766_0028
OG1869	hypothetical protein	Nizo3400_0823	BKIDOAFC_00294	Nizo2830_1247	Nizo2485_1373	Nizo2891_3105	Nizo2757_0782	Nizo2753_2934	Nizo2256_1851	Nizo2535_0621	NEWLOCUS_02555	Nizo2806_1064	ATCC5870_00898	Lp502247	Nizo1838_2443	Nizo1839_0570	Nizo3892_2581	Nizo2263_1760	Nizo2726_1623	Nizo1837_0928	lp_0340	Nizo2766_0444
OG187	permease of the major facilitator superfamily	Nizo3400_2458	BKIDOAFC_02797	Nizo2830_0705	Nizo2485_1883	Nizo2891_0687	Nizo2757_0508	Nizo2753_1983	Nizo2256_1297	Nizo2535_1323	NEWLOCUS_02307	Nizo2806_0199	ATCC5870_00407	Lp502806	Nizo1838_1514	Nizo1839_2953	Nizo3892_0978	Nizo2263_0807	Nizo2726_1076	Nizo1837_3055	lp_3368	Nizo2766_2102
OG1870	hypothetical protein	Nizo3400_0080	BKIDOAFC_00552	Nizo2830_0634	Nizo2485_1781	Nizo2891_1573	Nizo2757_2594	Nizo2753_0885	Nizo2256_0459	Nizo2535_2474	NEWLOCUS_02773	Nizo2806_0661	ATCC5870_02258	Lp502018	Nizo1838_2211	Nizo1839_0497	Nizo3892_3056	Nizo2263_1209	Nizo2726_0350	Nizo1837_2335	lp_0701	Nizo2766_3046
OG1871	Phosphoglycerate mutase family	Nizo3400_1998	BKIDOAFC_00722	Nizo2830_2748	Nizo2485_1586	Nizo2891_0865	Nizo2757_0142	Nizo2753_1308	Nizo2256_0641	Nizo2535_1190	NEWLOCUS_02240	Nizo2806_0359	ATCC5870_02432	Lp501844	Nizo1838_2394	Nizo1839_1261	Nizo3892_2779	Nizo2263_2787	Nizo2726_1834	Nizo1837_0408	lp_0900	Nizo2766_0989
OG1872	Mlc transcriptional repressor of MalT and manXYZoperon	Nizo3400_0767	BKIDOAFC_02575	Nizo2830_0420	Nizo2485_0061	Nizo2891_1742	Nizo2757_0111	Nizo2753_2192	Nizo2256_1895	Nizo2535_2027	NEWLOCUS_01416	Nizo2806_2407	ATCC5870_00246	Lp503010	Nizo1838_0985	Nizo1839_1488	Nizo3892_0156	Nizo2263_1231	Nizo2726_0007	Nizo1837_2568	lp_3172	Nizo2766_2390
OG1873	putative endonuclease containing a URI domain	Nizo3400_3108	BKIDOAFC_01645	Nizo2830_1842	Nizo2485_0221	Nizo2891_2009	Nizo2757_1409	Nizo2753_0126	Nizo2256_1731	Nizo2535_1574	NEWLOCUS_00485	Nizo2806_1730	ATCC5870_01522	Lp500818	Nizo1838_0189	Nizo1839_2169	Nizo3892_1921	Nizo2263_0378	Nizo2726_2265	Nizo1837_2813	lp_2058	Nizo2766_1690
OG1874	Fumarate hydratase class II	Nizo3400_1589	BKIDOAFC_00901	Nizo2830_2917	Nizo2485_2755	Nizo2891_2377	Nizo2757_0311	Nizo2753_1147	Nizo2256_2117	Nizo2535_2204	NEWLOCUS_00266	Nizo2806_2526	ATCC5870_02606	Lp501665	Nizo1838_1391	Nizo1839_1095	Nizo3892_1222	Nizo2263_0201	Nizo2726_2002	Nizo1837_0960	lp_1112	Nizo2766_2648
OG1875	DNA-directed RNA polymerase beta' subunit	Nizo3400_0705	BKIDOAFC_00825	Nizo2830_2845	Nizo2485_1482	Nizo2891_0963	Nizo2757_1676	Nizo2753_1221	Nizo2256_2190	Nizo2535_3232	NEWLOCUS_00193	Nizo2806_0462	ATCC5870_02537	Lp501741	Nizo1838_1464	Nizo1839_1166	Nizo3892_2876	Nizo2263_2696	Nizo2726_1930	Nizo1837_1031	lp_1022	Nizo2766_2721
OG1876	tRNA-specific adenosine-34 deaminase	Nizo3400_0076	BKIDOAFC_00548	Nizo2830_0630	Nizo2485_1785	Nizo2891_1569	Nizo2757_2598	Nizo2753_0889	Nizo2256_0455	Nizo2535_2470	NEWLOCUS_02777	Nizo2806_0657	ATCC5870_02254	Lp502022	Nizo1838_2207	Nizo1839_0501	Nizo3892_3060	Nizo2263_1205	Nizo2726_0354	Nizo1837_2331	lp_0696	Nizo2766_3042
OG1877	Aspartate aminotransferase	Nizo3400_2128	BKIDOAFC_02326	Nizo2830_1014	Nizo2485_1171	Nizo2891_2331	Nizo2757_0884	Nizo2753_2413	Nizo2256_1641	Nizo2535_1137	NEWLOCUS_02028	Nizo2806_2173	ATCC5870_00018	Lp500111	Nizo1838_2513	Nizo1839_0835	Nizo3892_0371	Nizo2263_2012	Nizo2726_0289	Nizo1837_2063	lp_2888	Nizo2766_1036
OG1878	Membrane protein	Nizo3400_2706	BKIDOAFC_00247	Nizo2830_1673	Nizo2485_2293	Nizo2891_3154	Nizo2757_0612	Nizo2753_0965	Nizo2256_1093	Nizo2535_0670	NEWLOCUS_01759	Nizo2806_1015	ATCC5870_00848	Lp502297	Nizo1838_1876	Nizo1839_0621	Nizo3892_2534	Nizo2263_1802	Nizo2726_1576	Nizo1837_0034	lp_0295	Nizo2766_1520
OG1879	putative membrane protein	Nizo3400_0592	BKIDOAFC_01352	Nizo2830_2343	Nizo2485_0527	Nizo2891_1305	Nizo2757_1096	Nizo2753_0438	Nizo2256_2402	Nizo2535_0252	NEWLOCUS_02992	Nizo2806_1415	ATCC5870_02713	Lp501127	Nizo1838_1713	Nizo1839_1670	Nizo3892_1626	Nizo2263_1458	Nizo2726_2813	Nizo1837_1511	lp_1695	Nizo2766_0726
OG188	Biotin carboxylase of acetyl-CoA carboxylase	Nizo3400_0039	BKIDOAFC_00512	Nizo2830_0591	Nizo2485_1823	Nizo2891_1530	Nizo2757_0080	Nizo2753_0927	Nizo2256_0418	Nizo2535_2431	NEWLOCUS_02814	Nizo2806_0566	ATCC5870_02217	Lp502059	Nizo1838_2170	Nizo1839_0540	Nizo3892_3098	Nizo2263_1115	Nizo2726_0393	Nizo1837_2294	lp_0590	Nizo2766_3004
OG1880	Tryptophan-rich sensory protein	Nizo3400_2295	BKIDOAFC_01357	Nizo2830_2349	Nizo2485_0522	Nizo2891_1300	Nizo2757_1102	Nizo2753_0431	Nizo2256_2408	Nizo2535_0247	NEWLOCUS_02987	Nizo2806_1420	ATCC5870_02718	Lp501122	Nizo1838_1719	Nizo1839_0372	Nizo3892_1632	Nizo2263_1464	Nizo2726_2818	Nizo1837_1506	lp_1700	Nizo2766_0731
OG1881	hypothetical protein	Nizo3400_0668	BKIDOAFC_00785	Nizo2830_2808	Nizo2485_1518	Nizo2891_0927	Nizo2757_2412	Nizo2753_1258	Nizo2256_0867	Nizo2535_1252	NEWLOCUS_00156	Nizo2806_0426	ATCC5870_02498	Lp501777	Nizo1838_0693	Nizo1839_1201	Nizo3892_2840	Nizo2263_2732	Nizo2726_1894	Nizo1837_1066	lp_0972	Nizo2766_2757
OG1882	Beta-lactamase class C and other penicillinbinding protein	Nizo3400_1536	BKIDOAFC_00950	Nizo2830_3018	Nizo2485_2806	Nizo2891_2429	Nizo2757_0260	Nizo2753_1095	Nizo2256_2067	Nizo2535_2256	NEWLOCUS_01198	Nizo2806_2576	ATCC5870_02655	Lp501615	Nizo1838_1341	Nizo1839_0010	Nizo3892_1168	Nizo2263_0150	Nizo2726_2102	Nizo1837_0599	lp_1171	Nizo2766_2597
OG1883	Lipoate-protein ligase A	Nizo3400_1321	BKIDOAFC_02181	Nizo2830_0066	Nizo2485_2516	Nizo2891_0250	Nizo2757_0989	Nizo2753_1680	Nizo2256_1475	Nizo2535_2851	NEWLOCUS_00867	Nizo2806_1869	ATCC5870_02114	Lp500263	Nizo1838_0493	Nizo1839_2535	Nizo3892_0503	Nizo2263_0605	Nizo2726_0539	Nizo1837_1309	lp_2734	Nizo2766_2010
OG1884	Rod shape-determining protein MreB	Nizo3400_2637	BKIDOAFC_01889	Nizo2830_0337	Nizo2485_3127	Nizo2891_0588	Nizo2757_1549	Nizo2753_1865	Nizo2256_0802	Nizo2535_3186	NEWLOCUS_00016	Nizo2806_2905	ATCC5870_01761	Lp500595	Nizo1838_0070	Nizo1839_1014	Nizo3892_0828	Nizo2263_3118	Nizo2726_0810	Nizo1837_0489	lp_2319	Nizo2766_1158
OG1885	cell surface protein precursor	Nizo3400_3009	BKIDOAFC_01743	Nizo2830_1940	Nizo2485_0990	Nizo2891_2102	Nizo2757_2213	Nizo2753_0029	Nizo2256_2886	Nizo2535_1667	NEWLOCUS_00331	Nizo2806_2987	ATCC5870_01616	Lp500722	Nizo1838_0657	Nizo1839_2668	Nizo3892_2018	Nizo2263_0233	Nizo2726_2362	Nizo1837_2669	lp_2174	Nizo2766_0947
OG1886	hypothetical protein	Nizo3400_1769	BKIDOAFC_00128	Nizo2830_1558	Nizo2485_2419	Nizo2891_3267	Nizo2757_2805	Nizo2753_2791	Nizo2256_0216	Nizo2535_0782	NEWLOCUS_01636	Nizo2806_0900	ATCC5870_00735	Lp502421	Nizo1838_0820	Nizo1839_0735	Nizo3892_2417	Nizo2263_2576	Nizo2726_1460	Nizo1837_0153	lp_0154	Nizo2766_2893
OG1887	hypothetical protein	Nizo3400_1302	BKIDOAFC_02162	Nizo2830_0084	Nizo2485_2534	Nizo2891_0268	Nizo2757_0971	Nizo2753_1698	Nizo2256_1457	Nizo2535_2869	NEWLOCUS_00885	Nizo2806_1887	ATCC5870_02096	Lp500281	Nizo1838_0475	Nizo1839_2517	Nizo3892_0521	Nizo2263_0623	Nizo2726_0557	Nizo1837_1291	lp_2713	Nizo2766_1992
OG1888	RNA binding protein contains ribosomal proteinS1 domain	Nizo3400_2183	BKIDOAFC_00462	Nizo2830_1386	Nizo2485_1750	Nizo2891_2957	Nizo2757_0527	Nizo2753_2526	Nizo2256_2625	Nizo2535_0474	NEWLOCUS_01816	Nizo2806_0725	ATCC5870_01056	Lp502098	Nizo1838_0166	Nizo1839_2079	Nizo3892_2722	Nizo2263_1609	Nizo2726_1763	Nizo1837_0774	lp_0543	Nizo2766_2171
OG1889	Universal stress protein family	Nizo3400_2133	BKIDOAFC_02321	Nizo2830_1009	Nizo2485_1166	Nizo2891_2326	Nizo2757_0448	Nizo2753_2418	Nizo2256_1645	Nizo2535_1132	NEWLOCUS_02033	Nizo2806_2169	ATCC5870_00013	Lp500116	Nizo1838_2517	Nizo1839_0840	Nizo3892_0376	Nizo2263_2006	Nizo2726_0294	Nizo1837_2059	lp_2877	Nizo2766_2853
OG189	Transcriptional regulator GntR family	Nizo3400_0809	BKIDOAFC_00279	Nizo2830_1228	Nizo2485_1353	Nizo2891_3123	Nizo2757_0801	Nizo2753_2948	Nizo2256_1832	Nizo2535_0639	NEWLOCUS_01789	Nizo2806_1045	ATCC5870_00879	Lp502266	Nizo1838_2423	Nizo1839_0591	Nizo3892_2562	Nizo2263_1774	Nizo2726_1604	Nizo1837_0005	lp_0325	Nizo2766_0462
OG1890	Ribonuclease J1	Nizo3400_3020	BKIDOAFC_01733	Nizo2830_1931	Nizo2485_1000	Nizo2891_2093	Nizo2757_2204	Nizo2753_0039	Nizo2256_2876	Nizo2535_1658	NEWLOCUS_00341	Nizo2806_1187	ATCC5870_01607	Lp500732	Nizo1838_0647	Nizo1839_2677	Nizo3892_2009	Nizo2263_0242	Nizo2726_2353	Nizo1837_2679	lp_2158	Nizo2766_0938
OG1891	hypothetical protein	Nizo3400_2215	BKIDOAFC_00178	Nizo2830_1607	Nizo2485_2369	Nizo2891_3218	Nizo2757_2075	Nizo2753_2842	Nizo2256_0002	Nizo2535_0733	NEWLOCUS_01686	Nizo2806_0948	ATCC5870_00785	Lp502373	Nizo1838_0934	Nizo1839_0685	Nizo3892_2467	Nizo2263_1870	Nizo2726_1509	Nizo1837_0104	lp_0208	Nizo2766_1446
OG1892	PTS system cellobiose-specific IIA component	Nizo3400_1360	BKIDOAFC_02223	Nizo2830_0025	Nizo2485_2929	Nizo2891_0210	Nizo2757_1030	Nizo2753_1641	Nizo2256_1515	Nizo2535_2811	NEWLOCUS_00825	Nizo2806_1829	ATCC5870_02155	Lp500221	Nizo1838_0533	Nizo1839_2579	Nizo3892_0461	Nizo2263_0559	Nizo2726_0498	Nizo1837_1349	lp_2780	Nizo2766_2051
OG1893	Universal stress protein family	Nizo3400_2511	BKIDOAFC_02113	Nizo2830_0133	Nizo2485_2586	Nizo2891_0317	Nizo2757_0918	Nizo2753_1746	Nizo2256_1406	Nizo2535_2918	NEWLOCUS_00933	Nizo2806_1937	ATCC5870_02050	Lp500331	Nizo1838_0424	Nizo1839_2468	Nizo3892_0570	Nizo2263_0674	Nizo2726_0606	Nizo1837_1242	lp_2652	Nizo2766_1939
OG1894	hypothetical protein	Nizo3400_1204	BKIDOAFC_01181	Nizo2830_2140	Nizo2485_0732	Nizo2891_1506	Nizo2757_2507	Nizo2753_0609	Nizo2256_2035	Nizo2535_0453	NEWLOCUS_03172	Nizo2806_1239	ATCC5870_01211	Lp501333	Nizo1838_0364	Nizo1839_1847	Nizo3892_1424	Nizo2263_2464	Nizo2726_2611	Nizo1837_1686	lp_1467	Nizo2766_2348
OG1895	hypothetical protein	Nizo3400_2300	BKIDOAFC_01362	Nizo2830_2354	Nizo2485_0517	Nizo2891_1295	Nizo2757_1107	Nizo2753_0426	Nizo2256_2413	Nizo2535_0242	NEWLOCUS_02982	Nizo2806_1425	ATCC5870_02723	Lp501117	Nizo1838_1724	Nizo1839_0377	Nizo3892_1637	Nizo2263_1469	Nizo2726_2823	Nizo1837_1501	lp_1705	Nizo2766_0736
OG1896	putative DNA-binding protein XRE family	Nizo3400_2513	BKIDOAFC_02118	Nizo2830_0131	Nizo2485_2581	Nizo2891_0315	Nizo2757_0923	Nizo2753_1744	Nizo2256_1411	Nizo2535_2916	NEWLOCUS_00931	Nizo2806_1932	ATCC5870_02052	Lp500329	Nizo1838_0429	Nizo1839_2470	Nizo3892_0568	Nizo2263_0669	Nizo2726_0604	Nizo1837_1244	lp_2654	Nizo2766_1944
OG1897	cell surface protein precursor	Nizo3400_1186	BKIDOAFC_01164	Nizo2830_2123	Nizo2485_0749	Nizo2891_0056	Nizo2757_2524	Nizo2753_0627	Nizo2256_2052	Nizo2535_1814	NEWLOCUS_00642	Nizo2806_1222	ATCC5870_01194	Lp501350	Nizo1838_0381	Nizo1839_1864	Nizo3892_1407	Nizo2263_2447	Nizo2726_2594	Nizo1837_1703	lp_1447	Nizo2766_2365
OG1898	tRNA-guanine transglycosylase	Nizo3400_2605	BKIDOAFC_01864	Nizo2830_0366	Nizo2485_3157	Nizo2891_1004	Nizo2757_1731	Nizo2753_1834	Nizo2256_1964	Nizo2535_2665	NEWLOCUS_00044	Nizo2806_2932	ATCC5870_01736	Lp500624	Nizo1838_0616	Nizo1839_0986	Nizo3892_0855	Nizo2263_0008	Nizo2726_0837	Nizo1837_3092	lp_2282	Nizo2766_1129
OG1899	putative amino acid permease	Nizo3400_0262	BKIDOAFC_02455	Nizo2830_1136	Nizo2485_1307	Nizo2891_1869	Nizo2757_2902	Nizo2753_2287	Nizo2256_1004	Nizo2535_2057	NEWLOCUS_01106	Nizo2806_2302	ATCC5870_00147	Lp503113	Nizo1838_1088	Nizo1839_2862	Nizo3892_0248	Nizo2263_2154	Nizo2726_0168	Nizo1837_2193	lp_3049	Nizo2766_1817
OG19	PTS system N-acetylglucosamine-specific IIAcomponent	Nizo3400_0007 Nizo3400_1969	BKIDOAFC_02387 BKIDOAFC_02030	Nizo2830_1079 Nizo2830_0228	Nizo2485_1240 Nizo2485_2285	Nizo2891_1938 Nizo2891_0413	Nizo2757_0728 Nizo2757_2914	Nizo2753_2347 Nizo2753_1477	Nizo2256_2709 Nizo2256_0762	Nizo2535_2126 Nizo2535_3014	NEWLOCUS_01038 NEWLOCUS_00657	Nizo2806_2232 Nizo2806_2020	ATCC5870_00079 ATCC5870_01964	Lp503182 Lp500427	Nizo1838_2584 Nizo1838_1132	Nizo1839_2917 Nizo1839_2387	Nizo3892_0305 Nizo3892_0664	Nizo2263_2074 Nizo2263_0756	Nizo2726_0225 Nizo2726_0701	Nizo1837_2125 Nizo1837_1147	lp_2531 lp_2969	Nizo2766_1400 Nizo2766_0573
OG190	Regulator of polyketide synthase expression	Nizo3400_0977	BKIDOAFC_00053	Nizo2830_1484	Nizo2485_2490	Nizo2891_2636	Nizo2757_3027	Nizo2753_2717	Nizo2256_0144	Nizo2535_0854	NEWLOCUS_01560	Nizo2806_2710	ATCC5870_00663	Lp502500	Nizo1838_0748	Nizo1839_3021	Nizo3892_2344	Nizo2263_2647	Nizo2726_1386	Nizo1837_0227	lp_0063	Nizo2766_2472
OG1900	Trk system potassium uptake protein TrkA	Nizo3400_3007	BKIDOAFC_01745	Nizo2830_1942	Nizo2485_0988	Nizo2891_2104	Nizo2757_2215	Nizo2753_0027	Nizo2256_2222	Nizo2535_1669	NEWLOCUS_00329	Nizo2806_2989	ATCC5870_01618	Lp500720	Nizo1838_1314	Nizo1839_2666	Nizo3892_2020	Nizo2263_0231	Nizo2726_2364	Nizo1837_2667	lp_2176	Nizo2766_0949
OG1901	Chaperone protein DnaJ	Nizo3400_3141	BKIDOAFC_01614	Nizo2830_1810	Nizo2485_0253	Nizo2891_1977	Nizo2757_1377	Nizo2753_0158	Nizo2256_1763	Nizo2535_1542	NEWLOCUS_00517	Nizo2806_1698	ATCC5870_01492	Lp500850	Nizo1838_0221	Nizo1839_2201	Nizo3892_1889	Nizo2263_0408	Nizo2726_2233	Nizo1837_2846	lp_2026	Nizo2766_1658
OG1902	hydrolase HAD superfamily Cof family	Nizo3400_0188	BKIDOAFC_00657	Nizo2830_2594	Nizo2485_1651	Nizo2891_2280	Nizo2757_2377	Nizo2753_0778	Nizo2256_0574	Nizo2535_2406	NEWLOCUS_02658	Nizo2806_0294	ATCC5870_02368	Lp501909	Nizo1838_2326	Nizo1839_1322	Nizo3892_2945	Nizo2263_2851	Nizo2726_0946	Nizo1837_2450	lp_0824	Nizo2766_1646
OG1903	Dephospho-CoA kinase	Nizo3400_1215	BKIDOAFC_01192	Nizo2830_2180	Nizo2485_0688	Nizo2891_1463	Nizo2757_2496	Nizo2753_0598	Nizo2256_0104	Nizo2535_0410	NEWLOCUS_03161	Nizo2806_1250	ATCC5870_01253	Lp501290	Nizo1838_1069	Nizo1839_1836	Nizo3892_1465	Nizo2263_2475	Nizo2726_2651	Nizo1837_1675	lp_1510	Nizo2766_2337
OG1904	Polyphosphate kinase	Nizo3400_0204	BKIDOAFC_00673	Nizo2830_2698	Nizo2485_1634	Nizo2891_2880	Nizo2757_1743	Nizo2753_0762	Nizo2256_0591	Nizo2535_2621	NEWLOCUS_02192	Nizo2806_0311	ATCC5870_02384	Lp501892	Nizo1838_2343	Nizo1839_1308	Nizo3892_2929	Nizo2263_2835	Nizo2726_1785	Nizo1837_0455	lp_0842	Nizo2766_1842
OG1905	Lysyl-tRNA synthetase	Nizo3400_2189	BKIDOAFC_00468	Nizo2830_1392	Nizo2485_1744	Nizo2891_2951	Nizo2757_0521	Nizo2753_2520	Nizo2256_2631	Nizo2535_0468	NEWLOCUS_01810	Nizo2806_0719	ATCC5870_01062	Lp502092	Nizo1838_0172	Nizo1839_2085	Nizo3892_2728	Nizo2263_1603	Nizo2726_1769	Nizo1837_0768	lp_0550	Nizo2766_2165
OG1906	Transcriptional regulator GntR family domain	Nizo3400_2537	BKIDOAFC_02140	Nizo2830_0108	Nizo2485_2558	Nizo2891_0292	Nizo2757_0948	Nizo2753_1721	Nizo2256_1434	Nizo2535_2893	NEWLOCUS_00909	Nizo2806_1910	ATCC5870_02074	Lp500305	Nizo1838_0452	Nizo1839_2493	Nizo3892_0545	Nizo2263_0647	Nizo2726_0581	Nizo1837_1267	lp_2683	Nizo2766_1969
OG1907	transcription repressor	Nizo3400_0580	BKIDOAFC_01459	Nizo2830_2459	Nizo2485_0418	Nizo2891_1194	Nizo2757_1206	Nizo2753_0325	Nizo2256_2512	Nizo2535_0143	NEWLOCUS_02881	Nizo2806_1530	ATCC5870_02818	Lp501011	Nizo1838_2480	Nizo1839_0474	Nizo3892_1741	Nizo2263_1569	Nizo2726_2927	Nizo1837_1402	lp_1820	Nizo2766_0836
OG1908	putative ErfK/YbiS/YcfS/YnhG family protein	Nizo3400_2176	BKIDOAFC_00454	Nizo2830_1379	Nizo2485_0949	Nizo2891_2964	Nizo2757_0534	Nizo2753_2533	Nizo2256_2618	Nizo2535_0481	NEWLOCUS_01823	Nizo2806_0732	ATCC5870_01048	Lp502105	Nizo1838_0159	Nizo1839_2072	Nizo3892_2715	Nizo2263_1616	Nizo2726_1756	Nizo1837_0781	lp_0536	Nizo2766_2178
OG1909	Bifunctional protein: zinc-containing alcoholdehydrogenase	Nizo3400_1225	BKIDOAFC_01202	Nizo2830_2190	Nizo2485_0678	Nizo2891_1453	Nizo2757_2486	Nizo2753_0588	Nizo2256_0094	Nizo2535_0400	NEWLOCUS_03151	Nizo2806_1260	ATCC5870_01263	Lp501280	Nizo1838_1059	Nizo1839_1826	Nizo3892_1475	Nizo2263_2485	Nizo2726_2661	Nizo1837_1665	lp_1521	Nizo2766_2327
OG191	hypothetical protein	Nizo3400_1857	BKIDOAFC_02060	Nizo2830_0196	Nizo2485_2641	Nizo2891_0379	Nizo2757_2945	Nizo2753_1443	Nizo2256_0731	Nizo2535_2980	NEWLOCUS_00689	Nizo2806_1986	ATCC5870_01994	Lp500393	Nizo1838_1163	Nizo1839_2421	Nizo3892_0632	Nizo2263_0723	Nizo2726_0669	Nizo1837_1179	lp_2573	Nizo2766_0604
OG1910	DNA polymerase III alpha subunit	Nizo3400_1074	BKIDOAFC_01520	Nizo2830_2525	Nizo2485_0353	Nizo2891_1130	Nizo2757_1270	Nizo2753_0263	Nizo2256_2381	Nizo2535_0078	NEWLOCUS_03230	Nizo2806_1595	ATCC5870_02878	Lp500947	Nizo1838_2695	Nizo1839_2288	Nizo3892_1808	Nizo2263_0505	Nizo2726_2993	Nizo1837_0682	lp_1899	Nizo2766_0090
OG1911	Nicotinate-nucleotide adenylyltransferase	Nizo3400_1233	BKIDOAFC_01210	Nizo2830_2200	Nizo2485_0670	Nizo2891_1445	Nizo2757_2478	Nizo2753_0580	Nizo2256_0086	Nizo2535_0392	NEWLOCUS_03143	Nizo2806_1269	ATCC5870_01271	Lp501271	Nizo1838_1051	Nizo1839_1816	Nizo3892_1484	Nizo2263_2493	Nizo2726_2671	Nizo1837_1657	lp_1530	Nizo2766_2319
OG1912	hypothetical protein	Nizo3400_0840	BKIDOAFC_00310	Nizo2830_1263	Nizo2485_1390	Nizo2891_3088	Nizo2757_0764	Nizo2753_2918	Nizo2256_0022	Nizo2535_0604	NEWLOCUS_02537	Nizo2806_1081	ATCC5870_00914	Lp502230	Nizo1838_0730	Nizo1839_0554	Nizo3892_2598	Nizo2263_1743	Nizo2726_1639	Nizo1837_0911	lp_0361	Nizo2766_0426
OG1913	4-diphosphocytidyl-2-C-methyl-D-erythritolkinase	Nizo3400_1911	BKIDOAFC_00403	Nizo2830_1332	Nizo2485_0899	Nizo2891_3015	Nizo2757_2014	Nizo2753_1376	Nizo2256_2559	Nizo2535_0532	NEWLOCUS_01881	Nizo2806_0788	ATCC5870_01000	Lp502155	Nizo1838_0101	Nizo1839_2018	Nizo3892_2669	Nizo2263_1667	Nizo2726_1709	Nizo1837_0837	lp_0460	Nizo2766_0309
OG1914	Negative regulator of phenolic acid metabolismPadR	Nizo3400_0869	BKIDOAFC_03037	Nizo2830_0944	Nizo2485_2107	Nizo2891_2737	Nizo2757_2708	Nizo2753_2643	Nizo2256_2256	Nizo2535_0952	NEWLOCUS_01299	Nizo2806_2782	ATCC5870_00589	Lp502577	Nizo1838_2777	Nizo1839_0243	Nizo3892_2253	Nizo2263_1060	Nizo2726_1313	Nizo1837_0321	lp_3664	Nizo2766_0159
OG1915	ATP-dependent hsl protease ATP-binding subunitHslU	Nizo3400_1119	BKIDOAFC_01475	Nizo2830_2478	Nizo2485_0401	Nizo2891_1175	Nizo2757_1224	Nizo2753_0308	Nizo2256_2335	Nizo2535_0124	NEWLOCUS_02864	Nizo2806_1548	ATCC5870_02834	Lp500994	Nizo1838_2649	Nizo1839_2333	Nizo3892_1762	Nizo2263_1586	Nizo2726_2946	Nizo1837_1385	lp_1845	Nizo2766_0136
OG1916	RNA methyltransferase TrmA family	Nizo3400_1556	BKIDOAFC_00931	Nizo2830_2948	Nizo2485_2787	Nizo2891_2408	Nizo2757_0279	Nizo2753_1115	Nizo2256_2086	Nizo2535_2235	NEWLOCUS_01218	Nizo2806_2557	ATCC5870_02636	Lp501634	Nizo1838_1360	Nizo1839_1062	Nizo3892_1190	Nizo2263_0169	Nizo2726_2033	Nizo1837_0617	lp_1151	Nizo2766_2616
OG1917	Phosphoglycerate kinase	Nizo3400_0158	BKIDOAFC_00627	Nizo2830_2625	Nizo2485_1682	Nizo2891_2249	Nizo2757_2347	Nizo2753_0809	Nizo2256_0543	Nizo2535_2375	NEWLOCUS_02689	Nizo2806_0263	ATCC5870_02338	Lp501940	Nizo1838_2295	Nizo1839_1352	Nizo3892_2975	Nizo2263_2882	Nizo2726_2442	Nizo1837_2420	lp_0790	Nizo2766_1615
OG1918	hypothetical protein	Nizo3400_0920	BKIDOAFC_00030	Nizo2830_1442	Nizo2485_2159	Nizo2891_2685	Nizo2757_3002	Nizo2753_2694	Nizo2256_2304	Nizo2535_0901	NEWLOCUS_01246	Nizo2806_2732	ATCC5870_00639	Lp502524	Nizo1838_2825	Nizo1839_0194	Nizo3892_2303	Nizo2263_2295	Nizo2726_1364	Nizo1837_0269	lp_0032	Nizo2766_2447
OG1919	Alpha-acetolactate decarboxylase	Nizo3400_3137	BKIDOAFC_01618	Nizo2830_1814	Nizo2485_0249	Nizo2891_1981	Nizo2757_1381	Nizo2753_0154	Nizo2256_1759	Nizo2535_1546	NEWLOCUS_00513	Nizo2806_1702	ATCC5870_01496	Lp500846	Nizo1838_0217	Nizo1839_2197	Nizo3892_1893	Nizo2263_0404	Nizo2726_2237	Nizo1837_2842	lp_2030	Nizo2766_1662
OG192	hypothetical protein	Nizo3400_0686	BKIDOAFC_00801	Nizo2830_2827	Nizo2485_1500	Nizo2891_0945	Nizo2757_2429	Nizo2753_1240	Nizo2256_0989	Nizo2535_3214	NEWLOCUS_00174	Nizo2806_0443	ATCC5870_02514	Lp501760	Nizo1838_2728	Nizo1839_1184	Nizo3892_2858	Nizo2263_2715	Nizo2726_1912	Nizo1837_1049	lp_0998	Nizo2766_2740
OG1920	putative membrane protein	Nizo3400_0662	BKIDOAFC_00779	Nizo2830_2802	Nizo2485_1524	Nizo2891_0921	Nizo2757_2406	Nizo2753_1264	Nizo2256_0861	Nizo2535_1246	NEWLOCUS_00149	Nizo2806_0420	ATCC5870_02492	Lp501783	Nizo1838_0687	Nizo1839_1207	Nizo3892_2834	Nizo2263_2738	Nizo2726_1888	Nizo1837_1073	lp_0966	Nizo2766_2763
OG1921	Protein export cytoplasm protein SecA ATPase RNAhelicase	Nizo3400_0991	BKIDOAFC_00067	Nizo2830_1498	Nizo2485_2476	Nizo2891_2623	Nizo2757_2863	Nizo2753_2731	Nizo2256_0157	Nizo2535_0841	NEWLOCUS_01574	Nizo2806_2695	ATCC5870_00677	Lp502486	Nizo1838_0761	Nizo1839_3035	Nizo3892_2358	Nizo2263_2634	Nizo2726_1400	Nizo1837_0213	lp_0080	Nizo2766_2951
OG1922	Transcriptional regulator TetR family	Nizo3400_2003	BKIDOAFC_00717	Nizo2830_2743	Nizo2485_1590	Nizo2891_0860	Nizo2757_0137	Nizo2753_1313	Nizo2256_0636	Nizo2535_1186	NEWLOCUS_02235	Nizo2806_0354	ATCC5870_02427	Lp501849	Nizo1838_2389	Nizo1839_1265	Nizo3892_2774	Nizo2263_2792	Nizo2726_1830	Nizo1837_0412	lp_0895	Nizo2766_0985
OG1923	Dihydroorotate dehydrogenase catalytic subunit	Nizo3400_2550	BKIDOAFC_02153	Nizo2830_0094	Nizo2485_2544	Nizo2891_0278	Nizo2757_0961	Nizo2753_1708	Nizo2256_1447	Nizo2535_2879	NEWLOCUS_00895	Nizo2806_1897	ATCC5870_02087	Lp500291	Nizo1838_0465	Nizo1839_2507	Nizo3892_0531	Nizo2263_0633	Nizo2726_0567	Nizo1837_1281	lp_2699	Nizo2766_1982
OG1924	Acetate kinase	Nizo3400_2567	BKIDOAFC_01827	Nizo2830_0403	Nizo2485_3194	Nizo2891_1042	Nizo2757_1693	Nizo2753_1797	Nizo2256_1925	Nizo2535_2703	NEWLOCUS_00081	Nizo2806_2969	ATCC5870_01699	Lp500662	Nizo1838_0577	Nizo1839_2101	Nizo3892_0893	Nizo2263_0045	Nizo2726_0874	Nizo1837_3129	lp_2242	Nizo2766_1091
OG1925	Malolactic regulator	Nizo3400_0971	BKIDOAFC_00047	Nizo2830_1478	Nizo2485_2496	Nizo2891_2642	Nizo2757_3021	Nizo2753_2711	Nizo2256_1714	Nizo2535_0860	NEWLOCUS_01554	Nizo2806_2716	ATCC5870_00657	Lp502506	Nizo1838_2863	Nizo1839_3015	Nizo3892_2338	Nizo2263_1068	Nizo2726_1380	Nizo1837_0233	lp_0057	Nizo2766_2466
OG1926	LSU ribosomal protein L20p	Nizo3400_1222	BKIDOAFC_01199	Nizo2830_2187	Nizo2485_0681	Nizo2891_1456	Nizo2757_2489	Nizo2753_0591	Nizo2256_0097	Nizo2535_0403	NEWLOCUS_03154	Nizo2806_1257	ATCC5870_01260	Lp501283	Nizo1838_1062	Nizo1839_1829	Nizo3892_1472	Nizo2263_2482	Nizo2726_2658	Nizo1837_1668	lp_1517	Nizo2766_2330
OG1927	/ Glutamine transport system permease proteinGlnP	Nizo3400_0168	BKIDOAFC_00637	Nizo2830_2614	Nizo2485_1672	Nizo2891_2259	Nizo2757_2357	Nizo2753_0798	Nizo2256_0554	Nizo2535_2385	NEWLOCUS_02678	Nizo2806_0273	ATCC5870_02348	Lp501930	Nizo1838_2306	Nizo1839_1342	Nizo3892_2965	Nizo2263_2871	Nizo2726_0966	Nizo1837_2430	lp_0802	Nizo2766_1625
OG1928	Glucosamine-6-phosphate deaminase	Nizo3400_2230	BKIDOAFC_00193	Nizo2830_1622	Nizo2485_2354	Nizo2891_3203	Nizo2757_2090	Nizo2753_1019	Nizo2256_1036	Nizo2535_0718	NEWLOCUS_01702	Nizo2806_0964	ATCC5870_00799	Lp502358	Nizo1838_1819	Nizo1839_0670	Nizo3892_2483	Nizo2263_1855	Nizo2726_1524	Nizo1837_0089	lp_0226	Nizo2766_1461
OG1929	Integral membrane protein	Nizo3400_0148	BKIDOAFC_00616	Nizo2830_2635	Nizo2485_1692	Nizo2891_2239	Nizo2757_2337	Nizo2753_0819	Nizo2256_0533	Nizo2535_2365	NEWLOCUS_02699	Nizo2806_0253	ATCC5870_02327	Lp501950	Nizo1838_2285	Nizo1839_1363	Nizo3892_2985	Nizo2263_2892	Nizo2726_2452	Nizo1837_2410	lp_0778	Nizo2766_1605
OG193	tRNA and rRNA cytosine-C5-methylase	Nizo3400_2316	BKIDOAFC_01376	Nizo2830_2371	Nizo2485_0500	Nizo2891_1277	Nizo2757_1123	Nizo2753_0411	Nizo2256_2429	Nizo2535_0225	NEWLOCUS_02965	Nizo2806_1443	ATCC5870_02737	Lp501101	Nizo1838_1741	Nizo1839_0392	Nizo3892_1653	Nizo2263_1484	Nizo2726_2839	Nizo1837_1484	lp_1724	Nizo2766_0752
OG1930	Phosphoserine aminotransferase	Nizo3400_2211	BKIDOAFC_00174	Nizo2830_1603	Nizo2485_2373	Nizo2891_3222	Nizo2757_2071	Nizo2753_2838	Nizo2256_2025	Nizo2535_0737	NEWLOCUS_01682	Nizo2806_0944	ATCC5870_00781	Lp502377	Nizo1838_2508	Nizo1839_0689	Nizo3892_2463	Nizo2263_1874	Nizo2726_1505	Nizo1837_0108	lp_0204	Nizo2766_1442
OG1931	Ribonuclease HII	Nizo3400_1113	BKIDOAFC_01481	Nizo2830_2484	Nizo2485_0395	Nizo2891_1169	Nizo2757_1230	Nizo2753_0302	Nizo2256_2341	Nizo2535_0118	NEWLOCUS_02858	Nizo2806_1554	ATCC5870_02840	Lp500988	Nizo1838_2655	Nizo1839_2326	Nizo3892_1768	Nizo2263_1592	Nizo2726_2952	Nizo1837_1379	lp_1853	Nizo2766_0130
OG1932	putative polyribitolphosphotransferase	Nizo3400_0579	BKIDOAFC_01458	Nizo2830_2458	Nizo2485_0419	Nizo2891_1195	Nizo2757_1205	Nizo2753_0326	Nizo2256_2511	Nizo2535_0144	NEWLOCUS_02882	Nizo2806_1529	ATCC5870_02817	Lp501012	Nizo1838_2481	Nizo1839_0473	Nizo3892_1740	Nizo2263_1568	Nizo2726_2926	Nizo1837_1403	lp_1819	Nizo2766_0835
OG1933	Phosphoribosylformylglycinamidine synthasesynthetase subunit	Nizo3400_1313	BKIDOAFC_02172	Nizo2830_0074	Nizo2485_2524	Nizo2891_0258	Nizo2757_0981	Nizo2753_1688	Nizo2256_1467	Nizo2535_2859	NEWLOCUS_00875	Nizo2806_1877	ATCC5870_02106	Lp500271	Nizo1838_0485	Nizo1839_2527	Nizo3892_0511	Nizo2263_0613	Nizo2726_0547	Nizo1837_1301	lp_2724	Nizo2766_2002
OG1934	Cyclopropane-fatty-acyl-phospholipid synthase	Nizo3400_0765	BKIDOAFC_02577	Nizo2830_0422	Nizo2485_0059	Nizo2891_1740	Nizo2757_0113	Nizo2753_2190	Nizo2256_1893	Nizo2535_2025	NEWLOCUS_01418	Nizo2806_2409	ATCC5870_00248	Lp503008	Nizo1838_0983	Nizo1839_1490	Nizo3892_0154	Nizo2263_1233	Nizo2726_0009	Nizo1837_2566	lp_3174	Nizo2766_2392
OG1935	hypothetical protein	Nizo3400_3099	BKIDOAFC_01654	Nizo2830_1851	Nizo2485_0212	Nizo2891_2018	Nizo2757_1418	Nizo2753_0117	Nizo2256_1722	Nizo2535_1583	NEWLOCUS_00476	Nizo2806_1739	ATCC5870_01531	Lp500809	Nizo1838_0180	Nizo1839_2158	Nizo3892_1930	Nizo2263_0369	Nizo2726_2274	Nizo1837_2804	lp_2069	Nizo2766_1699
OG1936	Inosine-uridine preferring nucleoside hydrolase	Nizo3400_0842	BKIDOAFC_00312	Nizo2830_1265	Nizo2485_1392	Nizo2891_3086	Nizo2757_0762	Nizo2753_2916	Nizo2256_0020	Nizo2535_0602	NEWLOCUS_02535	Nizo2806_1083	ATCC5870_00916	Lp502228	Nizo1838_0728	Nizo1839_0552	Nizo3892_2600	Nizo2263_1741	Nizo2726_1641	Nizo1837_0909	lp_0363	Nizo2766_0424
OG1937	tRNA dimethylallyltransferase	Nizo3400_1273	BKIDOAFC_01250	Nizo2830_2240	Nizo2485_0630	Nizo2891_1405	Nizo2757_0168	Nizo2753_0540	Nizo2256_0045	Nizo2535_0352	NEWLOCUS_03100	Nizo2806_1309	ATCC5870_01311	Lp501230	Nizo1838_1010	Nizo1839_1771	Nizo3892_1524	Nizo2263_1354	Nizo2726_2711	Nizo1837_1617	lp_1579	Nizo2766_2279
OG1938	rRNA small subunit 7-methylguanosinemethyltransferase GidB	Nizo3400_0739	BKIDOAFC_02600	Nizo2830_0448	Nizo2485_0034	Nizo2891_1715	Nizo2757_2099	Nizo2753_2165	Nizo2256_1868	Nizo2535_2000	NEWLOCUS_01445	Nizo2806_2434	ATCC5870_00271	Lp502984	Nizo1838_0957	Nizo1839_1514	Nizo3892_0128	Nizo2263_1257	Nizo2726_0035	Nizo1837_2540	lp_3201	Nizo2766_1251
OG1939	hypothetical protein	Nizo3400_2037	BKIDOAFC_01431	Nizo2830_2430	Nizo2485_0447	Nizo2891_1223	Nizo2757_1177	Nizo2753_0354	Nizo2256_2483	Nizo2535_0172	NEWLOCUS_02910	Nizo2806_1502	ATCC5870_02791	Lp501040	Nizo1838_1796	Nizo1839_0446	Nizo3892_1712	Nizo2263_1540	Nizo2726_2898	Nizo1837_1430	lp_1788	Nizo2766_0806
OG194	Pyruvate oxidase	Nizo3400_1816	BKIDOAFC_02101	Nizo2830_0150	Nizo2485_2597	Nizo2891_0334	Nizo2757_0905	Nizo2753_1759	Nizo2256_1394	Nizo2535_2935	NEWLOCUS_00951	Nizo2806_1948	ATCC5870_02033	Lp500349	Nizo1838_0412	Nizo1839_2457	Nizo3892_0588	Nizo2263_0687	Nizo2726_0623	Nizo1837_1224	lp_2629	Nizo2766_1928
OG1940	Small conserved membrane protein	Nizo3400_2191	BKIDOAFC_00156	Nizo2830_1585	Nizo2485_2391	Nizo2891_3240	Nizo2757_2782	Nizo2753_2818	Nizo2256_2006	Nizo2535_0755	NEWLOCUS_01664	Nizo2806_0927	ATCC5870_00763	Lp502394	Nizo1838_2489	Nizo1839_0708	Nizo3892_2445	Nizo2263_1892	Nizo2726_1487	Nizo1837_0126	lp_0183	Nizo2766_2870
OG1941	Branched-chain amino acid aminotransferase	Nizo3400_1437	BKIDOAFC_01952	Nizo2830_0278	Nizo2485_3068	Nizo2891_0523	Nizo2757_1612	Nizo2753_1924	Nizo2256_0347	Nizo2535_3121	NEWLOCUS_02595	Nizo2806_2839	ATCC5870_01823	Lp500530	Nizo1838_1667	Nizo1839_0154	Nizo3892_0769	Nizo2263_3053	Nizo2726_0751	Nizo1837_1931	lp_2390	Nizo2766_1221
OG1942	D-alanyl-D-alanine carboxypeptidase	Nizo3400_0479	BKIDOAFC_01002	Nizo2830_3086	Nizo2485_2895	Nizo2891_2517	Nizo2757_1820	Nizo2753_1045	Nizo2256_0956	Nizo2535_2344	NEWLOCUS_02570	Nizo2806_0005	ATCC5870_02703	Lp501543	Nizo1838_2013	Nizo1839_0084	Nizo3892_0429	Nizo2263_0059	Nizo2726_2170	Nizo1837_0499	lp_1278	Nizo2766_0174
OG1943	hypothetical protein	Nizo3400_1632	BKIDOAFC_01043	Nizo2830_2568	Nizo2485_0131	Nizo2891_0158	Nizo2757_0385	Nizo2753_0733	Nizo2256_1174	Nizo2535_1916	NEWLOCUS_02170	Nizo2806_2061	ATCC5870_01095	Lp501519	Nizo1838_2053	Nizo1839_1963	Nizo3892_0007	Nizo2263_2337	Nizo2726_0891	Nizo1837_1864	lp_1315	Nizo2766_2565
OG1944	Lon-like protease with PDZ domain	Nizo3400_3044	BKIDOAFC_01712	Nizo2830_1910	Nizo2485_1021	Nizo2891_2072	Nizo2757_1806	Nizo2753_0063	Nizo2256_0128	Nizo2535_1637	NEWLOCUS_00362	Nizo2806_1168	ATCC5870_01586	Lp500754	Nizo1838_0021	Nizo1839_2699	Nizo3892_1988	Nizo2263_0265	Nizo2726_2332	Nizo1837_2700	lp_2132	Nizo2766_1799
OG1945	Preprotein translocase subunit SecE	Nizo3400_0061	BKIDOAFC_00533	Nizo2830_0614	Nizo2485_1801	Nizo2891_1553	Nizo2757_2613	Nizo2753_0904	Nizo2256_0440	Nizo2535_2454	NEWLOCUS_02792	Nizo2806_0588	ATCC5870_02238	Lp502037	Nizo1838_2192	Nizo1839_0517	Nizo3892_3076	Nizo2263_1138	Nizo2726_0370	Nizo1837_2316	lp_0616	Nizo2766_3027
OG1946	Ammonium transporter	Nizo3400_0829	BKIDOAFC_00300	Nizo2830_1253	Nizo2485_1380	Nizo2891_3098	Nizo2757_0774	Nizo2753_2928	Nizo2256_0032	Nizo2535_0614	NEWLOCUS_02547	Nizo2806_1071	ATCC5870_00904	Lp502240	Nizo1838_0740	Nizo1839_0564	Nizo3892_2588	Nizo2263_1753	Nizo2726_1629	Nizo1837_0921	lp_0349	Nizo2766_0436
OG1947	High-affinity choline uptake protein BetT	Nizo3400_2494	BKIDOAFC_02763	Nizo2830_0672	Nizo2485_1849	Nizo2891_0652	Nizo2757_0421	Nizo2753_1949	Nizo2256_1331	Nizo2535_1286	NEWLOCUS_02273	Nizo2806_1754	ATCC5870_00374	Lp502841	Nizo1838_1548	Nizo1839_2987	Nizo3892_0944	Nizo2263_0774	Nizo2726_1043	Nizo1837_1138	lp_3324	Nizo2766_0914
OG1948	Protein ydcF	Nizo3400_2407	BKIDOAFC_02834	Nizo2830_0746	Nizo2485_1924	Nizo2891_0726	Nizo2757_0660	Nizo2753_2021	Nizo2256_1143	Nizo2535_1362	NEWLOCUS_02351	Nizo2806_0160	ATCC5870_00447	Lp502766	Nizo1838_2912	Nizo1839_1652	Nizo3892_1019	Nizo2263_0856	Nizo2726_1116	Nizo1837_3014	lp_3432	Nizo2766_0651
OG1949	Dihydrofolate reductase	Nizo3400_1100	BKIDOAFC_01495	Nizo2830_2498	Nizo2485_0380	Nizo2891_1156	Nizo2757_1243	Nizo2753_0289	Nizo2256_2354	Nizo2535_0105	NEWLOCUS_03256	Nizo2806_1568	ATCC5870_02853	Lp500973	Nizo1838_2668	Nizo1839_2313	Nizo3892_1782	Nizo2263_0531	Nizo2726_2966	Nizo1837_0656	lp_1869	Nizo2766_0117
OG195	Transcription regulator (contains diacylglycerolkinase catalytic domain)	Nizo3400_3019	BKIDOAFC_01734	Nizo2830_1932	Nizo2485_0999	Nizo2891_2094	Nizo2757_2205	Nizo2753_0038	Nizo2256_2877	Nizo2535_1659	NEWLOCUS_00340	Nizo2806_1188	ATCC5870_01608	Lp500731	Nizo1838_0648	Nizo1839_2676	Nizo3892_2010	Nizo2263_0241	Nizo2726_2354	Nizo1837_2678	lp_2159	Nizo2766_0939
OG1950	Cation transport ATPase	Nizo3400_1793	BKIDOAFC_00105	Nizo2830_1535	Nizo2485_2441	Nizo2891_3290	Nizo2757_2828	Nizo2753_2767	Nizo2256_0193	Nizo2535_0805	NEWLOCUS_01611	Nizo2806_2660	ATCC5870_00712	Lp502445	Nizo1838_0797	Nizo1839_0756	Nizo3892_2395	Nizo2263_2599	Nizo2726_1437	Nizo1837_0176	lp_0124	Nizo2766_2916
OG1951	Phosphoglycerate mutase family	Nizo3400_2033	BKIDOAFC_01427	Nizo2830_2426	Nizo2485_0451	Nizo2891_1227	Nizo2757_1173	Nizo2753_0358	Nizo2256_2479	Nizo2535_0175	NEWLOCUS_02914	Nizo2806_1499	ATCC5870_02787	Lp501043	Nizo1838_1792	Nizo1839_0442	Nizo3892_1708	Nizo2263_1537	Nizo2726_2894	Nizo1837_1434	lp_1785	Nizo2766_0802
OG1952	amino acid transport protein	Nizo3400_2009	BKIDOAFC_00711	Nizo2830_2737	Nizo2485_1596	Nizo2891_0182	Nizo2757_0131	Nizo2753_1319	Nizo2256_0629	Nizo2535_3276	NEWLOCUS_02229	Nizo2806_0347	ATCC5870_02421	Lp501855	Nizo1838_2381	Nizo1839_1272	Nizo3892_2768	Nizo2263_2798	Nizo2726_1824	Nizo1837_0418	lp_0888	Nizo2766_0979
OG1953	Zinc ABC transporter periplasmic-binding proteinZnuA	Nizo3400_2762	BKIDOAFC_02745	Nizo2830_1424	Nizo2485_2740	Nizo2891_2601	Nizo2757_2187	Nizo2753_2079	Nizo2256_1370	Nizo2535_2785	NEWLOCUS_01532	Nizo2806_2521	ATCC5870_00357	Lp502855	Nizo1838_0873	Nizo1839_1605	Nizo3892_0033	Nizo2263_3038	Nizo2726_0999	Nizo1837_2456	lp_3302	Nizo2766_1338
OG1954	Oligo-1 6-glucosidase	Nizo3400_1751	BKIDOAFC_00147	Nizo2830_1576	Nizo2485_2400	Nizo2891_3249	Nizo2757_2792	Nizo2753_2809	Nizo2256_0230	Nizo2535_0764	NEWLOCUS_01655	Nizo2806_0918	ATCC5870_00754	Lp502403	Nizo1838_0834	Nizo1839_0717	Nizo3892_2435	Nizo2263_2558	Nizo2726_1478	Nizo1837_0135	lp_0174	Nizo2766_2880
OG1955	biphenyl-2 3-diol 1 2-dioxygenase III-relatedprotein	Nizo3400_1967	BKIDOAFC_02028	Nizo2830_0230	Nizo2485_2964	Nizo2891_0415	Nizo2757_2912	Nizo2753_1479	Nizo2256_0764	Nizo2535_3016	NEWLOCUS_01953	Nizo2806_2022	ATCC5870_01962	Lp500429	Nizo1838_1130	Nizo1839_2385	Nizo3892_0666	Nizo2263_0758	Nizo2726_0703	Nizo1837_1986	lp_2528	Nizo2766_0571
OG1956	Cytoplasmic copper homeostasis protein cutC	Nizo3400_2971	BKIDOAFC_01781	Nizo2830_1979	Nizo2485_0091	Nizo2891_2146	Nizo2757_1998	Nizo2753_2587	Nizo2256_0972	Nizo2535_1711	NEWLOCUS_00287	Nizo2806_3026	ATCC5870_01658	Lp500683	Nizo1838_0043	Nizo1839_1423	Nizo3892_2057	Nizo2263_2318	Nizo2726_2401	Nizo1837_2626	lp_2220	Nizo2766_2160
OG1957	metal-dependent hydrolase	Nizo3400_2073	BKIDOAFC_02380	Nizo2830_1072	Nizo2485_1228	Nizo2891_1945	Nizo2757_0738	Nizo2753_2358	Nizo2256_2719	Nizo2535_2133	NEWLOCUS_01031	Nizo2806_2225	ATCC5870_00072	Lp503189	Nizo1838_2593	Nizo1839_2926	Nizo3892_0312	Nizo2263_2067	Nizo2726_0232	Nizo1837_2118	lp_2961	Nizo2766_1410
OG1958	Cell envelope-associated transcriptionalattenuator LytR-CpsA-Psr subfamily F2	Nizo3400_0042	BKIDOAFC_00515	Nizo2830_0594	Nizo2485_1820	Nizo2891_1533	Nizo2757_0083	Nizo2753_0924	Nizo2256_0421	Nizo2535_2434	NEWLOCUS_02811	Nizo2806_0569	ATCC5870_02220	Lp502056	Nizo1838_2173	Nizo1839_0537	Nizo3892_3095	Nizo2263_1118	Nizo2726_0390	Nizo1837_2297	lp_0593	Nizo2766_3007
OG1959	ABC transporter permease protein	Nizo3400_2041	BKIDOAFC_01436	Nizo2830_2435	Nizo2485_0443	Nizo2891_1219	Nizo2757_1181	Nizo2753_0350	Nizo2256_2487	Nizo2535_0168	NEWLOCUS_02906	Nizo2806_1505	ATCC5870_02795	Lp501036	Nizo1838_1800	Nizo1839_0450	Nizo3892_1717	Nizo2263_1544	Nizo2726_2903	Nizo1837_1426	lp_1792	Nizo2766_0810
OG196	Tyrosine-protein kinase transmembrane modulatorEpsC	Nizo3400_3065	BKIDOAFC_01691	Nizo2830_1888	Nizo2485_1042	Nizo2891_2051	Nizo2757_1785	Nizo2753_0084	Nizo2256_2798	Nizo2535_1616	NEWLOCUS_00383	Nizo2806_1147	ATCC5870_01565	Lp500775	Nizo1838_2729	Nizo1839_2720	Nizo3892_1967	Nizo2263_0287	Nizo2726_2310	Nizo1837_2721	lp_2108	Nizo2766_1778
OG1960	hypothetical protein	Nizo3400_2778	BKIDOAFC_02728	Nizo2830_1406	Nizo2485_2720	Nizo2891_2585	Nizo2757_2169	Nizo2753_2095	Nizo2256_1352	Nizo2535_2769	NEWLOCUS_01513	Nizo2806_2503	ATCC5870_00342	Lp502873	Nizo1838_0855	Nizo1839_1587	Nizo3892_0051	Nizo2263_1321	Nizo2726_1017	Nizo1837_2474	lp_3283	Nizo2766_1320
OG1961	transcription regulator	Nizo3400_2071	BKIDOAFC_02382	Nizo2830_1074	Nizo2485_1230	Nizo2891_1943	Nizo2757_0736	Nizo2753_2356	Nizo2256_2717	Nizo2535_2131	NEWLOCUS_01033	Nizo2806_2227	ATCC5870_00074	Lp503187	Nizo1838_2591	Nizo1839_2924	Nizo3892_0310	Nizo2263_2069	Nizo2726_0230	Nizo1837_2120	lp_2964	Nizo2766_1408
OG1962	Formate--tetrahydrofolate ligase	Nizo3400_2027	BKIDOAFC_01421	Nizo2830_2419	Nizo2485_0457	Nizo2891_1234	Nizo2757_1166	Nizo2753_0364	Nizo2256_2472	Nizo2535_0182	NEWLOCUS_02921	Nizo2806_1492	ATCC5870_02780	Lp501051	Nizo1838_1785	Nizo1839_0436	Nizo3892_1701	Nizo2263_1531	Nizo2726_2887	Nizo1837_1441	lp_1779	Nizo2766_0795
OG1963	UDP-N-acetylmuramate--alanine ligase	Nizo3400_1201	BKIDOAFC_01178	Nizo2830_2137	Nizo2485_0735	Nizo2891_1509	Nizo2757_2510	Nizo2753_0612	Nizo2256_2038	Nizo2535_0456	NEWLOCUS_03175	Nizo2806_1236	ATCC5870_01208	Lp501336	Nizo1838_0367	Nizo1839_1850	Nizo3892_1421	Nizo2263_2461	Nizo2726_2608	Nizo1837_1689	lp_1462	Nizo2766_2351
OG1964	Cold shock protein CspA	Nizo3400_0919	BKIDOAFC_00029	Nizo2830_1441	Nizo2485_2158	Nizo2891_2686	Nizo2757_3001	Nizo2753_2693	Nizo2256_2303	Nizo2535_0902	NEWLOCUS_01247	Nizo2806_2733	ATCC5870_00638	Lp502525	Nizo1838_2824	Nizo1839_0195	Nizo3892_2302	Nizo2263_2294	Nizo2726_1363	Nizo1837_0270	lp_0031	Nizo2766_2446
OG1965	Substrate-specific component YkoE ofthiamin-regulated ECF transporter forHydroxyMethylPyrimidine	Nizo3400_2224	BKIDOAFC_00188	Nizo2830_1616	Nizo2485_2360	Nizo2891_3209	Nizo2757_2084	Nizo2753_1025	Nizo2256_0887	Nizo2535_0724	NEWLOCUS_01696	Nizo2806_0958	ATCC5870_00794	Lp502364	Nizo1838_2743	Nizo1839_0676	Nizo3892_2477	Nizo2263_1861	Nizo2726_1518	Nizo1837_0095	lp_0219	Nizo2766_1455
OG1966	TsaE protein required forthreonylcarbamoyladenosine tA37 formation in tRNA	Nizo3400_0174	BKIDOAFC_00643	Nizo2830_2608	Nizo2485_1666	Nizo2891_2265	Nizo2757_2363	Nizo2753_0792	Nizo2256_0560	Nizo2535_2391	NEWLOCUS_02672	Nizo2806_0279	ATCC5870_02354	Lp501924	Nizo1838_2312	Nizo1839_1336	Nizo3892_2959	Nizo2263_2865	Nizo2726_0960	Nizo1837_2436	lp_0809	Nizo2766_1631
OG1967	Diaminopimelate epimerase	Nizo3400_2999	BKIDOAFC_01753	Nizo2830_1950	Nizo2485_0980	Nizo2891_2112	Nizo2757_2223	Nizo2753_0019	Nizo2256_2214	Nizo2535_1677	NEWLOCUS_00321	Nizo2806_2997	ATCC5870_01626	Lp500712	Nizo1838_1306	Nizo1839_2658	Nizo3892_2028	Nizo2263_0223	Nizo2726_2372	Nizo1837_2659	lp_2185	Nizo2766_0957
OG1968	hypothetical protein	Nizo3400_3123	BKIDOAFC_01632	Nizo2830_1828	Nizo2485_0235	Nizo2891_1995	Nizo2757_1395	Nizo2753_0140	Nizo2256_1745	Nizo2535_1560	NEWLOCUS_00499	Nizo2806_1716	ATCC5870_01510	Lp500832	Nizo1838_0203	Nizo1839_2181	Nizo3892_1907	Nizo2263_0391	Nizo2726_2251	Nizo1837_2827	lp_2044	Nizo2766_1676
OG1969	Pyrroline-5-carboxylate reductase	Nizo3400_0017	BKIDOAFC_00486	Nizo2830_0516	Nizo2485_1092	Nizo2891_2757	Nizo2757_0058	Nizo2753_0950	Nizo2256_0396	Nizo2535_1086	NEWLOCUS_02841	Nizo2806_0544	ATCC5870_02190	Lp502081	Nizo1838_2148	Nizo1839_0185	Nizo3892_3172	Nizo2263_1093	Nizo2726_0468	Nizo1837_2269	lp_0561	Nizo2766_2982
OG197	extracellular protein	Nizo3400_2392	BKIDOAFC_02847	Nizo2830_0762	Nizo2485_1938	Nizo2891_0741	Nizo2757_0631	Nizo2753_2036	Nizo2256_1128	Nizo2535_1377	NEWLOCUS_02366	Nizo2806_0144	ATCC5870_00460	Lp502751	Nizo1838_2897	Nizo1839_1637	Nizo3892_1035	Nizo2263_0871	Nizo2726_1132	Nizo1837_2999	lp_3450	Nizo2766_0667
OG1970	hypothetical protein	Nizo3400_1154	BKIDOAFC_01128	Nizo2830_2092	Nizo2485_0777	Nizo2891_0084	Nizo2757_2277	Nizo2753_0659	Nizo2256_1243	Nizo2535_1842	NEWLOCUS_00607	Nizo2806_0030	ATCC5870_01162	Lp501389	Nizo1838_2122	Nizo1839_1894	Nizo3892_1376	Nizo2263_2416	Nizo2726_2564	Nizo1837_1739	lp_1412	Nizo2766_2143
OG1971	hypothetical protein	Nizo3400_2577	BKIDOAFC_01837	Nizo2830_0393	Nizo2485_3184	Nizo2891_1032	Nizo2757_1703	Nizo2753_1807	Nizo2256_1936	Nizo2535_2693	NEWLOCUS_00072	Nizo2806_2960	ATCC5870_01709	Lp500652	Nizo1838_0588	Nizo1839_2111	Nizo3892_0883	Nizo2263_0035	Nizo2726_0865	Nizo1837_3119	lp_2253	Nizo2766_1101
OG1972	hypothetical protein	Nizo3400_0338	BKIDOAFC_02023	Nizo2830_0235	Nizo2485_2969	Nizo2891_0420	Nizo2757_0455	Nizo2753_1484	Nizo2256_0769	Nizo2535_3021	NEWLOCUS_01958	Nizo2806_2027	ATCC5870_01957	Lp500434	Nizo1838_1125	Nizo1839_2380	Nizo3892_0671	Nizo2263_0763	Nizo2726_0708	Nizo1837_1981	lp_2522	Nizo2766_0566
OG1973	hypothetical protein	Nizo3400_1249	BKIDOAFC_01225	Nizo2830_2216	Nizo2485_0655	Nizo2891_1429	Nizo2757_2463	Nizo2753_0564	Nizo2256_0070	Nizo2535_0376	NEWLOCUS_03127	Nizo2806_1284	ATCC5870_01286	Lp501254	Nizo1838_1035	Nizo1839_1796	Nizo3892_1500	Nizo2263_1330	Nizo2726_2687	Nizo1837_1641	lp_1552	Nizo2766_2304
OG1974	UbiX family decarboxylase lactobacillus type	Nizo3400_2729	BKIDOAFC_00224	Nizo2830_1651	Nizo2485_2315	Nizo2891_3176	Nizo2757_0590	Nizo2753_0987	Nizo2256_1071	Nizo2535_0692	NEWLOCUS_01737	Nizo2806_0993	ATCC5870_00826	Lp502320	Nizo1838_1854	Nizo1839_0641	Nizo3892_2512	Nizo2263_1824	Nizo2726_1553	Nizo1837_0056	lp_0271	Nizo2766_1498
OG1975	Homoserine dehydrogenase	Nizo3400_0027	BKIDOAFC_00496	Nizo2830_0526	Nizo2485_1103	Nizo2891_1518	Nizo2757_0068	Nizo2753_0940	Nizo2256_0406	Nizo2535_2419	NEWLOCUS_02831	Nizo2806_0554	ATCC5870_02200	Lp502071	Nizo1838_2158	Nizo1839_0175	Nizo3892_3162	Nizo2263_1103	Nizo2726_0458	Nizo1837_2279	lp_0571	Nizo2766_2992
OG1976	acetyltransferase	Nizo3400_2646	BKIDOAFC_02294	Nizo2830_0999	Nizo2485_2179	Nizo2891_2316	Nizo2757_0438	Nizo2753_2428	Nizo2256_1655	Nizo2535_1122	NEWLOCUS_02058	Nizo2806_2144	ATCC5870_00003	Lp500144	Nizo1838_2527	Nizo1839_0851	Nizo3892_0386	Nizo2263_1996	Nizo2726_0304	Nizo1837_2034	lp_2865	Nizo2766_2843
OG1977	NUDIX hydrolase	Nizo3400_0222	BKIDOAFC_00691	Nizo2830_2718	Nizo2485_1615	Nizo2891_2898	Nizo2757_0327	Nizo2753_1429	Nizo2256_0610	Nizo2535_2640	NEWLOCUS_02210	Nizo2806_0329	ATCC5870_02402	Lp501874	Nizo1838_2362	Nizo1839_1287	Nizo3892_2748	Nizo2263_2817	Nizo2726_1805	Nizo1837_0437	lp_0864	Nizo2766_1871
OG1978	1 4-alpha-glucan branching enzyme GH-13-type	Nizo3400_0908	BKIDOAFC_00018	Nizo2830_1431	Nizo2485_2146	Nizo2891_2697	Nizo2757_2990	Nizo2753_2682	Nizo2256_2292	Nizo2535_0912	NEWLOCUS_01259	Nizo2806_2744	ATCC5870_00627	Lp502535	Nizo1838_2813	Nizo1839_0206	Nizo3892_2291	Nizo2263_2284	Nizo2726_1352	Nizo1837_0281	lp_0020	Nizo2766_2435
OG1979	Glycerol uptake facilitator protein	Nizo3400_1014	BKIDOAFC_00088	Nizo2830_1522	Nizo2485_2454	Nizo2891_3303	Nizo2757_2841	Nizo2753_2755	Nizo2256_0179	Nizo2535_0818	NEWLOCUS_01598	Nizo2806_2673	ATCC5870_00698	Lp502463	Nizo1838_0783	Nizo1839_0769	Nizo3892_2382	Nizo2263_2612	Nizo2726_1424	Nizo1837_0189	lp_0108	Nizo2766_2929
OG198	6 7-dimethyl-8-ribityllumazine synthase	Nizo3400_1179	BKIDOAFC_01157	Nizo2830_2116	Nizo2485_0756	Nizo2891_0063	Nizo2757_2531	Nizo2753_0635	Nizo2256_2059	Nizo2535_1821	NEWLOCUS_00634	Nizo2806_1215	ATCC5870_01187	Lp501357	Nizo1838_0388	Nizo1839_1871	Nizo3892_1400	Nizo2263_2440	Nizo2726_2587	Nizo1837_1711	lp_1438	Nizo2766_2372
OG1980	Cell surface hydrolase membrane-bound	Nizo3400_0063	BKIDOAFC_00535	Nizo2830_0616	Nizo2485_1799	Nizo2891_1555	Nizo2757_2611	Nizo2753_0902	Nizo2256_0442	Nizo2535_2456	NEWLOCUS_02790	Nizo2806_0590	ATCC5870_02240	Lp502035	Nizo1838_2194	Nizo1839_0515	Nizo3892_3074	Nizo2263_1140	Nizo2726_0368	Nizo1837_2318	lp_0618	Nizo2766_3029
OG1981	hypothetical protein	Nizo3400_2083	BKIDOAFC_02370	Nizo2830_1061	Nizo2485_1216	Nizo2891_2375	Nizo2757_0749	Nizo2753_2368	Nizo2256_2730	Nizo2535_1181	NEWLOCUS_01020	Nizo2806_2214	ATCC5870_00062	Lp503199	Nizo1838_2604	Nizo1839_2936	Nizo3892_0323	Nizo2263_2057	Nizo2726_0243	Nizo1837_2107	lp_2948	Nizo2766_1421
OG1982	hypothetical protein	Nizo3400_2327	BKIDOAFC_01386	Nizo2830_2381	Nizo2485_0490	Nizo2891_1267	Nizo2757_1133	Nizo2753_0401	Nizo2256_2439	Nizo2535_0215	NEWLOCUS_02954	Nizo2806_1453	ATCC5870_02747	Lp501090	Nizo1838_1752	Nizo1839_0403	Nizo3892_1663	Nizo2263_1494	Nizo2726_2849	Nizo1837_1474	lp_1738	Nizo2766_0762
OG1983	putative Membrane protein	Nizo3400_0748	BKIDOAFC_02591	Nizo2830_0439	Nizo2485_0043	Nizo2891_1724	Nizo2757_0129	Nizo2753_2174	Nizo2256_1877	Nizo2535_2009	NEWLOCUS_01435	Nizo2806_2425	ATCC5870_00262	Lp502993	Nizo1838_0966	Nizo1839_1505	Nizo3892_0137	Nizo2263_1248	Nizo2726_0026	Nizo1837_2550	lp_3192	Nizo2766_2408
OG1984	hypothetical protein	Nizo3400_2712	BKIDOAFC_00241	Nizo2830_1667	Nizo2485_2299	Nizo2891_3160	Nizo2757_0606	Nizo2753_0971	Nizo2256_1087	Nizo2535_0676	NEWLOCUS_01753	Nizo2806_1009	ATCC5870_00842	Lp502303	Nizo1838_1870	Nizo1839_0627	Nizo3892_2528	Nizo2263_1808	Nizo2726_1570	Nizo1837_0040	lp_0289	Nizo2766_1514
OG1985	hypothetical protein	Nizo3400_2578	BKIDOAFC_01838	Nizo2830_0392	Nizo2485_3183	Nizo2891_1031	Nizo2757_1704	Nizo2753_1808	Nizo2256_1937	Nizo2535_2692	NEWLOCUS_00071	Nizo2806_2959	ATCC5870_01710	Lp500651	Nizo1838_0589	Nizo1839_2112	Nizo3892_0882	Nizo2263_0034	Nizo2726_0864	Nizo1837_3118	lp_2254	Nizo2766_1102
OG1986	glutamine amidotransferase	Nizo3400_1021	BKIDOAFC_00095	Nizo2830_1529	Nizo2485_2447	Nizo2891_3296	Nizo2757_2834	Nizo2753_2761	Nizo2256_0186	Nizo2535_0811	NEWLOCUS_01605	Nizo2806_2666	ATCC5870_00706	Lp502456	Nizo1838_0790	Nizo1839_0762	Nizo3892_2389	Nizo2263_2605	Nizo2726_1431	Nizo1837_0182	lp_0117	Nizo2766_2922
OG1987	extracellular protein	Nizo3400_0226	BKIDOAFC_00695	Nizo2830_2722	Nizo2485_1611	Nizo2891_2902	Nizo2757_0331	Nizo2753_1334	Nizo2256_0614	Nizo2535_2644	NEWLOCUS_02214	Nizo2806_0333	ATCC5870_02406	Lp501870	Nizo1838_2366	Nizo1839_1283	Nizo3892_2752	Nizo2263_2813	Nizo2726_1809	Nizo1837_0433	lp_0869	Nizo2766_1875
OG1988	putative transcriptional regulator	Nizo3400_0282	BKIDOAFC_02424	Nizo2830_1117	Nizo2485_1277	Nizo2891_1899	Nizo2757_0690	Nizo2753_2307	Nizo2256_2778	Nizo2535_2087	NEWLOCUS_01076	Nizo2806_2270	ATCC5870_00116	Lp503143	Nizo1838_1317	Nizo1839_2882	Nizo3892_0267	Nizo2263_2111	Nizo2726_0187	Nizo1837_2163	lp_3013	Nizo2766_1362
OG1989	amino acid permease family protein	Nizo3400_1582	BKIDOAFC_00908	Nizo2830_2924	Nizo2485_2762	Nizo2891_2384	Nizo2757_0304	Nizo2753_1140	Nizo2256_2110	Nizo2535_2211	NEWLOCUS_01242	Nizo2806_2533	ATCC5870_02613	Lp501658	Nizo1838_1384	Nizo1839_1088	Nizo3892_1215	Nizo2263_0194	Nizo2726_2009	Nizo1837_0641	lp_1120	Nizo2766_2641
OG199	L-proline glycine betaine ABC transport systempermease protein ProV	Nizo3400_0846	BKIDOAFC_00317	Nizo2830_1270	Nizo2485_1399	Nizo2891_3082	Nizo2757_0757	Nizo2753_2912	Nizo2256_0015	Nizo2535_0598	NEWLOCUS_02531	Nizo2806_1087	ATCC5870_00920	Lp502223	Nizo1838_0723	Nizo1839_2759	Nizo3892_2605	Nizo2263_1736	Nizo2726_1646	Nizo1837_0905	lp_0368	Nizo2766_0419
OG1990	hypothetical protein	Nizo3400_0333	BKIDOAFC_02018	Nizo2830_0240	Nizo2485_2974	Nizo2891_0425	Nizo2757_0460	Nizo2753_1489	Nizo2256_0774	Nizo2535_3026	NEWLOCUS_01963	Nizo2806_2031	ATCC5870_01952	Lp500438	Nizo1838_1120	Nizo1839_2376	Nizo3892_0676	Nizo2263_1976	Nizo2726_0713	Nizo1837_1977	lp_2516	Nizo2766_0561
OG1991	UDP-N-acetylglucosamine1-carboxyvinyltransferase	Nizo3400_2146	BKIDOAFC_00428	Nizo2830_1355	Nizo2485_0922	Nizo2891_2987	Nizo2757_2677	Nizo2753_2562	Nizo2256_2586	Nizo2535_0504	NEWLOCUS_01853	Nizo2806_0760	ATCC5870_01024	Lp502131	Nizo1838_0128	Nizo1839_2041	Nizo3892_2692	Nizo2263_1640	Nizo2726_1732	Nizo1837_0810	lp_0510	Nizo2766_2208
OG1992	Acetylornithine aminotransferase	Nizo3400_2171	BKIDOAFC_00450	Nizo2830_1374	Nizo2485_0942	Nizo2891_2968	Nizo2757_0541	Nizo2753_2538	Nizo2256_2610	Nizo2535_0485	NEWLOCUS_01830	Nizo2806_0737	ATCC5870_01044	Lp502110	Nizo1838_0151	Nizo1839_2064	Nizo3892_2711	Nizo2263_1621	Nizo2726_1751	Nizo1837_0788	lp_0531	Nizo2766_2184
OG1993	L-asparaginase	Nizo3400_1325	BKIDOAFC_02185	Nizo2830_0062	Nizo2485_2512	Nizo2891_0246	Nizo2757_0993	Nizo2753_1676	Nizo2256_1479	Nizo2535_2847	NEWLOCUS_00863	Nizo2806_1865	ATCC5870_02118	Lp500258	Nizo1838_0497	Nizo1839_2539	Nizo3892_0499	Nizo2263_0601	Nizo2726_0535	Nizo1837_1313	lp_2738	Nizo2766_2014
OG1994	hypothetical protein	Nizo3400_0718	BKIDOAFC_02619	Nizo2830_0466	Nizo2485_2664	Nizo2891_1698	Nizo2757_2117	Nizo2753_2147	Nizo2256_0673	Nizo2535_1982	NEWLOCUS_01463	Nizo2806_2452	ATCC5870_00288	Lp502968	Nizo1838_1925	Nizo1839_1530	Nizo3892_0109	Nizo2263_1274	Nizo2726_0053	Nizo1837_2523	lp_3223	Nizo2766_1268
OG1995	Late competence protein ComC processingprotease	Nizo3400_2918	BKIDOAFC_00826	Nizo2830_2846	Nizo2485_1481	Nizo2891_0964	Nizo2757_1675	Nizo2753_1220	Nizo2256_2189	Nizo2535_3233	NEWLOCUS_00194	Nizo2806_0463	ATCC5870_02538	Lp501740	Nizo1838_1463	Nizo1839_1165	Nizo3892_2877	Nizo2263_2695	Nizo2726_1931	Nizo1837_1030	lp_1023	Nizo2766_2720
OG1996	ABC transporter ATP-binding protein EcsA	Nizo3400_1194	BKIDOAFC_01171	Nizo2830_2130	Nizo2485_0742	Nizo2891_0049	Nizo2757_2517	Nizo2753_0619	Nizo2256_2045	Nizo2535_1807	NEWLOCUS_00649	Nizo2806_1229	ATCC5870_01201	Lp501343	Nizo1838_0374	Nizo1839_1857	Nizo3892_1414	Nizo2263_2454	Nizo2726_2601	Nizo1837_1696	lp_1455	Nizo2766_2358
OG1997	Isoleucyl-tRNA synthetase	Nizo3400_2998	BKIDOAFC_01754	Nizo2830_1951	Nizo2485_0979	Nizo2891_2118	Nizo2757_2224	Nizo2753_0018	Nizo2256_2213	Nizo2535_1683	NEWLOCUS_00315	Nizo2806_2998	ATCC5870_01631	Lp500711	Nizo1838_1305	Nizo1839_2657	Nizo3892_2029	Nizo2263_0222	Nizo2726_2373	Nizo1837_2653	lp_2187	Nizo2766_0958
OG1998	Protein-N-glutamine methyltransferase PrmCmethylates polypeptide chain release factors RF1 and RF2	Nizo3400_1429	BKIDOAFC_01944	Nizo2830_0286	Nizo2485_3076	Nizo2891_0531	Nizo2757_1604	Nizo2753_1916	Nizo2256_0355	Nizo2535_3129	NEWLOCUS_02603	Nizo2806_2847	ATCC5870_01815	Lp500538	Nizo1838_1675	Nizo1839_0162	Nizo3892_0777	Nizo2263_3061	Nizo2726_0759	Nizo1837_1923	lp_2377	Nizo2766_1213
OG1999	Cytochrome d ubiquinol oxidase subunit II	Nizo3400_1576	BKIDOAFC_00913	Nizo2830_2929	Nizo2485_2767	Nizo2891_2389	Nizo2757_0298	Nizo2753_1135	Nizo2256_2105	Nizo2535_2216	NEWLOCUS_01237	Nizo2806_2538	ATCC5870_02618	Lp501653	Nizo1838_1379	Nizo1839_1083	Nizo3892_1210	Nizo2263_0189	Nizo2726_2014	Nizo1837_0636	lp_1126	Nizo2766_2635
OG2	ATP-dependent protease ATP-binding subunit clpL	Nizo3400_0472 Nizo3400_0702 Nizo3400_1071 Nizo3400_0952	BKIDOAFC_00995 BKIDOAFC_02962 BKIDOAFC_00822 BKIDOAFC_01522	Nizo2830_3079 Nizo2830_2842 Nizo2830_2527 Nizo2830_0879	Nizo2485_2888 Nizo2485_1485 Nizo2485_0350 Nizo2485_2031	Nizo2891_2510 Nizo2891_0960 Nizo2891_1127 Nizo2891_0840	Nizo2757_1827 Nizo2757_1679 Nizo2757_1273 Nizo2757_1956	Nizo2753_1052 Nizo2753_1224 Nizo2753_0260 Nizo2753_2622	Nizo2256_0949 Nizo2256_2193 Nizo2256_2384 Nizo2256_2235	Nizo2535_2337 Nizo2535_3229 Nizo2535_0075 Nizo2535_1476	NEWLOCUS_02577 NEWLOCUS_00190 NEWLOCUS_03228 NEWLOCUS_02471	Nizo2806_0012 Nizo2806_0459 Nizo2806_1598 Nizo2806_2620	ATCC5870_02696 ATCC5870_02534 ATCC5870_02880 ATCC5870_00560	Lp501550 Lp501744 Lp500945 Lp502649	Nizo1838_2006 Nizo1838_1467 Nizo1838_2698 Nizo1838_2756	Nizo1839_0077 Nizo1839_1169 Nizo1839_2286	Nizo3892_0436 Nizo3892_2873 Nizo3892_1810 Nizo3892_2185	Nizo2263_0983 Nizo2263_0066 Nizo2263_0502 Nizo2263_2699	Nizo2726_2163 Nizo2726_1927 Nizo2726_2995 Nizo2726_1248	Nizo1837_2898 Nizo1837_0506 Nizo1837_0684 Nizo1837_1034	lp_1903 lp_1019 lp_1269 lp_3583	Nizo2766_0181 Nizo2766_2724 Nizo2766_0087 Nizo2766_1051
OG20	glycosyl transferase	Nizo3400_1228 Nizo3400_1306	BKIDOAFC_01205 BKIDOAFC_02165	Nizo2830_2194 Nizo2830_0081	Nizo2485_0675 Nizo2485_2531	Nizo2891_1450 Nizo2891_0265	Nizo2757_2483 Nizo2757_0974	Nizo2753_0585 Nizo2753_1695	Nizo2256_0091 Nizo2256_1460	Nizo2535_0397 Nizo2535_2866	NEWLOCUS_03148 NEWLOCUS_00882	Nizo2806_1264 Nizo2806_1884	ATCC5870_01266 ATCC5870_02099	Lp501277 Lp500278	Nizo1838_1056 Nizo1838_0478	Nizo1839_1821 Nizo1839_2520	Nizo3892_1478 Nizo3892_0518	Nizo2263_2488 Nizo2263_0620	Nizo2726_2665 Nizo2726_0554	Nizo1837_1294 Nizo1837_1662	lp_2716 lp_1524	Nizo2766_2324 Nizo2766_1995
OG200	Trehalose operon transcriptional repressor	Nizo3400_2255	BKIDOAFC_00215	Nizo2830_1646	Nizo2485_2324	Nizo2891_3181	Nizo2757_0585	Nizo2753_0995	Nizo2256_1066	Nizo2535_0697	NEWLOCUS_01732	Nizo2806_0988	ATCC5870_00821	Lp502329	Nizo1838_1849	Nizo1839_0650	Nizo3892_2507	Nizo2263_1832	Nizo2726_1548	Nizo1837_0061	lp_0262	Nizo2766_1493
OG2000	DNA-entry nuclease	Nizo3400_2116	BKIDOAFC_02337	Nizo2830_1027	Nizo2485_1182	Nizo2891_2342	Nizo2757_0872	Nizo2753_2402	Nizo2256_2680	Nizo2535_1148	NEWLOCUS_02016	Nizo2806_2183	ATCC5870_00030	Lp503232	Nizo1838_0945	Nizo1839_0824	Nizo3892_0359	Nizo2263_2022	Nizo2726_0276	Nizo1837_2074	lp_2906	Nizo2766_1024
OG2001	hypothetical protein	Nizo3400_2385	BKIDOAFC_02854	Nizo2830_0769	Nizo2485_1945	Nizo2891_0748	Nizo2757_0638	Nizo2753_2043	Nizo2256_1121	Nizo2535_1384	NEWLOCUS_02373	Nizo2806_0137	ATCC5870_00467	Lp502744	Nizo1838_2890	Nizo1839_1629	Nizo3892_1042	Nizo2263_0878	Nizo2726_1139	Nizo1837_2992	lp_3460	Nizo2766_0674
OG2002	Free methionine--sulfoxide reductase containsGAF domain	Nizo3400_1388	BKIDOAFC_01899	Nizo2830_0327	Nizo2485_3117	Nizo2891_0578	Nizo2757_1558	Nizo2753_1875	Nizo2256_0792	Nizo2535_3176	NEWLOCUS_02650	Nizo2806_2895	ATCC5870_01770	Lp500585	Nizo1838_0060	Nizo1839_1023	Nizo3892_0818	Nizo2263_3108	Nizo2726_0800	Nizo1837_1876	lp_2330	Nizo2766_1167
OG2003	HD family hydrolase	Nizo3400_1253	BKIDOAFC_01229	Nizo2830_2220	Nizo2485_0651	Nizo2891_1425	Nizo2757_2459	Nizo2753_0560	Nizo2256_0066	Nizo2535_0372	NEWLOCUS_03123	Nizo2806_1288	ATCC5870_01290	Lp501250	Nizo1838_1031	Nizo1839_1791	Nizo3892_1504	Nizo2263_1334	Nizo2726_2691	Nizo1837_1637	lp_1556	Nizo2766_2300
OG2004	L-proline glycine betaine binding ABCtransporter protein ProX	Nizo3400_0845	BKIDOAFC_00316	Nizo2830_1269	Nizo2485_1398	Nizo2891_3083	Nizo2757_0758	Nizo2753_2913	Nizo2256_0016	Nizo2535_0599	NEWLOCUS_02532	Nizo2806_1086	ATCC5870_00919	Lp502224	Nizo1838_0724	Nizo1839_2758	Nizo3892_2604	Nizo2263_1737	Nizo2726_1645	Nizo1837_0906	lp_0367	Nizo2766_0420
OG2005	hypothetical protein	Nizo3400_1104	BKIDOAFC_01491	Nizo2830_2494	Nizo2485_0384	Nizo2891_1160	Nizo2757_1239	Nizo2753_0293	Nizo2256_2350	Nizo2535_0109	NEWLOCUS_03260	Nizo2806_1564	ATCC5870_02849	Lp500977	Nizo1838_2664	Nizo1839_2317	Nizo3892_1778	Nizo2263_0535	Nizo2726_2962	Nizo1837_0652	lp_1865	Nizo2766_0121
OG2006	protein containing diguanylatecyclase/phosphodiesterase domain 1	Nizo3400_1735	BKIDOAFC_02025	Nizo2830_0233	Nizo2485_2967	Nizo2891_0418	Nizo2757_0453	Nizo2753_1482	Nizo2256_0767	Nizo2535_3019	NEWLOCUS_01956	Nizo2806_2025	ATCC5870_01959	Lp500432	Nizo1838_1127	Nizo1839_2382	Nizo3892_0669	Nizo2263_0761	Nizo2726_0706	Nizo1837_1983	lp_2524	Nizo2766_0568
OG2007	hypothetical protein	Nizo3400_0192	BKIDOAFC_00661	Nizo2830_2686	Nizo2485_1647	Nizo2891_2285	Nizo2757_1755	Nizo2753_0774	Nizo2256_0579	Nizo2535_2411	NEWLOCUS_02179	Nizo2806_0298	ATCC5870_02372	Lp501905	Nizo1838_2331	Nizo1839_1318	Nizo3892_2941	Nizo2263_2847	Nizo2726_1773	Nizo1837_0468	lp_0828	Nizo2766_1854
OG2008	Pyruvate formate-lyase activating enzyme	Nizo3400_2503	BKIDOAFC_02756	Nizo2830_0663	Nizo2485_1842	Nizo2891_0645	Nizo2757_0229	Nizo2753_1941	Nizo2256_1338	Nizo2535_1278	NEWLOCUS_02265	Nizo2806_1746	ATCC5870_00367	Lp502848	Nizo1838_1555	Nizo1839_2994	Nizo3892_0935	Nizo2263_0767	Nizo2726_1034	Nizo1837_1129	lp_3314	Nizo2766_0921
OG2009	hypothetical protein	Nizo3400_2979	BKIDOAFC_01772	Nizo2830_1970	Nizo2485_0960	Nizo2891_2137	Nizo2757_2574	Nizo2753_2596	Nizo2256_0847	Nizo2535_1702	NEWLOCUS_00295	Nizo2806_3017	ATCC5870_01649	Lp500692	Nizo1838_1223	Nizo1839_1415	Nizo3892_2048	Nizo2263_2327	Nizo2726_2392	Nizo1837_2634	lp_2211	Nizo2766_3070
OG201	Glutamine-dependent 2-keto-4-methylthiobutyratetransaminase	Nizo3400_0822	BKIDOAFC_00293	Nizo2830_1246	Nizo2485_1372	Nizo2891_3106	Nizo2757_0783	Nizo2753_2935	Nizo2256_1850	Nizo2535_0622	NEWLOCUS_02556	Nizo2806_1063	ATCC5870_00897	Lp502248	Nizo1838_2442	Nizo1839_0571	Nizo3892_2580	Nizo2263_1761	Nizo2726_1622	Nizo1837_0929	lp_0339	Nizo2766_0445
OG2010	hypothetical protein	Nizo3400_1858	BKIDOAFC_02059	Nizo2830_0197	Nizo2485_2642	Nizo2891_0380	Nizo2757_2944	Nizo2753_1444	Nizo2256_0732	Nizo2535_2981	NEWLOCUS_00688	Nizo2806_1987	ATCC5870_01993	Lp500394	Nizo1838_1162	Nizo1839_2420	Nizo3892_0633	Nizo2263_0724	Nizo2726_0670	Nizo1837_1178	lp_2572	Nizo2766_0603
OG2011	Holliday junction DNA helicase RuvA	Nizo3400_2609	BKIDOAFC_01867	Nizo2830_0362	Nizo2485_3153	Nizo2891_1000	Nizo2757_1735	Nizo2753_1838	Nizo2256_1968	Nizo2535_2661	NEWLOCUS_00041	Nizo2806_2929	ATCC5870_01739	Lp500621	Nizo1838_0619	Nizo1839_0989	Nizo3892_0852	Nizo2263_0005	Nizo2726_0834	Nizo1837_3088	lp_2287	Nizo2766_1133
OG2012	5-formyltetrahydrofolate cyclo-ligase	Nizo3400_1265	BKIDOAFC_01242	Nizo2830_2232	Nizo2485_0639	Nizo2891_1413	Nizo2757_0160	Nizo2753_0548	Nizo2256_0053	Nizo2535_0360	NEWLOCUS_03109	Nizo2806_1301	ATCC5870_01303	Lp501238	Nizo1838_1018	Nizo1839_1779	Nizo3892_1516	Nizo2263_1346	Nizo2726_2703	Nizo1837_1625	lp_1570	Nizo2766_2287
OG2013	Zinc ABC transporter ATP-binding protein ZnuC	Nizo3400_1909	BKIDOAFC_00405	Nizo2830_1334	Nizo2485_0901	Nizo2891_3013	Nizo2757_2012	Nizo2753_1379	Nizo2256_2561	Nizo2535_0530	NEWLOCUS_01878	Nizo2806_0785	ATCC5870_01002	Lp502153	Nizo1838_0103	Nizo1839_2020	Nizo3892_2671	Nizo2263_1664	Nizo2726_1711	Nizo1837_0835	lp_0463	Nizo2766_0307
OG2014	Metal-dependent hydrolase YbeY involved in rRNAand/or ribosome maturation and assembly	Nizo3400_3174	BKIDOAFC_01580	Nizo2830_1780	Nizo2485_0283	Nizo2891_1062	Nizo2757_1335	Nizo2753_0191	Nizo2256_1796	Nizo2535_0009	NEWLOCUS_00547	Nizo2806_1668	ATCC5870_01462	Lp500884	Nizo1838_0254	Nizo1839_2231	Nizo3892_1859	Nizo2263_0438	Nizo2726_2203	Nizo1837_2876	lp_1969	Nizo2766_0024
OG2015	alkaline shock protein	Nizo3400_2269	BKIDOAFC_00747	Nizo2830_2772	Nizo2485_1562	Nizo2891_0889	Nizo2757_2886	Nizo2753_2979	Nizo2256_2661	Nizo2535_1214	NEWLOCUS_00114	Nizo2806_0388	ATCC5870_02458	Lp501819	Nizo1838_0286	Nizo1839_1240	Nizo3892_2803	Nizo2263_2766	Nizo2726_1858	Nizo1837_1108	lp_0929	Nizo2766_0874
OG2016	Beta-lactamase class C and other penicillinbinding protein	Nizo3400_2505	BKIDOAFC_02754	Nizo2830_0661	Nizo2485_1840	Nizo2891_0643	Nizo2757_0227	Nizo2753_1939	Nizo2256_1340	Nizo2535_1276	NEWLOCUS_02263	Nizo2806_1744	ATCC5870_00365	Lp502850	Nizo1838_1557	Nizo1839_2996	Nizo3892_0933	Nizo2263_0765	Nizo2726_1032	Nizo1837_1127	lp_3312	Nizo2766_0923
OG2017	Membrane-associated zinc metalloprotease	Nizo3400_3118	BKIDOAFC_01635	Nizo2830_1833	Nizo2485_0230	Nizo2891_2000	Nizo2757_1400	Nizo2753_0136	Nizo2256_1740	Nizo2535_1565	NEWLOCUS_00494	Nizo2806_1721	ATCC5870_01513	Lp500827	Nizo1838_0198	Nizo1839_2178	Nizo3892_1912	Nizo2263_0387	Nizo2726_2256	Nizo1837_2822	lp_2049	Nizo2766_1681
OG2018	Na/H antiporter	Nizo3400_2530	BKIDOAFC_02134	Nizo2830_0115	Nizo2485_2565	Nizo2891_0299	Nizo2757_0939	Nizo2753_1728	Nizo2256_1427	Nizo2535_2900	NEWLOCUS_00915	Nizo2806_1916	ATCC5870_02068	Lp500312	Nizo1838_0445	Nizo1839_2486	Nizo3892_0552	Nizo2263_0653	Nizo2726_0588	Nizo1837_1260	lp_2674	Nizo2766_1960
OG2019	Alanyl-tRNA synthetase	Nizo3400_2600	BKIDOAFC_01859	Nizo2830_0371	Nizo2485_3162	Nizo2891_1009	Nizo2757_1726	Nizo2753_1829	Nizo2256_1959	Nizo2535_2670	NEWLOCUS_00049	Nizo2806_2937	ATCC5870_01731	Lp500629	Nizo1838_0611	Nizo1839_0981	Nizo3892_0860	Nizo2263_0013	Nizo2726_0842	Nizo1837_3097	lp_2277	Nizo2766_1124
OG202	Cell envelope-associated transcriptionalattenuator LytR-CpsA-Psr subfamily F2	Nizo3400_2711	BKIDOAFC_00242	Nizo2830_1668	Nizo2485_2298	Nizo2891_3159	Nizo2757_0607	Nizo2753_0970	Nizo2256_1088	Nizo2535_0675	NEWLOCUS_01754	Nizo2806_1010	ATCC5870_00843	Lp502302	Nizo1838_1871	Nizo1839_0626	Nizo3892_2529	Nizo2263_1807	Nizo2726_1571	Nizo1837_0039	lp_0290	Nizo2766_1515
OG2020	Glucosamine--fructose-6-phosphateaminotransferase (isomerizing)	Nizo3400_0186	BKIDOAFC_00655	Nizo2830_2596	Nizo2485_1653	Nizo2891_2278	Nizo2757_2375	Nizo2753_0780	Nizo2256_0572	Nizo2535_2404	NEWLOCUS_02660	Nizo2806_0292	ATCC5870_02366	Lp501911	Nizo1838_2324	Nizo1839_1324	Nizo3892_2947	Nizo2263_2853	Nizo2726_0948	Nizo1837_2448	lp_0822	Nizo2766_1644
OG2021	Pyruvate dehydrogenase E1 component betasubunit	Nizo3400_3025	BKIDOAFC_01728	Nizo2830_1926	Nizo2485_1005	Nizo2891_2088	Nizo2757_2199	Nizo2753_0044	Nizo2256_2871	Nizo2535_1653	NEWLOCUS_00346	Nizo2806_1182	ATCC5870_01602	Lp500737	Nizo1838_0642	Nizo1839_2682	Nizo3892_2004	Nizo2263_0247	Nizo2726_2348	Nizo1837_2684	lp_2153	Nizo2766_0933
OG2022	Low temperature requirement C protein	Nizo3400_2481	BKIDOAFC_02775	Nizo2830_0683	Nizo2485_1861	Nizo2891_0665	Nizo2757_0410	Nizo2753_1961	Nizo2256_1319	Nizo2535_1299	NEWLOCUS_02285	Nizo2806_0221	ATCC5870_00385	Lp502830	Nizo1838_1536	Nizo1839_2975	Nizo3892_0955	Nizo2263_0785	Nizo2726_1054	Nizo1837_3078	lp_3342	Nizo2766_0903
OG2023	Endonuclease IV	Nizo3400_3168	BKIDOAFC_01587	Nizo2830_1786	Nizo2485_0277	Nizo2891_1055	Nizo2757_1341	Nizo2753_0185	Nizo2256_1790	Nizo2535_0002	NEWLOCUS_00541	Nizo2806_1674	ATCC5870_01468	Lp500878	Nizo1838_0248	Nizo1839_2225	Nizo3892_1865	Nizo2263_0432	Nizo2726_2209	Nizo1837_2870	lp_1976	Nizo2766_0018
OG2024	Two-component sensor kinase SA14-24	Nizo3400_0922	BKIDOAFC_00033	Nizo2830_1465	Nizo2485_2161	Nizo2891_2665	Nizo2757_3004	Nizo2753_2696	Nizo2256_2306	Nizo2535_0882	NEWLOCUS_01539	Nizo2806_2730	ATCC5870_00642	Lp502522	Nizo1838_2827	Nizo1839_3000	Nizo3892_2325	Nizo2263_2297	Nizo2726_1366	Nizo1837_0248	lp_0037	Nizo2766_2449
OG2025	putative cadmium-transporting ATPase	Nizo3400_2405	BKIDOAFC_02836	Nizo2830_0749	Nizo2485_1926	Nizo2891_0728	Nizo2757_0657	Nizo2753_2023	Nizo2256_1140	Nizo2535_1364	NEWLOCUS_02353	Nizo2806_0157	ATCC5870_00449	Lp502764	Nizo1838_2909	Nizo1839_1650	Nizo3892_1022	Nizo2263_0858	Nizo2726_1119	Nizo1837_3012	lp_3435	Nizo2766_0654
OG2026	Alpha-amylase	Nizo3400_1746	BKIDOAFC_00152	Nizo2830_1581	Nizo2485_2395	Nizo2891_3244	Nizo2757_2791	Nizo2753_2814	Nizo2256_0231	Nizo2535_0759	NEWLOCUS_01660	Nizo2806_0923	ATCC5870_00759	Lp502398	Nizo1838_0835	Nizo1839_0712	Nizo3892_2440	Nizo2263_2553	Nizo2726_1483	Nizo1837_0130	lp_0179	Nizo2766_2879
OG2027	hypothetical protein	Nizo3400_1403	BKIDOAFC_01920	Nizo2830_0312	Nizo2485_3102	Nizo2891_0557	Nizo2757_1579	Nizo2753_1890	Nizo2256_0381	Nizo2535_3155	NEWLOCUS_02629	Nizo2806_2873	ATCC5870_01791	Lp500564	Nizo1838_1701	Nizo1839_1456	Nizo3892_0803	Nizo2263_3087	Nizo2726_0785	Nizo1837_1897	lp_2347	Nizo2766_1188
OG2028	Multi antimicrobial extrusion protein MATEfamily of MDR efflux pump	Nizo3400_1741	BKIDOAFC_01104	Nizo2830_2071	Nizo2485_0798	Nizo2891_0106	Nizo2757_2261	Nizo2753_0681	Nizo2256_1226	Nizo2535_1864	NEWLOCUS_00587	Nizo2806_0053	ATCC5870_01146	Lp501405	Nizo1838_2105	Nizo1839_1914	Nizo3892_1355	Nizo2263_2395	Nizo2726_2543	Nizo1837_1761	lp_1386	Nizo2766_2127
OG2029	Phosphate transport ATP-binding protein PstB	Nizo3400_0124	BKIDOAFC_00592	Nizo2830_2662	Nizo2485_1725	Nizo2891_1619	Nizo2757_2306	Nizo2753_0844	Nizo2256_0500	Nizo2535_2520	NEWLOCUS_02731	Nizo2806_0710	ATCC5870_02297	Lp501976	Nizo1838_2253	Nizo1839_1388	Nizo3892_3011	Nizo2263_2918	Nizo2726_2479	Nizo1837_2378	lp_0750	Nizo2766_1573
OG203	Ornithine carbamoyltransferase	Nizo3400_2172	BKIDOAFC_00451	Nizo2830_1375	Nizo2485_0943	Nizo2891_2967	Nizo2757_0540	Nizo2753_2537	Nizo2256_2611	Nizo2535_0484	NEWLOCUS_01829	Nizo2806_0736	ATCC5870_01045	Lp502109	Nizo1838_0152	Nizo1839_2065	Nizo3892_2712	Nizo2263_1620	Nizo2726_1752	Nizo1837_0787	lp_0532	Nizo2766_2183
OG2030	putative tyrosine transporter NhaC family	Nizo3400_2201	BKIDOAFC_00164	Nizo2830_1593	Nizo2485_2383	Nizo2891_3232	Nizo2757_2774	Nizo2753_2827	Nizo2256_2014	Nizo2535_0747	NEWLOCUS_01671	Nizo2806_0934	ATCC5870_00771	Lp502387	Nizo1838_2497	Nizo1839_0699	Nizo3892_2453	Nizo2263_1884	Nizo2726_1495	Nizo1837_0119	lp_0192	Nizo2766_2862
OG2031	hydrolase of the alpha/beta superfamily	Nizo3400_1822	BKIDOAFC_02093	Nizo2830_0156	Nizo2485_2603	Nizo2891_0340	Nizo2757_0898	Nizo2753_1763	Nizo2256_1387	Nizo2535_2941	NEWLOCUS_00957	Nizo2806_1954	ATCC5870_02027	Lp500355	Nizo1838_0406	Nizo1839_2451	Nizo3892_0594	Nizo2263_0693	Nizo2726_0629	Nizo1837_1218	lp_2620	Nizo2766_1921
OG2032	Alcohol dehydrogenase	Nizo3400_0618	BKIDOAFC_01325	Nizo2830_2317	Nizo2485_0557	Nizo2891_1332	Nizo2757_1070	Nizo2753_0465	Nizo2256_2835	Nizo2535_0279	NEWLOCUS_03023	Nizo2806_1387	ATCC5870_01384	Lp501154	Nizo1838_1256	Nizo1839_1693	Nizo3892_1600	Nizo2263_1429	Nizo2726_2787	Nizo1837_1540	lp_1665	Nizo2766_0700
OG2033	hypothetical protein	Nizo3400_2417	BKIDOAFC_02825	Nizo2830_0733	Nizo2485_1911	Nizo2891_0715	Nizo2757_2062	Nizo2753_2011	Nizo2256_1268	Nizo2535_1351	NEWLOCUS_02336	Nizo2806_0171	ATCC5870_00435	Lp502777	Nizo1838_1485	Nizo1839_1660	Nizo3892_1006	Nizo2263_0835	Nizo2726_1104	Nizo1837_3027	lp_3419	Nizo2766_0848
OG2034	membrane protein	Nizo3400_2056	BKIDOAFC_01449	Nizo2830_2448	Nizo2485_0429	Nizo2891_1205	Nizo2757_1195	Nizo2753_0336	Nizo2256_2501	Nizo2535_0154	NEWLOCUS_02893	Nizo2806_1519	ATCC5870_02808	Lp501022	Nizo1838_1814	Nizo1839_0464	Nizo3892_1730	Nizo2263_1558	Nizo2726_2916	Nizo1837_1413	lp_1809	Nizo2766_0825
OG2035	Oxaloacetate decarboxylase involved in citratefermentation	Nizo3400_1595	BKIDOAFC_00889	Nizo2830_2911	Nizo2485_1416	Nizo2891_2825	Nizo2757_2644	Nizo2753_1153	Nizo2256_2123	Nizo2535_2606	NEWLOCUS_00260	Nizo2806_0529	ATCC5870_02601	Lp501675	Nizo1838_1397	Nizo1839_1100	Nizo3892_1233	Nizo2263_2515	Nizo2726_1996	Nizo1837_0966	lp_1105	Nizo2766_2654
OG2036	integral membrane protein	Nizo3400_2022	BKIDOAFC_01416	Nizo2830_2414	Nizo2485_0462	Nizo2891_1239	Nizo2757_1161	Nizo2753_0369	Nizo2256_2467	Nizo2535_0187	NEWLOCUS_02926	Nizo2806_1487	ATCC5870_02775	Lp501056	Nizo1838_1780	Nizo1839_0431	Nizo3892_1696	Nizo2263_1526	Nizo2726_2882	Nizo1837_1446	lp_1773	Nizo2766_0790
OG2037	Galactose operon repressor GalR-LacI family oftranscriptional regulator	Nizo3400_0514	BKIDOAFC_02878	Nizo2830_0795	Nizo2485_1970	Nizo2891_0773	Nizo2757_2738	Nizo2753_2067	Nizo2256_1096	Nizo2535_1409	NEWLOCUS_02398	Nizo2806_0112	ATCC5870_00491	Lp502719	Nizo1838_2865	Nizo1839_1610	Nizo3892_1067	Nizo2263_0903	Nizo2726_1164	Nizo1837_2967	lp_3488	Nizo2766_0266
OG2038	ATP-dependent DNA helicase UvrD/PcrA	Nizo3400_1563	BKIDOAFC_00924	Nizo2830_2941	Nizo2485_2780	Nizo2891_2401	Nizo2757_0286	Nizo2753_1122	Nizo2256_2093	Nizo2535_2228	NEWLOCUS_01225	Nizo2806_2550	ATCC5870_02629	Lp501641	Nizo1838_1367	Nizo1839_1069	Nizo3892_1197	Nizo2263_0176	Nizo2726_2026	Nizo1837_0624	lp_1144	Nizo2766_2623
OG2039	Aliphatic amidase AmiE	Nizo3400_1939	BKIDOAFC_00378	Nizo2830_1304	Nizo2485_0873	Nizo2891_3042	Nizo2757_2042	Nizo2753_1349	Nizo2256_1863	Nizo2535_0559	NEWLOCUS_01907	Nizo2806_0814	ATCC5870_00975	Lp502182	Nizo1838_1190	Nizo1839_1992	Nizo3892_2642	Nizo2263_1697	Nizo2726_1680	Nizo1837_0863	lp_0433	Nizo2766_0338
OG204	RNA-binding protein Jag	Nizo3400_0884	BKIDOAFC_03052	Nizo2830_0959	Nizo2485_2121	Nizo2891_2722	Nizo2757_2969	Nizo2753_2658	Nizo2256_2271	Nizo2535_0937	NEWLOCUS_01284	Nizo2806_2767	ATCC5870_00604	Lp502561	Nizo1838_2792	Nizo1839_0231	Nizo3892_2268	Nizo2263_2264	Nizo2726_1328	Nizo1837_0306	lp_3683	Nizo2766_2413
OG2040	Undecaprenyl-phosphategalactosephosphotransferase	Nizo3400_0438 Nizo3400_0439	BKIDOAFC_00957	Nizo2830_3045	Nizo2485_2854	Nizo2891_2475	Nizo2757_1862		Nizo2256_0912	Nizo2535_2302	NEWLOCUS_00771	Nizo2806_0846	ATCC5870_02664	Lp501609	Nizo1838_1969	Nizo1839_0042	Nizo3892_1147	Nizo2263_0099	Nizo2726_2129	Nizo1837_0541	lp_1233	Nizo2766_0216
OG2041	hypothetical protein	Nizo3400_1085	BKIDOAFC_01509	Nizo2830_2513	Nizo2485_0365	Nizo2891_1141	Nizo2757_1258	Nizo2753_0274	Nizo2256_2369	Nizo2535_0090	NEWLOCUS_03241	Nizo2806_1583	ATCC5870_02867	Lp500958	Nizo1838_2683	Nizo1839_2299	Nizo3892_1797	Nizo2263_0516	Nizo2726_2981	Nizo1837_0671	lp_1886	Nizo2766_0102
OG2042	Universal stress protein family	Nizo3400_2334	BKIDOAFC_01393	Nizo2830_2389	Nizo2485_0483	Nizo2891_1260	Nizo2757_1140	Nizo2753_0394	Nizo2256_2446	Nizo2535_0208	NEWLOCUS_02946	Nizo2806_1461	ATCC5870_02755	Lp501082	Nizo1838_1759	Nizo1839_0410	Nizo3892_1670	Nizo2263_1501	Nizo2726_2857	Nizo1837_1467	lp_1747	Nizo2766_0769
OG2043	hypothetical protein	Nizo3400_2459	BKIDOAFC_02796	Nizo2830_0704	Nizo2485_1882	Nizo2891_0686	Nizo2757_0509	Nizo2753_1982	Nizo2256_1298	Nizo2535_1322	NEWLOCUS_02306	Nizo2806_0200	ATCC5870_00406	Lp502807	Nizo1838_1515	Nizo1839_2954	Nizo3892_0977	Nizo2263_0806	Nizo2726_1075	Nizo1837_3056	lp_3367	Nizo2766_2103
OG2044	sensor histidine kinase	Nizo3400_3196	BKIDOAFC_01560	Nizo2830_1760	Nizo2485_0304	Nizo2891_1082	Nizo2757_1312	Nizo2753_0215	Nizo2256_2642	Nizo2535_0030	NEWLOCUS_03189	Nizo2806_1643	ATCC5870_01441	Lp500905	Nizo1838_0903	Nizo1839_2245	Nizo3892_1838	Nizo2263_0463	Nizo2726_2183	Nizo1837_0722	lp_1943	Nizo2766_0048
OG2045	Ribonucleotide reduction protein NrdI	Nizo3400_2529	BKIDOAFC_02133	Nizo2830_0116	Nizo2485_2566	Nizo2891_0300	Nizo2757_0938	Nizo2753_1729	Nizo2256_1426	Nizo2535_2901	NEWLOCUS_00916	Nizo2806_1917	ATCC5870_02067	Lp500313	Nizo1838_0444	Nizo1839_2485	Nizo3892_0553	Nizo2263_0654	Nizo2726_0589	Nizo1837_1259	lp_2673	Nizo2766_1959
OG2046	Cysteine desulfurase SufS subfamily	Nizo3400_1207	BKIDOAFC_01184	Nizo2830_2143	Nizo2485_0729	Nizo2891_1503	Nizo2757_2504	Nizo2753_0606	Nizo2256_2032	Nizo2535_0450	NEWLOCUS_03169	Nizo2806_1242	ATCC5870_01214	Lp501330	Nizo1838_0361	Nizo1839_1844	Nizo3892_1427	Nizo2263_2467	Nizo2726_2614	Nizo1837_1683	lp_1470	Nizo2766_2345
OG2047	Transmembrane component of ral energizing moduleof ECF transporter	Nizo3400_2876	BKIDOAFC_00865	Nizo2830_2886	Nizo2485_1440	Nizo2891_2801	Nizo2757_1634	Nizo2753_1178	Nizo2256_2148	Nizo2535_2582	NEWLOCUS_00236	Nizo2806_0505	ATCC5870_02577	Lp501700	Nizo1838_1422	Nizo1839_1123	Nizo3892_1258	Nizo2263_2541	Nizo2726_1971	Nizo1837_0990	lp_1075	Nizo2766_2678
OG2048	5'-methylthioadenosine nucleosidase	Nizo3400_3002	BKIDOAFC_01750	Nizo2830_1947	Nizo2485_0983	Nizo2891_2109	Nizo2757_2220	Nizo2753_0022	Nizo2256_2217	Nizo2535_1674	NEWLOCUS_00324	Nizo2806_2994	ATCC5870_01623	Lp500715	Nizo1838_1309	Nizo1839_2661	Nizo3892_2025	Nizo2263_0226	Nizo2726_2369	Nizo1837_2662	lp_2181	Nizo2766_0954
OG2049	hypothetical protein	Nizo3400_1277	BKIDOAFC_01254	Nizo2830_2244	Nizo2485_0626	Nizo2891_1401	Nizo2757_0172	Nizo2753_0536	Nizo2256_0041	Nizo2535_0348	NEWLOCUS_03096	Nizo2806_1313	ATCC5870_01315	Lp501226	Nizo1838_1006	Nizo1839_1767	Nizo3892_1528	Nizo2263_1358	Nizo2726_2715	Nizo1837_1613	lp_1584	Nizo2766_2275
OG205	Phosphoesterase DHH family protein	Nizo3400_0901	BKIDOAFC_00010	Nizo2830_0975	Nizo2485_2138	Nizo2891_2705	Nizo2757_2982	Nizo2753_2675	Nizo2256_2285	Nizo2535_0920	NEWLOCUS_01268	Nizo2806_2751	ATCC5870_00618	Lp502543	Nizo1838_2806	Nizo1839_0213	Nizo3892_2284	Nizo2263_2277	Nizo2726_1345	Nizo1837_0289	lp_0012	Nizo2766_2427
OG2050	hypothetical protein	Nizo3400_3192	BKIDOAFC_01564	Nizo2830_1764	Nizo2485_0300	Nizo2891_1078	Nizo2757_1316	Nizo2753_0210	Nizo2256_2646	Nizo2535_0026	NEWLOCUS_03185	Nizo2806_1647	ATCC5870_01445	Lp500901	Nizo1838_0907	Nizo1839_2241	Nizo3892_1842	Nizo2263_0459	Nizo2726_2187	Nizo1837_0726	lp_1947	Nizo2766_0044
OG2051	Transcriptional regulator	Nizo3400_1523	BKIDOAFC_01988	Nizo2830_0268	Nizo2485_3005	Nizo2891_0455	Nizo2757_1510	Nizo2753_1516	Nizo2256_0265	Nizo2535_3054	NEWLOCUS_02584	Nizo2806_2811	ATCC5870_01925	Lp500466	Nizo1838_1585	Nizo1839_2348	Nizo3892_0703	Nizo2263_1900	Nizo2726_0741	Nizo1837_1941	lp_2484	Nizo2766_0532
OG2052	Antiholin-like protein LrgA	Nizo3400_2362	BKIDOAFC_02639	Nizo2830_0497	Nizo2485_2692	Nizo2891_1667	Nizo2757_2146	Nizo2753_2120	Nizo2256_0699	Nizo2535_1951	NEWLOCUS_01489	Nizo2806_2479	ATCC5870_00319	Lp502946	Nizo1838_1951	Nizo1839_1551	Nizo3892_0076	Nizo2263_1295	Nizo2726_0084	Nizo1837_2497	lp_3254	Nizo2766_1297
OG2053	putative membrane protein YeiH	Nizo3400_2668	BKIDOAFC_02273	Nizo2830_1682	Nizo2485_2202	Nizo2891_2293	Nizo2757_0010	Nizo2753_2450	Nizo2256_1678	Nizo2535_1099	NEWLOCUS_02082	Nizo2806_2122	ATCC5870_02907	Lp500169	Nizo1838_2551	Nizo1839_0873	Nizo3892_0905	Nizo2263_3004	Nizo2726_0919	Nizo1837_2012	lp_2841	Nizo2766_2819
OG2054	hypothetical protein	Nizo3400_2100	BKIDOAFC_02355	Nizo2830_1045	Nizo2485_1199	Nizo2891_2359	Nizo2757_0854	Nizo2753_2385	Nizo2256_2747	Nizo2535_1165	NEWLOCUS_01003	Nizo2806_2198	ATCC5870_00047	Lp503215	Nizo1838_2622	Nizo1839_0807	Nizo3892_0339	Nizo2263_2040	Nizo2726_0258	Nizo1837_2090	lp_2926	Nizo2766_1006
OG2055	hypothetical protein	Nizo3400_2303	BKIDOAFC_01364	Nizo2830_2357	Nizo2485_0515	Nizo2891_1292	Nizo2757_1109	Nizo2753_0423	Nizo2256_2415	Nizo2535_0239	NEWLOCUS_02979	Nizo2806_1428	ATCC5870_02725	Lp501114	Nizo1838_1727	Nizo1839_0379	Nizo3892_1640	Nizo2263_1471	Nizo2726_2825	Nizo1837_1498	lp_1708	Nizo2766_0738
OG2056	Dihydrolipoamide acetyltransferase component ofpyruvate dehydrogenase complex	Nizo3400_3026	BKIDOAFC_01727	Nizo2830_1925	Nizo2485_1006	Nizo2891_2087	Nizo2757_2198	Nizo2753_0045	Nizo2256_2870	Nizo2535_1652	NEWLOCUS_00347	Nizo2806_1181	ATCC5870_01601	Lp500738	Nizo1838_0641	Nizo1839_2683	Nizo3892_2003	Nizo2263_0248	Nizo2726_2347	Nizo1837_2685	lp_2152	Nizo2766_0932
OG2057	Osmotically activated L-carnitine/choline ABCtransporter substrate-binding protein OpuCC	Nizo3400_0393	BKIDOAFC_01279	Nizo2830_2267	Nizo2485_0603	Nizo2891_1378	Nizo2757_0195	Nizo2753_0513	Nizo2256_1586	Nizo2535_0325	NEWLOCUS_03073	Nizo2806_1337	ATCC5870_01339	Lp501203	Nizo1838_0332	Nizo1839_1742	Nizo3892_1551	Nizo2263_1381	Nizo2726_2738	Nizo1837_1590	lp_1609	Nizo2766_2252
OG2058	Thiol peroxidase Tpx-type	Nizo3400_2641	BKIDOAFC_01893	Nizo2830_0333	Nizo2485_3123	Nizo2891_0584	Nizo2757_1553	Nizo2753_1869	Nizo2256_0798	Nizo2535_3182	NEWLOCUS_00012	Nizo2806_2901	ATCC5870_01765	Lp500591	Nizo1838_0066	Nizo1839_1018	Nizo3892_0824	Nizo2263_3114	Nizo2726_0806	Nizo1837_0493	lp_2323	Nizo2766_1162
OG2059	DNA-directed RNA polymerase omega subunit	Nizo3400_0389	BKIDOAFC_01283	Nizo2830_2271	Nizo2485_0599	Nizo2891_1374	Nizo2757_0199	Nizo2753_0509	Nizo2256_1582	Nizo2535_0321	NEWLOCUS_03069	Nizo2806_1341	ATCC5870_01343	Lp501199	Nizo1838_0328	Nizo1839_1738	Nizo3892_1555	Nizo2263_1385	Nizo2726_2742	Nizo1837_1586	lp_1613	Nizo2766_2248
OG206	hypothetical protein	Nizo3400_2139	BKIDOAFC_02298	Nizo2830_1003	Nizo2485_2175	Nizo2891_2320	Nizo2757_0442	Nizo2753_2424	Nizo2256_1651	Nizo2535_1126	NEWLOCUS_02054	Nizo2806_2148	ATCC5870_00007	Lp500140	Nizo1838_2523	Nizo1839_0846	Nizo3892_0382	Nizo2263_2000	Nizo2726_0300	Nizo1837_2038	lp_2870	Nizo2766_2847
OG2060	3-dehydroquinate dehydratase I	Nizo3400_1376	BKIDOAFC_02239	Nizo2830_0009	Nizo2485_2945	Nizo2891_0194	Nizo2757_1047	Nizo2753_1625	Nizo2256_1531	Nizo2535_2795	NEWLOCUS_00808	Nizo2806_1813	ATCC5870_02171	Lp500204	Nizo1838_0549	Nizo1839_2596	Nizo3892_0444	Nizo2263_0543	Nizo2726_0482	Nizo1837_1366	lp_2798	Nizo2766_2068
OG2061	Response regulator of the competence regulonComE	Nizo3400_1662	BKIDOAFC_01081	Nizo2830_2048	Nizo2485_0102	Nizo2891_0129	Nizo2757_0356	Nizo2753_0703	Nizo2256_1202	Nizo2535_1887	NEWLOCUS_02141	Nizo2806_2088	ATCC5870_01123	Lp501484	Nizo1838_2081	Nizo1839_1936	Nizo3892_1291	Nizo2263_2373	Nizo2726_2521	Nizo1837_1836	lp_1356	Nizo2766_2536
OG2062	hypothetical protein	Nizo3400_1410	BKIDOAFC_01927	Nizo2830_0305	Nizo2485_3095	Nizo2891_0550	Nizo2757_1586	Nizo2753_1897	Nizo2256_0374	Nizo2535_3148	NEWLOCUS_02622	Nizo2806_2866	ATCC5870_01798	Lp500557	Nizo1838_1694	Nizo1839_1449	Nizo3892_0796	Nizo2263_3080	Nizo2726_0778	Nizo1837_1904	lp_2357	Nizo2766_1195
OG2063	Dimeric dUTPase	Nizo3400_1278	BKIDOAFC_01255	Nizo2830_2245	Nizo2485_0625	Nizo2891_1400	Nizo2757_0173	Nizo2753_0535	Nizo2256_0040	Nizo2535_0347	NEWLOCUS_03095	Nizo2806_1314	ATCC5870_01316	Lp501225	Nizo1838_1005	Nizo1839_1766	Nizo3892_1529	Nizo2263_1359	Nizo2726_2716	Nizo1837_1612	lp_1585	Nizo2766_2274
OG2064	DNA-binding response regulator OmpR family	Nizo3400_0325	BKIDOAFC_02009	Nizo2830_0248	Nizo2485_2983	Nizo2891_0434	Nizo2757_0468	Nizo2753_1497	Nizo2256_0243	Nizo2535_3035	NEWLOCUS_01804	Nizo2806_2039	ATCC5870_01943	Lp500446	Nizo1838_1563	Nizo1839_2368	Nizo3892_0684	Nizo2263_1968	Nizo2726_0721	Nizo1837_1959	lp_2506	Nizo2766_0553
OG2065	Transcriptional regulator PadR family	Nizo3400_0827	BKIDOAFC_00298	Nizo2830_1251	Nizo2485_1378	Nizo2891_3100	Nizo2757_0777	Nizo2753_2930	Nizo2256_0034	Nizo2535_0616	NEWLOCUS_02549	Nizo2806_1069	ATCC5870_00902	Lp502242	Nizo1838_0742	Nizo1839_0566	Nizo3892_2586	Nizo2263_1755	Nizo2726_1627	Nizo1837_0923	lp_0347	Nizo2766_0439
OG2066	Hydrolase	Nizo3400_2315	BKIDOAFC_01375	Nizo2830_2370	Nizo2485_0501	Nizo2891_1278	Nizo2757_1122	Nizo2753_0412	Nizo2256_2428	Nizo2535_0226	NEWLOCUS_02966	Nizo2806_1442	ATCC5870_02736	Lp501102	Nizo1838_1740	Nizo1839_0391	Nizo3892_1652	Nizo2263_1483	Nizo2726_2838	Nizo1837_1485	lp_1723	Nizo2766_0751
OG2067	Ribose operon repressor	Nizo3400_0863	BKIDOAFC_03033	Nizo2830_0941	Nizo2485_2104	Nizo2891_2740	Nizo2757_2715	Nizo2753_2637	Nizo2256_2250	Nizo2535_0955	NEWLOCUS_01302	Nizo2806_2785	ATCC5870_00586	Lp502580	Nizo1838_2771	Nizo1839_0246	Nizo3892_2250	Nizo2263_1057	Nizo2726_1310	Nizo1837_0324	lp_3661	Nizo2766_0166
OG2068	GTP-binding protein Era	Nizo3400_3176	BKIDOAFC_01578	Nizo2830_1778	Nizo2485_0285	Nizo2891_1064	Nizo2757_1333	Nizo2753_0193	Nizo2256_1798	Nizo2535_0011	NEWLOCUS_00549	Nizo2806_1666	ATCC5870_01460	Lp500886	Nizo1838_0256	Nizo1839_2233	Nizo3892_1857	Nizo2263_0440	Nizo2726_2201	Nizo1837_2878	lp_1967	Nizo2766_0026
OG2069	Peptide chain release factor 1	Nizo3400_1430	BKIDOAFC_01945	Nizo2830_0285	Nizo2485_3075	Nizo2891_0530	Nizo2757_1605	Nizo2753_1917	Nizo2256_0354	Nizo2535_3128	NEWLOCUS_02602	Nizo2806_2846	ATCC5870_01816	Lp500537	Nizo1838_1674	Nizo1839_0161	Nizo3892_0776	Nizo2263_3060	Nizo2726_0758	Nizo1837_1924	lp_2378	Nizo2766_1214
OG207	5-methyltetrahydropteroyltriglutamate--homocysteine methyltransferase	Nizo3400_1727	BKIDOAFC_01097	Nizo2830_2063	Nizo2485_0807	Nizo2891_0115	Nizo2757_2252	Nizo2753_0689	Nizo2256_1216	Nizo2535_1873	NEWLOCUS_00579	Nizo2806_0061	ATCC5870_01139	Lp501414	Nizo1838_2095	Nizo1839_1922	Nizo3892_1347	Nizo2263_2387	Nizo2726_2536	Nizo1837_1769	lp_1375	Nizo2766_2118
OG2070	Cell division topological determinant MinJ	Nizo3400_0117	BKIDOAFC_00585	Nizo2830_2669	Nizo2485_1732	Nizo2891_1612	Nizo2757_2299	Nizo2753_0851	Nizo2256_0493	Nizo2535_2513	NEWLOCUS_02738	Nizo2806_0703	ATCC5870_02290	Lp501984	Nizo1838_2246	Nizo1839_1395	Nizo3892_3018	Nizo2263_2925	Nizo2726_2486	Nizo1837_2371	lp_0742	Nizo2766_1566
OG2071	putative nucleic-acid-binding protein implicatedin transcription termination	Nizo3400_3125	BKIDOAFC_01630	Nizo2830_1826	Nizo2485_0237	Nizo2891_1993	Nizo2757_1393	Nizo2753_0142	Nizo2256_1747	Nizo2535_1558	NEWLOCUS_00501	Nizo2806_1714	ATCC5870_01508	Lp500834	Nizo1838_0205	Nizo1839_2183	Nizo3892_1905	Nizo2263_0393	Nizo2726_2249	Nizo1837_2829	lp_2042	Nizo2766_1674
[truncated: 4,360 more rows]
